# Supplementary material for: The highly differentiated gut of Pachnoda marginata hosts sequential microbiomes: microbial ecology and potential applications
Source: NPJ Biofilms Microbiomes. 2024 Jul 31;10:65. doi: 10.1038/s41522-024-00531-7 (PMC11291753; doi:10.1038/s41522-024-00531-7)
Supplement: Supplementary file 2 — Supplementary Dataset 1 [file 41522_2024_531_MOESM2_ESM.xlsx]

## Sheet: all_significant_results
Supplementary_Dataset_1. Differential abundance at the genus level by pairwise comparison of gut segments (P1 - Foregut; P2 - Midgut; P3 - first half of the Hindgut; P4 - second half of the Hindgut) in the 16S rRNA analysis of the 12 gut sections. The analysis was performed using the MaAsLin2 package.
comparison	more-present-in	coef	stderr	pval	qval	N	N.not.zero	domain	phylum	class	order	family	genus
P1vsP2	P1	-1.02296	0.0171109	1.03105e-05	0.0040108	5	2	d__Bacteria	p__Proteobacteria	c__Gammaproteobacteria	o__Oceanospirillales	f__Alcanivoracaceae1	g__Alcanivorax
P1vsP3	P1	-10.9909	0.684929	8.81935e-05	0.00205094	6	4	d__Bacteria	p__Proteobacteria	c__Gammaproteobacteria	o__Enterobacterales	f__Yersiniaceae	g__Serratia
P1vsP3	P1	-8.59766	0.375508	2.15578e-05	0.000993663	6	3	d__Bacteria	p__Proteobacteria	c__Gammaproteobacteria	o__Pseudomonadales	f__Moraxellaceae	g__Acinetobacter
P1vsP3	P1	-6.65787	1.33311	0.00752107	0.0376053	6	5	d__Bacteria	p__Firmicutes	c__Bacilli	o__Lactobacillales	f__Enterococcaceae	g__Enterococcus
P1vsP3	P1	-5.45088	0.571793	0.000676138	0.00806165	6	3	d__Bacteria	p__Proteobacteria	c__Alphaproteobacteria	o__Rhizobiales	f__Xanthobacteraceae	g__Pseudolabrys
P1vsP3	P1	-5.30299	0.735908	0.00196591	0.0174124	6	5	d__Bacteria	p__Proteobacteria	c__Gammaproteobacteria	o__Burkholderiales	f__Burkholderiaceae	g__Burkholderia-Caballeronia-Paraburkholderia
P1vsP3	P1	-5.17923	0.682256	0.00161524	0.0151735	6	3	d__Bacteria	p__Proteobacteria	c__Alphaproteobacteria	o__Rhizobiales	f__Xanthobacteraceae	unknown
P1vsP3	P1	-4.88516	0.457035	0.000434019	0.00671593	6	3	d__Bacteria	p__Proteobacteria	c__Alphaproteobacteria	o__Rhizobiales	f__Rhizobiaceae	g__Allorhizobium-Neorhizobium-Pararhizobium-Rhizobium
P1vsP3	P1	-4.17307	0.705094	0.00408199	0.0245362	6	3	d__Bacteria	p__Firmicutes	c__Bacilli	o__Bacillales	f__Bacillaceae	g__Anaerobacillus
P1vsP3	P1	-3.04048	0.483869	0.00327569	0.0220753	6	3	d__Bacteria	p__Proteobacteria	c__Gammaproteobacteria	o__Pseudomonadales	f__Pseudomonadaceae	g__Pseudomonas
P1vsP3	P1	-1.53764	0.329236	0.00951601	0.0440293	6	2	d__Bacteria	p__Proteobacteria	c__Alphaproteobacteria	o__Acetobacterales	f__Acetobacteraceae	unknown
P1vsP3	P1	-1.52124	0.319194	0.00886678	0.0422877	6	2	d__Bacteria	p__Bacteroidota	c__Bacteroidia	o__Chitinophagales	f__Chitinophagaceae	unknown
P1vsP3	P1	-1.51469	0.31518	0.00861177	0.0417132	6	2	d__Bacteria	p__Actinobacteriota	c__Acidimicrobiia	o__IMCC26256	f__IMCC26256	g__IMCC26256
P1vsP3	P1	-1.41881	0.25647	0.0052174	0.0284847	6	2	d__Bacteria	p__Acidobacteriota	c__Acidobacteriae	o__Acidobacteriales	f__Acidobacteriaceae_(Subgroup_1)	unknown
P1vsP3	P1	-1.38617	0.236479	0.00422826	0.0247313	6	2	d__Bacteria	p__Verrucomicrobiota	c__Verrucomicrobiae	o__Methylacidiphilales	f__Methylacidiphilaceae	uncultured
P1vsP3	P1	-1.38224	0.234075	0.00411576	0.0245362	6	2	d__Bacteria	p__Acidobacteriota	c__Acidobacteriae	o__Acidobacteriales	f__Acidobacteriaceae_(Subgroup_1)	g__Terracidiphilus
P1vsP3	P1	-1.35392	0.21673	0.00334722	0.0220774	6	2	d__Bacteria	p__Proteobacteria	c__Gammaproteobacteria	o__Xanthomonadales	f__Xanthomonadaceae	g__Pseudoxanthomonas
P1vsP3	P1	-1.31491	0.192841	0.00241837	0.0187424	6	2	d__Bacteria	p__Actinobacteriota	c__Thermoleophilia	o__Solirubrobacterales	f__Solirubrobacteraceae	g__Conexibacter
P1vsP3	P1	-1.31235	0.191274	0.00236289	0.0187424	6	2	d__Bacteria	p__Proteobacteria	c__Gammaproteobacteria	o__Xanthomonadales	f__Rhodanobacteraceae	g__Rhodanobacter
P1vsP3	P1	-1.24188	0.148123	0.00110716	0.0114406	6	2	d__Bacteria	p__Proteobacteria	c__Gammaproteobacteria	o__Xanthomonadales	f__Xanthomonadaceae	g__Thermomonas
P1vsP3	P1	-1.23822	0.145878	0.00105626	0.0114181	6	2	d__Bacteria	p__Proteobacteria	c__Alphaproteobacteria	o__Sphingomonadales	f__Sphingomonadaceae	unknown
P1vsP3	P1	-1.16935	0.103704	0.000352468	0.0057508	6	2	d__Bacteria	p__Actinobacteriota	c__Actinobacteria	o__Micromonosporales	f__Micromonosporaceae	unknown
P1vsP3	P1	-1.06381	0.0390764	1.08256e-05	0.000671188	6	2	d__Bacteria	p__Proteobacteria	c__Alphaproteobacteria	o__Elsterales	uncultured	uncultured
P1vsP3	P1	-1.05183	0.0317402	4.94506e-06	0.000383242	6	2	d__Bacteria	p__Planctomycetota	c__Planctomycetes	o__Planctomycetales	f__Schlesneriaceae	g__Planctopirus
P1vsP3	P1	-1.0413	0.0252914	2.07985e-06	0.000214918	6	2	d__Bacteria	p__Bacteroidota	c__Bacteroidia	o__Flavobacteriales	f__Weeksellaceae	g__Empedobacter
P1vsP3	P1	-1.03933	0.0240869	1.72465e-06	0.000214918	6	2	d__Bacteria	p__Bacteroidota	c__Bacteroidia	o__Flavobacteriales	f__Weeksellaceae	g__Chryseobacterium
P1vsP3	P1	-1.02296	0.014058	2.13735e-07	6.62578e-05	6	2	d__Bacteria	p__Proteobacteria	c__Gammaproteobacteria	o__Oceanospirillales	f__Alcanivoracaceae1	g__Alcanivorax
P1vsP3	P3	1.11186	0.0586404	4.55748e-05	0.00138734	6	4	d__Bacteria	p__Proteobacteria	c__Gammaproteobacteria	o__Burkholderiales	f__Nitrosomonadaceae	g__Nitrosomonas
P1vsP3	P3	1.22192	0.184717	0.00270755	0.0199843	6	4	d__Bacteria	p__Firmicutes	c__Clostridia	o__Oscillospirales	uncultured	uncultured
P1vsP3	P3	1.22508	0.182218	0.00254899	0.0192728	6	4	d__Bacteria	p__Firmicutes	c__Clostridia	o__Oscillospirales	f__Oscillospiraceae	g__NK4A214_group
P1vsP3	P3	1.2275	0.118594	0.000491783	0.00691163	6	4	d__Bacteria	p__Firmicutes	c__Clostridia	o__Oscillospirales	f__Butyricicoccaceae	g__UCG-009
P1vsP3	P3	1.23081	0.180219	0.00240401	0.0187424	6	4	d__Bacteria	p__Firmicutes	c__Clostridia	o__Oscillospirales	f__[Eubacterium]_coprostanoligenes_group	g__[Eubacterium]_coprostanoligenes_group
P1vsP3	P3	1.23316	0.165432	0.00173045	0.0157777	6	4	d__Bacteria	p__Firmicutes	c__Clostridia	o__Clostridia	f__Hungateiclostridiaceae	unknown
P1vsP3	P3	1.23344	0.203401	0.00373414	0.0236242	6	4	d__Bacteria	p__Firmicutes	c__Clostridia	o__Peptococcales	f__Peptococcaceae	uncultured
P1vsP3	P3	1.24455	0.19127	0.00287892	0.0202148	6	4	d__Bacteria	p__Firmicutes	c__Clostridia	o__Oscillospirales	f__UCG-010	g__UCG-010
P1vsP3	P3	1.32397	0.171006	0.00149922	0.0145237	6	4	d__Bacteria	p__Desulfobacterota	c__Desulfarculia	o__Desulfarculales	f__Desulfarculales	g__Desulfarculales
P1vsP3	P3	1.34405	0.2438	0.0052832	0.0284847	6	4	d__Bacteria	p__Desulfobacterota	c__Desulfovibrionia	o__Desulfovibrionales	f__Desulfovibrionaceae	unknown
P1vsP3	P3	1.34451	0.234826	0.00460624	0.0259624	6	4	d__Bacteria	p__Firmicutes	c__Clostridia	o__Monoglobales	f__Monoglobaceae	g__Monoglobus
P1vsP3	P3	1.35492	0.248208	0.00547461	0.0287649	6	4	d__Bacteria	p__Firmicutes	c__Clostridia	o__Oscillospirales	f__Oscillospiraceae	g__Papillibacter
P1vsP3	P3	1.38602	0.284135	0.00817221	0.0402125	6	4	d__Bacteria	p__Proteobacteria	c__Gammaproteobacteria	o__Burkholderiales	f__Oxalobacteraceae	g__Oxalobacter
P1vsP3	P3	1.44032	0.235133	0.00359833	0.0232392	6	4	d__Bacteria	p__Firmicutes	c__Clostridia	o__Lachnospirales	f__Defluviitaleaceae	g__Defluviitaleaceae_UCG-011
P1vsP3	P3	1.44588	0.251173	0.00451673	0.0259294	6	4	d__Bacteria	p__Desulfobacterota	c__Desulfovibrionia	o__Desulfovibrionales	f__Desulfovibrionaceae	uncultured
P1vsP3	P3	1.54897	0.289543	0.00588678	0.030415	6	4	d__Bacteria	p__Firmicutes	c__BRH-c20a	o__BRH-c20a	f__BRH-c20a	g__BRH-c20a
P1vsP3	P3	1.58211	0.34493	0.0101315	0.0461878	6	4	d__Bacteria	p__Proteobacteria	c__Gammaproteobacteria	o__Burkholderiales	f__Oxalobacteraceae	unknown
P1vsP3	P3	1.72257	0.366237	0.00928477	0.0436103	6	4	d__Bacteria	p__Firmicutes	uncultured	uncultured	uncultured	uncultured
P1vsP3	P3	3.01083	0.507287	0.00404015	0.0245362	6	5	d__Bacteria	p__Firmicutes	c__Bacilli	o__Lactobacillales	uncultured	uncultured
P1vsP3	P3	3.28339	0.507218	0.00293441	0.0202148	6	6	d__Bacteria	p__Actinobacteriota	c__Coriobacteriia	o__Coriobacteriales	f__Coriobacteriales_Incertae_Sedis	g__Raoultibacter
P1vsP3	P3	3.47554	0.410663	0.00106814	0.0114181	6	5	d__Bacteria	p__Firmicutes	c__Clostridia	o__Eubacteriales	f__Anaerofustaceae	g__Anaerofustis
P1vsP3	P3	3.65552	0.454277	0.00129478	0.0129478	6	6	d__Bacteria	p__Patescibacteria	c__Saccharimonadia	o__Saccharimonadales	f__Saccharimonadaceae	g__Candidatus_Saccharimonas
P1vsP3	P3	3.8488	0.555097	0.00227184	0.0187424	6	5	d__Bacteria	p__Rs-K70_termite_group	c__Rs-K70_termite_group	o__Rs-K70_termite_group	f__Rs-K70_termite_group	g__Rs-K70_termite_group
P1vsP3	P3	4.34184	0.789478	0.00532939	0.0284847	6	5	d__Bacteria	p__Firmicutes	c__Negativicutes	o__Veillonellales-Selenomonadales	uncultured	uncultured
P1vsP3	P3	4.98622	0.348213	0.000138183	0.0026773	6	6	d__Bacteria	p__Bacteroidota	c__Bacteroidia	o__Bacteroidales	f__Tannerellaceae	g__Parabacteroides
P1vsP3	P3	5.19466	0.507325	0.000512799	0.00691163	6	6	d__Bacteria	p__Bacteroidota	c__Bacteroidia	o__Bacteroidales	f__Bacteroidaceae	g__Bacteroides
P1vsP3	P3	5.36627	1.02332	0.006323	0.0321333	6	6	d__Bacteria	p__Firmicutes	c__Clostridia	o__Lachnospirales	f__Lachnospiraceae	g__Tyzzerella
P1vsP3	P3	5.67004	0.581271	0.00061871	0.00786693	6	5	d__Bacteria	p__Firmicutes	c__Clostridia	o__Peptostreptococcales-Tissierellales	f__Anaerovoracaceae	unknown
P1vsP3	P3	6.15729	0.583076	0.00045495	0.00671593	6	5	d__Bacteria	p__Firmicutes	c__Clostridia	o__Christensenellales	f__Christensenellaceae	unknown
P1vsP3	P3	6.31718	0.532771	0.000289669	0.00498874	6	5	d__Bacteria	p__Desulfobacterota	c__Desulfobacteria	o__Desulfobacterales	uncultured	uncultured
P1vsP3	P3	6.48408	0.362627	5.74904e-05	0.00148517	6	5	d__Bacteria	p__Firmicutes	c__Clostridia	unknown	unknown	unknown
P1vsP3	P3	6.53199	0.290005	2.30094e-05	0.000993663	6	6	d__Bacteria	p__Firmicutes	c__Clostridia	o__Oscillospirales	f__Ruminococcaceae	unknown
P1vsP3	P3	6.81483	0.458971	0.000119799	0.00247584	6	5	d__Bacteria	p__Firmicutes	c__Negativicutes	o__Acidaminococcales	f__Acidaminococcaceae	uncultured
P1vsP3	P3	6.89853	0.711817	0.00063443	0.00786693	6	6	d__Bacteria	p__Firmicutes	c__Clostridia	o__Christensenellales	f__Christensenellaceae	g__Christensenellaceae_R-7_group
P1vsP3	P3	6.92115	0.506248	0.000165791	0.00302324	6	5	d__Bacteria	p__Planctomycetota	c__vadinHA49	o__vadinHA49	f__vadinHA49	g__vadinHA49
P1vsP3	P3	6.95607	0.317372	2.56429e-05	0.000993663	6	5	d__Bacteria	p__Firmicutes	c__Clostridia	o__Clostridia_UCG-014	f__Clostridia_UCG-014	g__Clostridia_UCG-014
P1vsP3	P3	7.33927	0.391605	4.77237e-05	0.00138734	6	5	d__Bacteria	p__Firmicutes	c__Clostridia	o__Oscillospirales	f__Ruminococcaceae	uncultured
P1vsP3	P3	7.39	0.397413	4.92283e-05	0.00138734	6	6	d__Bacteria	p__Desulfobacterota	c__Desulfovibrionia	o__Desulfovibrionales	f__Desulfovibrionaceae	g__Desulfovibrio
P1vsP3	P3	7.54489	1.09797	0.00234935	0.0187424	6	5	d__Bacteria	p__Bacteroidota	c__Bacteroidia	o__Bacteroidales	f__Williamwhitmaniaceae	uncultured
P1vsP3	P3	7.86296	0.496121	9.2623e-05	0.00205094	6	5	d__Bacteria	p__Firmicutes	c__Clostridia	o__Clostridia_vadinBB60_group	f__Clostridia_vadinBB60_group	g__Clostridia_vadinBB60_group
P1vsP3	P3	7.87435	0.871248	0.000830274	0.00953277	6	6	d__Bacteria	p__Firmicutes	c__Clostridia	o__Oscillospirales	f__Ruminococcaceae	g__Candidatus_Soleaferrea
P1vsP3	P3	8.83896	1.35287	0.00283542	0.0202148	6	6	d__Bacteria	p__Bacteroidota	c__Bacteroidia	o__Bacteroidales	f__Rikenellaceae	g__Alistipes
P1vsP4	P1	-7.13886	1.01012	0.0058245	0.0473924	5	4	d__Bacteria	p__Proteobacteria	c__Gammaproteobacteria	o__Pseudomonadales	f__Moraxellaceae	g__Acinetobacter
P1vsP4	P1	-6.45014	0.579216	0.00155175	0.0226363	5	5	d__Bacteria	p__Firmicutes	c__Bacilli	o__Lactobacillales	f__Enterococcaceae	g__Enterococcus
P1vsP4	P1	-6.44912	0.588024	0.00162296	0.0226363	5	3	d__Bacteria	p__Proteobacteria	c__Alphaproteobacteria	o__Acetobacterales	f__Acetobacteraceae	unknown
P1vsP4	P1	-5.33765	0.505678	0.00181628	0.0234603	5	3	d__Bacteria	p__Proteobacteria	c__Gammaproteobacteria	o__Enterobacterales	f__Yersiniaceae	g__Serratia
P1vsP4	P1	-5.00956	0.703483	0.0056994	0.0473924	5	3	d__Bacteria	p__Proteobacteria	c__Alphaproteobacteria	o__Rhizobiales	f__Rhizobiaceae	unknown
P1vsP4	P1	-3.15847	0.432952	0.00531783	0.0473924	5	3	d__Bacteria	p__Proteobacteria	c__Alphaproteobacteria	o__Elsterales	uncultured	uncultured
P1vsP4	P1	-1.24188	0.180289	0.00626802	0.0473924	5	2	d__Bacteria	p__Proteobacteria	c__Gammaproteobacteria	o__Xanthomonadales	f__Xanthomonadaceae	g__Thermomonas
P1vsP4	P1	-1.16935	0.126224	0.00266161	0.0294678	5	2	d__Bacteria	p__Actinobacteriota	c__Actinobacteria	o__Micromonosporales	f__Micromonosporaceae	unknown
P1vsP4	P1	-1.05183	0.0386329	0.000108742	0.00648437	5	2	d__Bacteria	p__Planctomycetota	c__Planctomycetes	o__Planctomycetales	f__Schlesneriaceae	g__Planctopirus
P1vsP4	P1	-1.0413	0.0307837	5.6799e-05	0.00501534	5	2	d__Bacteria	p__Bacteroidota	c__Bacteroidia	o__Flavobacteriales	f__Weeksellaceae	g__Empedobacter
P1vsP4	P1	-1.02296	0.0171109	1.03105e-05	0.00319626	5	2	d__Bacteria	p__Proteobacteria	c__Gammaproteobacteria	o__Oceanospirillales	f__Alcanivoracaceae1	g__Alcanivorax
P1vsP4	P4	1.02274	0.026615	3.87706e-05	0.00501534	5	3	d__Bacteria	p__Firmicutes	c__Clostridia	o__Monoglobales	f__Monoglobaceae	g__Monoglobus
P1vsP4	P4	1.05723	0.0576305	0.000353417	0.00995992	5	3	d__Bacteria	p__Firmicutes	c__Clostridia	o__Oscillospirales	unknown	unknown
P1vsP4	P4	1.09057	0.0671165	0.000507123	0.0120929	5	3	d__Bacteria	p__Firmicutes	c__Clostridia	o__Oscillospirales	f__[Eubacterium]_coprostanoligenes_group	g__[Eubacterium]_coprostanoligenes_group
P1vsP4	P4	1.11623	0.075166	0.000662562	0.0124022	5	3	d__Bacteria	p__Firmicutes	c__Bacilli	o__RF39	f__RF39	g__RF39
P1vsP4	P4	1.14547	0.146686	0.00437144	0.045517	5	3	d__Bacteria	p__Firmicutes	c__Clostridia	o__Oscillospirales	f__Ruminococcaceae	g__Incertae_Sedis
P1vsP4	P4	1.16144	0.116327	0.00213825	0.0254946	5	3	d__Bacteria	p__Firmicutes	c__Clostridia	o__Oscillospirales	f__Oscillospiraceae	unknown
P1vsP4	P4	1.16753	0.168515	0.00616505	0.0473924	5	3	d__Bacteria	p__Firmicutes	c__Bacilli	o__Erysipelotrichales	f__Erysipelotrichaceae	g__Breznakia
P1vsP4	P4	1.23499	0.164824	0.00492459	0.0468177	5	3	d__Bacteria	p__Firmicutes	c__Desulfitobacteriia	o__Desulfitobacteriales	f__Desulfitobacteriaceae	g__Desulfosporosinus
P1vsP4	P4	1.25215	0.173391	0.00547507	0.0473924	5	3	d__Bacteria	p__Firmicutes	uncultured	uncultured	uncultured	uncultured
P1vsP4	P4	1.27083	0.181486	0.00598045	0.0473924	5	3	d__Bacteria	p__Bacteroidota	c__Bacteroidia	o__Bacteroidales	f__Dysgonomonadaceae	unknown
P1vsP4	P4	3.43277	0.487293	0.00587852	0.0473924	5	4	d__Bacteria	p__Firmicutes	c__Clostridia	o__Eubacteriales	f__Anaerofustaceae	g__Anaerofustis
P1vsP4	P4	4.32845	0.580087	0.00498382	0.0468177	5	4	d__Bacteria	p__Firmicutes	c__Clostridia	o__Lachnospirales	f__Lachnospiraceae	g__Lachnoclostridium
P1vsP4	P4	4.7305	0.237507	0.0002766	0.00995992	5	5	d__Bacteria	p__Patescibacteria	c__Saccharimonadia	o__Saccharimonadales	f__Saccharimonadaceae	g__Candidatus_Saccharimonas
P1vsP4	P4	4.80847	0.326664	0.000680123	0.0124022	5	5	d__Bacteria	p__Bacteroidota	c__Bacteroidia	o__Bacteroidales	f__Tannerellaceae	g__Parabacteroides
P1vsP4	P4	5.28701	0.462704	0.00143848	0.0222964	5	4	d__Bacteria	p__Firmicutes	c__Negativicutes	o__Veillonellales-Selenomonadales	uncultured	uncultured
P1vsP4	P4	5.52256	0.582517	0.00248799	0.0285658	5	4	d__Bacteria	p__Desulfobacterota	c__Desulfobacteria	o__Desulfobacterales	uncultured	uncultured
P1vsP4	P4	5.68704	0.418468	0.00086178	0.0148418	5	5	d__Bacteria	p__Firmicutes	c__Clostridia	o__Lachnospirales	f__Lachnospiraceae	g__Tyzzerella
P1vsP4	P4	5.69946	0.75667	0.0048506	0.0468177	5	5	d__Bacteria	p__Desulfobacterota	c__Desulfovibrionia	o__Desulfovibrionales	f__Desulfovibrionaceae	g__Desulfovibrio
P1vsP4	P4	5.79816	0.561359	0.00193579	0.0240038	5	4	d__Bacteria	p__Firmicutes	c__Negativicutes	o__Acidaminococcales	f__Acidaminococcaceae	uncultured
P1vsP4	P4	5.94659	0.385411	0.000591437	0.0124022	5	4	d__Bacteria	p__Firmicutes	c__Clostridia	o__Christensenellales	f__Christensenellaceae	unknown
P1vsP4	P4	6.01617	0.510831	0.00131578	0.021468	5	4	d__Bacteria	p__Bacteroidota	c__Bacteroidia	o__Bacteroidales	f__Williamwhitmaniaceae	uncultured
P1vsP4	P4	6.12677	0.373192	0.000491819	0.0120929	5	4	d__Bacteria	p__Firmicutes	c__Clostridia	unknown	unknown	unknown
P1vsP4	P4	6.34444	0.414344	0.000604988	0.0124022	5	4	d__Bacteria	p__Firmicutes	c__Clostridia	o__Peptostreptococcales-Tissierellales	f__Anaerovoracaceae	unknown
P1vsP4	P4	6.7852	0.327713	0.000246392	0.00995992	5	5	d__Bacteria	p__Bacteroidota	c__Bacteroidia	o__Bacteroidales	f__Bacteroidaceae	g__Bacteroides
P1vsP4	P4	6.99515	0.898149	0.00440487	0.045517	5	5	d__Bacteria	p__Firmicutes	c__Clostridia	o__Christensenellales	f__Christensenellaceae	g__Christensenellaceae_R-7_group
P1vsP4	P4	7.23786	0.223502	6.4714e-05	0.00501534	5	5	d__Bacteria	p__Firmicutes	c__Clostridia	o__Oscillospirales	f__Ruminococcaceae	unknown
P1vsP4	P4	7.25072	0.279393	0.000125504	0.00648437	5	5	d__Bacteria	p__Firmicutes	c__Clostridia	o__Oscillospirales	f__Ruminococcaceae	g__Candidatus_Soleaferrea
P1vsP4	P4	7.25949	0.388112	0.000333559	0.00995992	5	4	d__Bacteria	p__Firmicutes	c__Clostridia	o__Oscillospirales	f__Ruminococcaceae	uncultured
P1vsP4	P4	7.37653	0.387088	0.00031554	0.00995992	5	4	d__Bacteria	p__Firmicutes	c__Clostridia	o__Clostridia_UCG-014	f__Clostridia_UCG-014	g__Clostridia_UCG-014
P1vsP4	P4	8.65783	0.798653	0.00167947	0.0226363	5	4	d__Bacteria	p__Firmicutes	c__Clostridia	o__Clostridia_vadinBB60_group	f__Clostridia_vadinBB60_group	g__Clostridia_vadinBB60_group
P2vsP3	P2	-8.28043	1.01629	0.000452336	0.0129473	7	7	d__Bacteria	p__Firmicutes	c__Bacilli	o__Bacillales	f__Bacillaceae	g__Bacillus
P2vsP3	P2	-8.17485	0.457592	1.00885e-05	0.00373275	7	4	d__Bacteria	p__Actinobacteriota	c__Actinobacteria	o__Micrococcales	f__Microbacteriaceae	unknown
P2vsP3	P2	-7.7217	1.39383	0.00263016	0.0360429	7	5	d__Bacteria	p__Actinobacteriota	c__Actinobacteria	o__Frankiales	f__Acidothermaceae	g__Acidothermus
P2vsP3	P2	-6.99951	1.28196	0.00280335	0.0370442	7	7	d__Bacteria	p__Firmicutes	c__Bacilli	o__Erysipelotrichales	f__Erysipelotrichaceae	g__ZOR0006
P2vsP3	P2	-6.94604	1.31036	0.00318977	0.0393404	7	4	d__Bacteria	p__Proteobacteria	c__Alphaproteobacteria	o__Rhizobiales	f__Xanthobacteraceae	g__Pseudolabrys
P2vsP3	P2	-6.28441	0.615101	0.000154218	0.0114122	7	4	d__Bacteria	p__Actinobacteriota	c__Acidimicrobiia	uncultured	uncultured	uncultured
P2vsP3	P2	-6.22778	0.992637	0.0015104	0.0258282	7	4	d__Bacteria	p__Proteobacteria	c__Alphaproteobacteria	o__Rhizobiales	f__Xanthobacteraceae	unknown
P2vsP3	P2	-5.40002	1.09165	0.00429728	0.0448063	7	6	d__Bacteria	p__Actinobacteriota	c__Actinobacteria	o__Propionibacteriales	f__Nocardioidaceae	g__Nocardioides
P2vsP3	P2	-5.13086	0.449134	8.99955e-05	0.0110994	7	4	d__Bacteria	p__Proteobacteria	c__Gammaproteobacteria	o__Salinisphaerales	f__Solimonadaceae	g__Nevskia
P2vsP3	P2	-5.05319	0.6495	0.000561585	0.0148419	7	4	d__Bacteria	p__Proteobacteria	c__Gammaproteobacteria	o__Pseudomonadales	f__Pseudomonadaceae	g__Pseudomonas
P2vsP3	P2	-4.91223	0.526399	0.00023795	0.0115828	7	4	d__Bacteria	p__Proteobacteria	c__Alphaproteobacteria	o__Rhizobiales	f__Hyphomicrobiaceae	g__Hyphomicrobium
P2vsP3	P2	-4.70604	0.64827	0.000775047	0.0190012	7	7	d__Bacteria	p__Actinobacteriota	c__Actinobacteria	o__Micrococcales	unknown	unknown
P2vsP3	P2	-4.57606	0.777559	0.00201255	0.0297858	7	7	d__Bacteria	p__Actinobacteriota	c__Actinobacteria	o__Micrococcales	f__Promicromonosporaceae	unknown
P2vsP3	P2	-4.50519	0.297989	2.29399e-05	0.00424388	7	7	d__Bacteria	p__Actinobacteriota	c__Actinobacteria	o__Corynebacteriales	f__Nocardiaceae	g__Gordonia
P2vsP3	P2	-4.26307	0.408562	0.000139368	0.0114122	7	4	d__Bacteria	p__Firmicutes	c__Bacilli	o__Lactobacillales	f__Streptococcaceae	g__Lactococcus
P2vsP3	P2	-3.81451	0.447352	0.000365089	0.0122803	7	4	d__Bacteria	p__Proteobacteria	c__Gammaproteobacteria	o__Enterobacterales	f__Enterobacteriaceae	g__Escherichia-Shigella
P2vsP3	P2	-3.76877	0.395039	0.000214138	0.0115828	7	4	d__Bacteria	p__Firmicutes	c__Bacilli	o__Bacillales	f__Bacillaceae	g__Anaerobacillus
P2vsP3	P2	-3.61235	0.732354	0.00435011	0.0448063	7	7	d__Bacteria	p__Actinobacteriota	c__Actinobacteria	o__Corynebacteriales	f__Mycobacteriaceae	g__Mycobacterium
P2vsP3	P2	-3.12009	0.453581	0.00099337	0.0204193	7	4	d__Bacteria	p__Firmicutes	c__Bacilli	o__Paenibacillales	f__Paenibacillaceae	g__Paenibacillus
P2vsP3	P2	-2.09858	0.325462	0.00133447	0.0246877	7	4	d__Bacteria	p__Firmicutes	c__Bacilli	o__Lactobacillales	f__Aerococcaceae	g__Aerosphaera
P2vsP3	P2	-1.48802	0.224089	0.00116741	0.0227337	7	3	d__Bacteria	p__Proteobacteria	c__Alphaproteobacteria	o__Rhizobiales	f__Hyphomicrobiaceae	g__Pedomicrobium
P2vsP3	P2	-1.42488	0.27387	0.0034591	0.041286	7	3	d__Bacteria	p__Actinobacteriota	c__Actinobacteria	o__Pseudonocardiales	f__Pseudonocardiaceae	g__Pseudonocardia
P2vsP3	P2	-1.3088	0.153165	0.000361439	0.0122803	7	3	d__Bacteria	p__Planctomycetota	c__Planctomycetes	o__Isosphaerales	f__Isosphaeraceae	g__Paludisphaera
P2vsP3	P3	1.65725	0.324949	0.0037701	0.0435918	7	4	d__Bacteria	p__Firmicutes	c__Bacilli	o__Erysipelotrichales	f__Erysipelatoclostridiaceae	g__UCG-004
P2vsP3	P3	1.72257	0.288892	0.00189837	0.0292666	7	4	d__Bacteria	p__Firmicutes	uncultured	uncultured	uncultured	uncultured
P2vsP3	P3	1.75045	0.357787	0.00450398	0.0448063	7	5	d__Bacteria	p__Proteobacteria	c__Gammaproteobacteria	o__Burkholderiales	f__Oxalobacteraceae	g__Oxalobacter
P2vsP3	P3	1.85257	0.349117	0.00317521	0.0393404	7	6	d__Bacteria	p__Desulfobacterota	c__Desulfovibrionia	o__Desulfovibrionales	f__Desulfovibrionaceae	uncultured
P2vsP3	P3	1.88393	0.325093	0.00215557	0.0306754	7	7	d__Bacteria	p__Firmicutes	c__Clostridia	o__Clostridia_UCG-014	f__Clostridia_UCG-014	g__Clostridia_UCG-014
P2vsP3	P3	1.89661	0.389625	0.00460173	0.0448063	7	5	d__Bacteria	p__Proteobacteria	c__Gammaproteobacteria	o__Burkholderiales	f__Oxalobacteraceae	unknown
P2vsP3	P3	2.18615	0.236799	0.000250439	0.0115828	7	7	d__Bacteria	p__Firmicutes	c__Clostridia	o__Oscillospirales	f__Butyricicoccaceae	g__UCG-009
P2vsP3	P3	2.66497	0.309796	0.000350196	0.0122803	7	5	d__Bacteria	p__Desulfobacterota	c__Desulfarculia	o__Desulfarculales	f__Desulfarculales	g__Desulfarculales
P2vsP3	P3	2.936	0.474347	0.00160554	0.0258282	7	7	d__Bacteria	p__Bacteroidota	c__Bacteroidia	o__Bacteroidales	f__Tannerellaceae	g__Parabacteroides
P2vsP3	P3	2.9731	0.42495	0.00091895	0.0200007	7	6	d__Bacteria	p__Firmicutes	c__Clostridia	o__Clostridia	f__Hungateiclostridiaceae	unknown
P2vsP3	P3	3.15656	0.387883	0.000454907	0.0129473	7	6	d__Bacteria	p__Firmicutes	c__BRH-c20a	o__BRH-c20a	f__BRH-c20a	g__BRH-c20a
P2vsP3	P3	3.21452	0.51768	0.00158247	0.0258282	7	7	d__Bacteria	p__Proteobacteria	c__Gammaproteobacteria	o__Burkholderiales	f__Rhodocyclaceae	unknown
P2vsP3	P3	3.5032	0.715531	0.00449023	0.0448063	7	6	d__Bacteria	p__Deferribacterota	c__Deferribacteres	o__Deferribacterales	f__Deferribacteraceae	g__Mucispirillum
P2vsP3	P3	3.6224	0.739235	0.00447369	0.0448063	7	7	d__Bacteria	p__Bacteroidota	c__Bacteroidia	o__Bacteroidales	f__Rikenellaceae	g__Alistipes
P2vsP3	P3	3.92501	0.547557	0.000821675	0.0190012	7	6	d__Bacteria	p__Planctomycetota	c__vadinHA49	o__vadinHA49	f__vadinHA49	g__vadinHA49
P2vsP4	P2	-5.86581	0.287174	3.39243e-05	0.0124502	6	6	d__Bacteria	p__Firmicutes	c__Bacilli	o__Bacillales	f__Bacillaceae	g__Bacillus
