# Supplementary material for: The highly differentiated gut of Pachnoda marginata hosts sequential microbiomes: microbial ecology and potential applications
Source: NPJ Biofilms Microbiomes. 2024 Jul 31;10:65. doi: 10.1038/s41522-024-00531-7 (PMC11291753; doi:10.1038/s41522-024-00531-7)
Supplement: Supplementary file 3 — Supplementary Dataset 2 [file 41522_2024_531_MOESM3_ESM.xlsx]

## Sheet: all_significant_results
Supplementary_Dataset_2. Differential abundance at the genus level in each gut segment (P1, P2, P3 and P4) by comparison of both suppliers (S1 and S2) in the 16S rRNA and ITS2 region analyses. The analysis was performed using the MaAsLin2 package.
gut-area	comparison	more-present-in	coef	stderr	N	N.not.0	pval	qval	domain	phylum	class	order	family	genus
P1	S1vsS2	S1	-2.15783	0.242231	6	6	0.000877741	0.00193103	d__Archaea	p__Euryarchaeota	c__Methanobacteria	o__Methanobacteriales	f__Methanobacteriaceae	unknown
P1	S1vsS2	S1	-1.99221	0.400304	6	6	0.00761492	0.0422346	d__Bacteria	p__Bacteroidota	c__Bacteroidia	o__Bacteroidales	f__Dysgonomonadaceae	g__Dysgonomonas
P1	S1vsS2	S1	-0.177737	0.0280268	6	3	0.00316642	0.0246323	d__Bacteria	p__Bacteroidota	c__Bacteroidia	o__Bacteroidales	f__Dysgonomonadaceae	unknown
P1	S1vsS2	S1	-0.0809405	0.0128815	6	4	0.00327618	0.0251594	d__Bacteria	p__Firmicutes	c__Bacilli	o__RF39	f__RF39	g__RF39
P1	S1vsS2	S1	-2.40115	0.409172	6	6	0.00421093	0.030028	d__Bacteria	p__Patescibacteria	c__Saccharimonadia	o__Saccharimonadales	f__Saccharimonadaceae	g__TM7a
P1	S1vsS2	S1	-0.179781	0.0358121	6	4	0.00738478	0.0415998	d__Bacteria	p__Proteobacteria	c__Gammaproteobacteria	o__Enterobacterales	unknown	unknown
P1	S1vsS2	S1	-0.0149695	0.00254742	6	3	0.00418996	0.0402627	d__Fungi	p__Basidiomycota	c__Agaricomycetes	unknown	unknown	unknown
P1	S1vsS2	S2	2.3127	0.0292612	6	3	1.53594e-07	1.68954e-06	d__Archaea	p__Euryarchaeota	c__Methanobacteria	o__Methanobacteriales	f__Methanobacteriaceae	g__Methanobacterium
P1	S1vsS2	S2	2.4297	0.126655	6	3	4.35109e-05	0.00015954	d__Archaea	p__Euryarchaeota	c__Methanobacteria	o__Methanobacteriales	f__Methanothermobacteriaceae	g__Methanothermobacter
P1	S1vsS2	S2	2.19953	0.205586	6	3	0.000432443	0.00118922	d__Archaea	p__Halobacterota	c__Methanomicrobia	o__Methanomicrobiales	f__Methanomicrobiaceae	g__Methanoculleus
P1	S1vsS2	S2	3.63282	0.172815	6	3	3.02678e-05	0.00015954	d__Archaea	p__Halobacterota	c__Methanosarcinia	o__Methanosarciniales	f__Methanosarcinaceae	g__Methanosarcina
P1	S1vsS2	S2	1.24675	0.183438	6	3	0.0024478	0.00448763	d__Archaea	unknown	unknown	unknown	unknown	unknown
P1	S1vsS2	S2	0.30185	0.0430262	6	3	0.00217405	0.0191508	d__Bacteria	p__Abditibacteriota	c__Abditibacteria	o__Abditibacteriales	f__Abditibacteriaceae	g__Abditibacterium
P1	S1vsS2	S2	0.0651927	0.0136359	6	3	0.00876942	0.0460779	d__Bacteria	p__Acidobacteriota	c__Blastocatellia	o__Blastocatellales	f__Blastocatellaceae	unknown
P1	S1vsS2	S2	0.276704	0.0459186	6	3	0.00382155	0.0279159	d__Bacteria	p__Acidobacteriota	c__Blastocatellia	o__Blastocatellales	f__Blastocatellaceae	unknown
P1	S1vsS2	S2	0.172045	0.0183865	6	3	0.000726461	0.00907572	d__Bacteria	p__Acidobacteriota	c__Vicinamibacteria	o__Vicinamibacterales	uncultured	uncultured
P1	S1vsS2	S2	0.575527	0.0603862	6	3	0.000676738	0.00881231	d__Bacteria	p__Actinobacteriota	c__Actinobacteria	o__Corynebacteriales	f__Nocardiaceae	g__Rhodococcus
P1	S1vsS2	S2	0.548245	0.0668665	6	4	0.00120559	0.0128955	d__Bacteria	p__Actinobacteriota	c__Actinobacteria	o__Micrococcales	f__Cellulomonadaceae	g__Cellulomonas
P1	S1vsS2	S2	0.0427894	0.00534579	6	3	0.00132118	0.0136446	d__Bacteria	p__Actinobacteriota	c__Actinobacteria	o__Micrococcales	f__Dermabacteraceae	g__Brachybacterium
P1	S1vsS2	S2	0.128617	0.0211162	6	4	0.00367407	0.0275096	d__Bacteria	p__Actinobacteriota	c__Actinobacteria	o__Micrococcales	f__Dermacoccaceae	g__Flexivirga
P1	S1vsS2	S2	0.0695746	0.014393	6	3	0.0084372	0.0447246	d__Bacteria	p__Actinobacteriota	c__Actinobacteria	o__Micrococcales	f__Intrasporangiaceae	g__Ornithinicoccus
P1	S1vsS2	S2	0.0999289	0.0178862	6	3	0.00503461	0.0331399	d__Bacteria	p__Actinobacteriota	c__Actinobacteria	o__Micrococcales	f__Intrasporangiaceae	unknown
P1	S1vsS2	S2	0.150374	0.0256114	6	5	0.00420287	0.030028	d__Bacteria	p__Actinobacteriota	c__Actinobacteria	o__Micrococcales	f__Microbacteriaceae	g__Gryllotalpicola
P1	S1vsS2	S2	0.775296	0.0682125	6	6	0.000341705	0.00584803	d__Bacteria	p__Actinobacteriota	c__Actinobacteria	o__Micrococcales	f__Microbacteriaceae	unknown
P1	S1vsS2	S2	0.416174	0.0645288	6	3	0.00297493	0.0240808	d__Bacteria	p__Actinobacteriota	c__Actinobacteria	o__Micrococcales	f__Micrococcaceae	g__Glutamicibacter
P1	S1vsS2	S2	0.0815521	0.0161608	6	3	0.00724988	0.0415998	d__Bacteria	p__Actinobacteriota	c__Actinobacteria	o__Micrococcales	f__Micrococcaceae	g__Paenarthrobacter
P1	S1vsS2	S2	0.396608	0.0818929	6	3	0.0083818	0.0447246	d__Bacteria	p__Actinobacteriota	c__Actinobacteria	o__Micrococcales	f__Promicromonosporaceae	g__Cellulosimicrobium
P1	S1vsS2	S2	0.281595	0.0426036	6	3	0.00271585	0.0222848	d__Bacteria	p__Actinobacteriota	c__Actinobacteria	o__Micromonosporales	f__Micromonosporaceae	unknown
P1	S1vsS2	S2	0.0842475	0.0106639	6	3	0.00138856	0.0138625	d__Bacteria	p__Actinobacteriota	c__Actinobacteria	o__Propionibacteriales	f__Nocardioidaceae	g__Actinopolymorpha
P1	S1vsS2	S2	0.117108	0.00953418	6	3	0.000252341	0.00487589	d__Bacteria	p__Actinobacteriota	c__Actinobacteria	o__Propionibacteriales	f__Propionibacteriaceae	unknown
P1	S1vsS2	S2	0.673803	0.0954377	6	3	0.00212293	0.0189796	d__Bacteria	p__Actinobacteriota	c__Actinobacteria	o__Streptomycetales	f__Streptomycetaceae	g__Streptomyces
P1	S1vsS2	S2	0.142136	0.0256189	6	3	0.00516325	0.0334547	d__Bacteria	p__Actinobacteriota	c__Actinobacteria	o__Streptosporangiales	f__Streptosporangiaceae	g__Thermopolyspora
P1	S1vsS2	S2	0.182492	0.0177972	6	3	0.000509963	0.0078325	d__Bacteria	p__Actinobacteriota	c__Actinobacteria	o__Streptosporangiales	f__Thermomonosporaceae	g__Thermobispora
P1	S1vsS2	S2	0.167066	0.0185655	6	3	0.000844297	0.0101147	d__Bacteria	p__Actinobacteriota	c__Actinobacteria	o__Streptosporangiales	f__Thermomonosporaceae	g__Thermomonospora
P1	S1vsS2	S2	0.279985	0.0536476	6	3	0.00643204	0.0393142	d__Bacteria	p__Actinobacteriota	c__Thermoleophilia	o__Solirubrobacterales	f__67-14	g__67-14
P1	S1vsS2	S2	0.0794199	0.00454837	6	3	6.3157e-05	0.00236444	d__Bacteria	p__Actinobacteriota	c__Thermoleophilia	o__Solirubrobacterales	unknown	unknown
P1	S1vsS2	S2	0.0233627	0.00450198	6	3	0.00656363	0.0393161	d__Bacteria	p__Armatimonadota	uncultured	uncultured	uncultured	uncultured
P1	S1vsS2	S2	0.131823	0.0130681	6	3	0.000543383	0.00791344	d__Bacteria	p__Bacteroidota	c__Bacteroidia	o__Bacteroidales	f__Dysgonomonadaceae	g__Fermentimonas
P1	S1vsS2	S2	0.0229934	0.00361544	6	3	0.00313319	0.0246323	d__Bacteria	p__Bacteroidota	c__Bacteroidia	o__Bacteroidales	f__Marinilabiliaceae	g__Ruminofilibacter
P1	S1vsS2	S2	0.697254	0.0745371	6	5	0.00072727	0.00907572	d__Bacteria	p__Bacteroidota	c__Bacteroidia	o__Chitinophagales	f__Chitinophagaceae	g__Chitinophaga
P1	S1vsS2	S2	0.142918	0.0252002	6	4	0.00476833	0.0325019	d__Bacteria	p__Bdellovibrionota	c__Oligoflexia	o__0319-6G20	f__0319-6G20	g__0319-6G20
P1	S1vsS2	S2	0.330274	0.0646221	6	3	0.00693001	0.0406968	d__Bacteria	p__Chloroflexi	c__Anaerolineae	o__SBR1031	f__SBR1031	g__SBR1031
P1	S1vsS2	S2	1.05525	0.0693103	6	5	0.000108527	0.0030956	d__Bacteria	p__Chloroflexi	c__Chloroflexia	o__Thermomicrobiales	f__JG30-KF-CM45	g__JG30-KF-CM45
P1	S1vsS2	S2	0.247367	0.0437139	6	3	0.00480676	0.0325019	d__Bacteria	p__Chloroflexi	c__Chloroflexia	o__Thermomicrobiales	f__Thermomicrobiaceae	g__Sphaerobacter
P1	S1vsS2	S2	0.0164402	0.00125793	6	3	0.000197875	0.00478516	d__Bacteria	p__Chloroflexi	c__KD4-96	o__KD4-96	f__KD4-96	g__KD4-96
P1	S1vsS2	S2	0.0717393	0.010662	6	3	0.00254151	0.0212099	d__Bacteria	p__Chloroflexi	c__OLB14	o__OLB14	f__OLB14	g__OLB14
P1	S1vsS2	S2	0.0194003	0.00286751	6	3	0.00248994	0.0212099	d__Bacteria	p__Deinococcota	c__Deinococci	o__Deinococcales	f__Trueperaceae	g__Truepera
P1	S1vsS2	S2	0.178751	0.0316289	6	3	0.00482916	0.0325019	d__Bacteria	p__Firmicutes	c__Bacilli	o__Aneurinibacillales	f__Aneurinibacillaceae	g__Aneurinibacillus
P1	S1vsS2	S2	0.0729772	0.0130185	6	3	0.00497399	0.0331046	d__Bacteria	p__Firmicutes	c__Bacilli	o__Bacillales	f__Bacillaceae	g__Aeribacillus
P1	S1vsS2	S2	0.160109	0.0051529	6	3	6.39296e-06	0.000547055	d__Bacteria	p__Firmicutes	c__Bacilli	o__Bacillales	f__Bacillaceae	g__Caldibacillus
P1	S1vsS2	S2	0.739576	0.047415	6	3	9.86454e-05	0.0030956	d__Bacteria	p__Firmicutes	c__Bacilli	o__Bacillales	f__Bacillaceae	g__Geobacillus
P1	S1vsS2	S2	0.0667185	0.00758006	6	3	0.000919138	0.0107373	d__Bacteria	p__Firmicutes	c__Bacilli	o__Bacillales	f__Bacillaceae	unknown
P1	S1vsS2	S2	0.22369	0.0445686	6	3	0.00739055	0.0415998	d__Bacteria	p__Firmicutes	c__Bacilli	o__Bacillales	f__Bacillaceae	g__Ureibacillus
P1	S1vsS2	S2	0.395139	0.00875623	6	3	1.44211e-06	0.000172765	d__Bacteria	p__Firmicutes	c__Bacilli	o__Bacillales	f__Planococcaceae	g__Lysinibacillus
P1	S1vsS2	S2	0.130111	0.00908068	6	3	0.000137847	0.00359002	d__Bacteria	p__Firmicutes	c__Bacilli	o__Bacillales	f__Planococcaceae	unknown
P1	S1vsS2	S2	0.137197	0.0294947	6	3	0.00965	0.0490046	d__Bacteria	p__Firmicutes	c__Bacilli	o__Bacillales	f__Sporolactobacillaceae	g__Tuberibacillus
P1	S1vsS2	S2	0.385518	0.018438	6	3	0.03092	0.0014247	d__Bacteria	p__Firmicutes	c__Bacilli	o__Bacillales	unknown	unknown
P1	S1vsS2	S2	0.239927	0.0185758	6	3	0.000207237	0.00478516	d__Bacteria	p__Firmicutes	c__Bacilli	o__Brevibacillales	f__Brevibacillaceae	g__Brevibacillus
P1	S1vsS2	S2	0.128738	0.0102536	6	3	0.000231572	0.00478516	d__Bacteria	p__Firmicutes	c__Bacilli	o__Caldalkalibacillales	f__Caldalkalibacillaceae	g__Caldalkalibacillus
P1	S1vsS2	S2	1.6004	0.0726668	6	3	2.51553e-05	0.00125567	d__Bacteria	p__Firmicutes	c__Bacilli	o__Lactobacillales	unknown	unknown
P1	S1vsS2	S2	0.0648145	0.0101545	6	3	0.00309152	0.0246323	d__Bacteria	p__Firmicutes	c__Bacilli	o__Paenibacillales	f__Paenibacillaceae	g__Ammoniibacillus
P1	S1vsS2	S2	0.403716	0.034139	6	3	0.000292702	0.00518789	d__Bacteria	p__Firmicutes	c__Bacilli	o__Paenibacillales	f__Paenibacillaceae	g__Thermobacillus
P1	S1vsS2	S2	0.111913	0.0140527	6	3	0.00134691	0.0136746	d__Bacteria	p__Firmicutes	c__Bacilli	o__Thermoactinomycetales	f__Thermoactinomycetaceae	g__Laceyella
P1	S1vsS2	S2	0.0990902	0.00410542	6	3	1.74786e-05	0.00104696	d__Bacteria	p__Firmicutes	c__Bacilli	o__Thermoactinomycetales	f__Thermoactinomycetaceae	g__Novibacillus
P1	S1vsS2	S2	0.651267	0.0624784	6	3	0.000478463	0.00754209	d__Bacteria	p__Firmicutes	c__Bacilli	o__Thermoactinomycetales	f__Thermoactinomycetaceae	g__Planifilum
P1	S1vsS2	S2	0.338831	0.0474702	6	3	0.00203754	0.0185537	d__Bacteria	p__Firmicutes	c__Bacilli	o__Thermoactinomycetales	f__Thermoactinomycetaceae	g__Thermoactinomyces
P1	S1vsS2	S2	0.245562	0.0014534	6	3	7.36119e-09	4.40935e-06	d__Bacteria	p__Firmicutes	c__Bacilli	o__Thermoactinomycetales	f__Thermoactinomycetaceae	unknown
P1	S1vsS2	S2	0.393047	0.0332882	6	3	0.000294471	0.00518789	d__Bacteria	p__Firmicutes	c__Clostridia	o__Caldicoprobacterales	f__Caldicoprobacteraceae	g__Caldicoprobacter
P1	S1vsS2	S2	0.0782465	0.00299033	6	3	1.2675e-05	0.000843594	d__Bacteria	p__Firmicutes	c__Clostridia	o__Clostridia	f__Gracilibacteraceae	g__Lutispora
P1	S1vsS2	S2	0.0784344	0.00894379	6	3	0.000932123	0.0107373	d__Bacteria	p__Firmicutes	c__Clostridia	o__Clostridia	f__Hungateiclostridiaceae	g__Pseudoclostridium
P1	S1vsS2	S2	0.036848	0.00294905	6	3	0.000235994	0.00478516	d__Bacteria	p__Firmicutes	c__Clostridia	o__Clostridia	f__Hungateiclostridiaceae	g__UCG-012
P1	S1vsS2	S2	0.0391251	0.000529057	6	3	2.00359e-07	6.00075e-05	d__Bacteria	p__Firmicutes	c__Clostridia	o__Clostridiales	f__Clostridiaceae	g__Clostridium_sensu_stricto_12
P1	S1vsS2	S2	0.212393	0.0219627	6	3	0.000639715	0.00851532	d__Bacteria	p__Firmicutes	c__Clostridia	o__Clostridiales	f__Clostridiaceae	g__Clostridium_sensu_stricto_7
P1	S1vsS2	S2	0.0157485	0.00273566	6	3	0.00451609	0.0318252	d__Bacteria	p__Firmicutes	c__Clostridia	o__Lachnospirales	f__Defluviitaleaceae	g__Defluviitaleaceae_UCG-011
P1	S1vsS2	S2	0.174141	0.0234108	6	3	0.00174428	0.0167703	d__Bacteria	p__Firmicutes	c__Clostridia	o__Lachnospirales	f__Lachnospiraceae	unknown
P1	S1vsS2	S2	0.0505386	0.0050372	6	3	0.000554865	0.00791344	d__Bacteria	p__Firmicutes	c__Clostridia	o__Peptostreptococcales-Tissierellales	f__Peptostreptococcaceae	g__Sporacetigenium
P1	S1vsS2	S2	0.29065	0.0594791	6	3	0.00812197	0.0442278	d__Bacteria	p__Firmicutes	c__Clostridia	o__Peptostreptococcales-Tissierellales	f__Peptostreptococcales-Tissierellales	g__Tepidimicrobium
P1	S1vsS2	S2	0.0329996	0.00197912	6	3	7.57982e-05	0.00267077	d__Bacteria	p__Firmicutes	c__D8A-2	o__D8A-2	f__D8A-2	g__D8A-2
P1	S1vsS2	S2	0.00939365	0.00173829	6	3	0.00567721	0.0354234	d__Bacteria	p__Firmicutes	c__Desulfotomaculia	o__Desulfotomaculales	f__Desulfotomaculales	g__Desulfohalotomaculum
P1	S1vsS2	S2	0.0517706	0.00907467	6	3	0.00466697	0.0325019	d__Bacteria	p__Firmicutes	c__Dethiobacteria	o__Dethiobacterales	f__Dethiobacteraceae	unknown
P1	S1vsS2	S2	0.0638023	0.0115189	6	3	0.00519413	0.0334547	d__Bacteria	p__Firmicutes	c__Incertae_Sedis	o__DTU014	f__DTU014	g__DTU014
P1	S1vsS2	S2	0.146051	0.0197648	6	3	0.00178837	0.0167703	d__Bacteria	p__Firmicutes	c__Limnochordia	o__Limnochordales	f__Limnochordaceae	g__Limnochorda
P1	S1vsS2	S2	0.563569	0.057773	6	3	0.000618633	0.00851532	d__Bacteria	p__Firmicutes	c__Limnochordia	o__Limnochordales	f__Limnochordaceae	g__Limnochordaceae
P1	S1vsS2	S2	0.0806839	0.00500673	6	3	8.67269e-05	0.00288608	d__Bacteria	p__Firmicutes	c__Limnochordia	o__Limnochordales	uncultured	uncultured
P1	S1vsS2	S2	1.52217	0.040158	6	3	2.8932e-06	0.000288838	d__Bacteria	p__Firmicutes	c__Limnochordia	o__Limnochordia	f__Limnochordia	g__Hydrogenispora
P1	S1vsS2	S2	0.0621301	0.0087121	6	3	0.00204431	0.0185537	d__Bacteria	p__Firmicutes	c__Limnochordia	o__Limnochordia	f__Limnochordia	g__Limnochordia
P1	S1vsS2	S2	0.0993662	0.00499873	6	3	3.77873e-05	0.00161676	d__Bacteria	p__Firmicutes	c__Sulfobacillia	o__Sulfobacillales	f__Sulfobacillaceae	g__Sulfobacillus
P1	S1vsS2	S2	0.430099	0.0291308	6	3	0.000122495	0.0033352	d__Bacteria	p__Firmicutes	c__Symbiobacteriia	o__Symbiobacteriales	f__Symbiobacteraceae	g__Symbiobacterium
P1	S1vsS2	S2	0.0428784	0.004239	6	3	0.000537614	0.00791344	d__Bacteria	p__Firmicutes	c__Syntrophomonadia	o__Syntrophomonadales	f__Syntrophomonadaceae	g__Syntrophomonas
P1	S1vsS2	S2	0.0474601	0.00588128	6	3	0.00128093	0.0134609	d__Bacteria	p__Firmicutes	c__Syntrophomonadia	o__Syntrophomonadales	f__Syntrophomonadaceae	unknown
P1	S1vsS2	S2	0.0673152	0.00604696	6	3	0.000370541	0.0061654	d__Bacteria	p__Firmicutes	c__Thermacetogenia	o__Thermacetogeniales	f__Thermacetogeniaceae	g__Syntrophaceticus
P1	S1vsS2	S2	0.277782	0.00540574	6	3	8.58348e-07	0.000128538	d__Bacteria	p__Firmicutes	c__Thermaerobacteria	o__Thermaerobacterales	f__Thermaerobacteraceae	g__Thermaerobacter
P1	S1vsS2	S2	0.0732048	0.00695304	6	3	0.000460273	0.00745145	d__Bacteria	p__Firmicutes	c__Thermoanaerobacteria	o__Thermoanaerobacterales	f__Thermoanaerobacteraceae	g__Brockia
P1	S1vsS2	S2	0.134862	0.0154758	6	3	0.000955023	0.0107936	d__Bacteria	p__Firmicutes	c__Thermovenabulia	o__Thermovenabulales	f__Thermovenabulales	g__Tepidanaerobacter
P1	S1vsS2	S2	0.0245881	0.00318036	6	3	0.00150733	0.0148015	d__Bacteria	p__Firmicutes	c__Thermovenabulia	o__Thermovenabulales	f__Thermovenabulales	g__Thermosediminibacter
P1	S1vsS2	S2	0.220554	0.0182313	6	3	0.000267814	0.00501314	d__Bacteria	p__Firmicutes	unknown	unknown	unknown	unknown
P1	S1vsS2	S2	0.337888	0.0271487	6	3	0.000239657	0.00478516	d__Bacteria	p__Gemmatimonadota	c__S0134_terrestrial_group	o__S0134_terrestrial_group	f__S0134_terrestrial_group	g__S0134_terrestrial_group
P1	S1vsS2	S2	0.24389	0.0480711	6	3	0.00711284	0.041365	d__Bacteria	p__Halanaerobiaeota	c__Halanaerobiia	o__Halanaerobiales	f__Halanaerobiaceae	g__Halocella
P1	S1vsS2	S2	0.118851	0.00610385	6	3	4.10168e-05	0.00163794	d__Bacteria	p__Myxococcota	c__Myxococcia	o__Myxococcales	f__Myxococcaceae	unknown
P1	S1vsS2	S2	0.284882	0.0185038	6	3	0.000103852	0.0030956	d__Bacteria	p__Myxococcota	c__Polyangia	o__Polyangiales	f__Polyangiaceae	unknown
P1	S1vsS2	S2	0.0863188	0.001571	6	3	6.56871e-07	0.000128538	d__Bacteria	p__Patescibacteria	c__Microgenomatia	o__Microgenomatia	f__Microgenomatia	g__Microgenomatia
P1	S1vsS2	S2	0.114378	0.0213348	6	3	0.00584195	0.0360755	d__Bacteria	p__Planctomycetota	c__Planctomycetes	o__Isosphaerales	f__Isosphaeraceae	g__Isosphaera
P1	S1vsS2	S2	0.286536	0.0426212	6	3	0.00254944	0.0212099	d__Bacteria	p__Planctomycetota	c__Planctomycetes	o__Pirellulales	f__Pirellulaceae	g__Rhodopirellula
P1	S1vsS2	S2	0.341596	0.0692448	6	6	0.00785502	0.0431666	d__Bacteria	p__Planctomycetota	c__Planctomycetes	o__Planctomycetales	f__Rubinisphaeraceae	g__SH-PL14
P1	S1vsS2	S2	0.270203	0.0524103	6	3	0.00671872	0.0398467	d__Bacteria	p__Planctomycetota	c__Planctomycetes	o__Planctomycetales	uncultured	uncultured
P1	S1vsS2	S2	0.0358222	0.00416061	6	3	0.0010002	0.0110948	d__Bacteria	p__Proteobacteria	c__Alphaproteobacteria	o__Rhizobiales	f__Beijerinckiaceae	g__Camelimonas
P1	S1vsS2	S2	0.0842954	0.0162192	6	3	0.00652839	0.0393161	d__Bacteria	p__Proteobacteria	c__Alphaproteobacteria	o__Rhizobiales	f__Beijerinckiaceae	g__Microvirga
P1	S1vsS2	S2	0.15428	0.0255018	6	4	0.00376664	0.0278545	d__Bacteria	p__Proteobacteria	c__Alphaproteobacteria	o__Rhizobiales	f__Beijerinckiaceae	unknown
P1	S1vsS2	S2	0.329531	0.0124805	6	3	1.2228e-05	0.000843594	d__Bacteria	p__Proteobacteria	c__Alphaproteobacteria	o__Rhizobiales	f__Hyphomicrobiaceae	g__Filomicrobium
P1	S1vsS2	S2	0.231893	0.0256931	6	4	0.000834708	0.0101147	d__Bacteria	p__Proteobacteria	c__Alphaproteobacteria	o__Rhizobiales	f__Hyphomicrobiaceae	g__Pedomicrobium
P1	S1vsS2	S2	0.160317	0.0340152	6	3	0.00921856	0.0476028	d__Bacteria	p__Proteobacteria	c__Alphaproteobacteria	o__Rhizobiales	f__Rhizobiaceae	g__Shinella
P1	S1vsS2	S2	0.853103	0.115508	6	5	0.00179182	0.0167703	d__Bacteria	p__Proteobacteria	c__Alphaproteobacteria	o__Rhizobiales	f__Rhizobiaceae	unknown
P1	S1vsS2	S2	0.600104	0.110229	6	5	0.00552771	0.0348537	d__Bacteria	p__Proteobacteria	c__Alphaproteobacteria	o__Rhizobiales	f__Xanthobacteraceae	unknown
P1	S1vsS2	S2	0.213727	0.0387865	6	4	0.00529215	0.0337234	d__Bacteria	p__Proteobacteria	c__Alphaproteobacteria	o__Rhizobiales	unknown	unknown
P1	S1vsS2	S2	0.203671	0.0437901	6	5	0.00965366	0.0490046	d__Bacteria	p__Proteobacteria	c__Alphaproteobacteria	o__Sphingomonadales	f__Sphingomonadaceae	unknown
P1	S1vsS2	S2	0.172662	0.0362131	6	3	0.00885341	0.0461147	d__Bacteria	p__Proteobacteria	c__Gammaproteobacteria	o__Enterobacterales	f__Erwiniaceae	unknown
P1	S1vsS2	S2	0.113781	0.00904625	6	3	0.000229963	0.00478516	d__Bacteria	p__Proteobacteria	c__Gammaproteobacteria	o__Enterobacterales	f__Yersiniaceae	unknown
P1	S1vsS2	S2	0.473881	0.0577036	6	3	0.0011982	0.0128955	d__Bacteria	p__Proteobacteria	c__Gammaproteobacteria	o__Pseudomonadales	f__Pseudomonadaceae	g__Pseudomonas
P1	S1vsS2	S2	0.293999	0.0427431	6	3	0.0023409	0.0203217	d__Bacteria	p__Proteobacteria	c__Gammaproteobacteria	o__Xanthomonadales	f__Rhodanobacteraceae	g__Dokdonella
P1	S1vsS2	S2	0.523298	0.0233023	6	4	2.32827e-05	0.00125567	d__Bacteria	p__Proteobacteria	c__Gammaproteobacteria	o__Xanthomonadales	f__Rhodanobacteraceae	g__Rhodanobacter
P1	S1vsS2	S2	0.119677	0.00942944	6	3	0.000221968	0.00478516	d__Bacteria	p__Proteobacteria	c__Gammaproteobacteria	o__Xanthomonadales	f__Xanthomonadaceae	g__Thermomonas
P1	S1vsS2	S2	0.0100119	0.00199788	6	3	0.00743101	0.0415998	d__Bacteria	p__Verrucomicrobiota	c__Chlamydiae	o__Chlamydiales	f__Chlamydiaceae	g__Chlamydiaceae
P1	S1vsS2	S2	0.113197	0.0183982	6	5	0.00354045	0.0268447	d__Bacteria	p__Verrucomicrobiota	c__Verrucomicrobiae	o__Verrucomicrobiales	f__Verrucomicrobiaceae	g__Roseimicrobium
P1	S1vsS2	S2	0.0141916	0.00145925	6	3	0.000625946	0.00851532	d__Bacteria	p__WPS-2	c__WPS-2	o__WPS-2	f__WPS-2	g__WPS-2
P1	S1vsS2	S2	0.76508	0.158099	6	6	0.00840458	0.0447246	d__Bacteria	unknown	unknown	unknown	unknown	unknown
P1	S1vsS2	S2	1.06571	0.14776	6	3	0.0019594	0.0280611	d__Fungi	p__Ascomycota	c__Eurotiomycetes	o__Onygenales	f__Onygenales_fam_Incertae_sedis	g__Chrysosporium
P1	S1vsS2	S2	0.212228	0.0318986	6	5	0.00265029	0.0302133	d__Fungi	p__Ascomycota	c__Leotiomycetes	o__Helotiales	f__Myxotrichaceae	g__Oidiodendron
P1	S1vsS2	S2	1.26963	0.0960979	6	3	0.000189626	0.00720578	d__Fungi	p__Ascomycota	c__Leotiomycetes	o__Thelebolales	f__Pseudeurotiaceae	g__Pseudogymnoascus
P1	S1vsS2	S2	0.0902596	0.0164353	6	3	0.00535684	0.0469754	d__Fungi	p__Ascomycota	c__Orbiliomycetes	o__Orbiliales	f__Orbiliaceae	g__Arthrobotrys
P1	S1vsS2	S2	0.874888	0.149351	6	6	0.00423818	0.0402627	d__Fungi	p__Ascomycota	c__Saccharomycetes	o__Saccharomycetales	f__Trichomonascaceae	g__unidentified
P1	S1vsS2	S2	0.101768	0.0150044	6	3	0.00246672	0.0302133	d__Fungi	p__Ascomycota	c__Sordariomycetes	o__Microascales	f__Ceratocystidaceae	g__Chalaropsis
P1	S1vsS2	S2	0.230425	0.0271874	6	3	0.00106228	0.0280611	d__Fungi	p__Ascomycota	c__Sordariomycetes	o__Sordariales	f__Cephalothecaceae	g__Phialemonium
P1	S1vsS2	S2	0.213059	0.0400344	6	3	0.00599791	0.0488401	d__Fungi	p__Ascomycota	c__Sordariomycetes	o__Sordariales	f__Cephalothecaceae	g__unidentified
P1	S1vsS2	S2	2.80011	0.192224	6	3	0.000129167	0.00720578	d__Fungi	p__Ascomycota	c__Sordariomycetes	o__Sordariales	f__Cephalothecaceae	unknown
P1	S1vsS2	S2	2.11159	0.293161	6	4	0.0019692	0.0280611	d__Fungi	p__Ascomycota	c__Sordariomycetes	o__Sordariales	f__Chaetomiaceae	unknown
P1	S1vsS2	S2	0.00711239	0.000426872	6	3	7.60189e-05	0.00720578	d__Fungi	p__Basidiomycota	c__Cystobasidiomycetes	unknown	unknown	unknown
P1	S1vsS2	S2	0.155559	0.0196391	6	3	0.00137487	0.0280611	d__Fungi	p__Mortierellomycota	c__Mortierellomycetes	o__Mortierellales	f__Mortierellaceae	g__Dissophora
P1	S1vsS2	S2	0.561039	0.0733198	6	4	0.00156735	0.0280611	d__Fungi	p__Mortierellomycota	c__Mortierellomycetes	o__Mortierellales	f__Mortierellaceae	g__Mortierella
P2	S1vsS2	S1	-0.872317	0.238967	6	6	0.0217643	0.0272054	d__Archaea	p__Euryarchaeota	c__Methanobacteria	o__Methanobacteriales	f__Methanobacteriaceae	g__Methanobrevibacter
P2	S1vsS2	S1	-1.48037	0.246414	6	6	0.00386449	0.00552069	d__Archaea	p__Euryarchaeota	c__Methanobacteria	o__Methanobacteriales	f__Methanobacteriaceae	unknown
P2	S1vsS2	S1	-1.37466	0.163463	6	6	0.00109441	0.00700709	d__Bacteria	p__Actinobacteriota	c__Actinobacteria	o__Corynebacteriales	f__Nocardiaceae	g__Gordonia
P2	S1vsS2	S1	-0.229581	0.0425285	6	3	0.0056987	0.0211237	d__Bacteria	p__Actinobacteriota	c__Actinobacteria	o__Frankiales	f__Geodermatophilaceae	g__Antricoccus
P2	S1vsS2	S1	-1.10943	0.110174	6	3	0.000547079	0.00457136	d__Bacteria	p__Actinobacteriota	c__Actinobacteria	o__Micrococcales	f__Demequinaceae	unknown
P2	S1vsS2	S1	-1.37746	0.209385	6	6	0.00276384	0.0119524	d__Bacteria	p__Actinobacteriota	c__Actinobacteria	o__Micrococcales	unknown	unknown
P2	S1vsS2	S1	-0.884761	0.112188	6	6	0.00139783	0.00797234	d__Bacteria	p__Actinobacteriota	c__Actinobacteria	o__Propionibacteriales	f__Nocardioidaceae	g__Nocardioides
P2	S1vsS2	S1	-0.190349	0.0438393	6	6	0.012234	0.038173	d__Bacteria	p__Actinobacteriota	c__Actinobacteria	o__Propionibacteriales	f__Propionibacteriaceae	g__Microlunatus
P2	S1vsS2	S1	-0.350767	0.0497039	6	3	0.00212632	0.0100796	d__Bacteria	p__Bacteroidota	c__Bacteroidia	o__Bacteroidales	f__Bacteroidaceae	g__Bacteroides
P2	S1vsS2	S1	-0.149691	0.0323601	6	4	0.00983827	0.0317011	d__Bacteria	p__Bacteroidota	c__Bacteroidia	o__Bacteroidales	f__Dysgonomonadaceae	g__Proteiniphilum
P2	S1vsS2	S1	-0.14889	0.0116435	6	3	0.000215534	0.00265646	d__Bacteria	p__Bacteroidota	c__Bacteroidia	o__Bacteroidales	f__Rikenellaceae	g__Alistipes
P2	S1vsS2	S1	-0.188797	0.0183289	6	3	0.000501082	0.00425919	d__Bacteria	p__Firmicutes	c__Bacilli	o__Erysipelotrichales	f__Erysipelotrichaceae	g__Erysipelothrix
P2	S1vsS2	S1	-0.225255	0.0386223	6	6	0.00430668	0.0169855	d__Bacteria	p__Firmicutes	c__Clostridia	o__Christensenellales	f__Christensenellaceae	g__Christensenellaceae_R-7_group
P2	S1vsS2	S1	-0.212416	0.0379519	6	6	0.00500194	0.0191159	d__Bacteria	p__Firmicutes	c__Clostridia	o__Oscillospirales	f__UCG-010	g__UCG-010
P2	S1vsS2	S1	-0.0808634	0.0172752	6	6	0.00944144	0.0310309	d__Bacteria	p__Firmicutes	c__Clostridia	o__Oscillospirales	unknown	unknown
P2	S1vsS2	S1	-1.84595	0.0739986	6	6	1.53295e-05	0.000653728	d__Bacteria	p__Patescibacteria	c__Saccharimonadia	o__Saccharimonadales	f__Saccharimonadaceae	g__TM7a
P2	S1vsS2	S1	-1.81228	0.109235	6	6	7.73124e-05	0.00142062	d__Bacteria	p__Patescibacteria	c__Saccharimonadia	o__Saccharimonadales	f__Saccharimonadales	g__Saccharimonadales
P2	S1vsS2	S1	-0.111586	0.026195	6	6	0.0130556	0.0404807	d__Bacteria	p__Patescibacteria	c__Saccharimonadia	o__Saccharimonadales	unknown	unknown
P2	S1vsS2	S1	-0.186673	0.0123154	6	4	0.000110442	0.00164993	d__Bacteria	p__Planctomycetota	c__Planctomycetes	o__Isosphaerales	f__Isosphaeraceae	g__Aquisphaera
P2	S1vsS2	S1	-0.0215638	0.00539534	6	3	0.016174	0.0480348	d__Bacteria	p__Planctomycetota	c__Planctomycetes	o__Isosphaerales	f__Isosphaeraceae	unknown
P2	S1vsS2	S1	-0.40034	0.0612364	6	6	0.00282876	0.0121268	d__Bacteria	p__Proteobacteria	c__Alphaproteobacteria	o__Rhizobiales	f__Rhizobiaceae	g__Allorhizobium-Neorhizobium-Pararhizobium-Rhizobium
P2	S1vsS2	S1	-0.216155	0.0311276	6	3	0.00225887	0.0104387	d__Bacteria	p__Proteobacteria	c__Alphaproteobacteria	o__Rhodobacterales	f__Rhodobacteraceae	g__Amaricoccus
P2	S1vsS2	S1	-0.140855	0.00890556	6	3	9.33737e-05	0.00157906	d__Bacteria	p__Proteobacteria	c__Alphaproteobacteria	o__Sphingomonadales	f__Sphingomonadaceae	g__Altererythrobacter
P2	S1vsS2	S1	-0.810887	0.118713	6	6	0.00240248	0.0109669	d__Bacteria	p__Proteobacteria	c__Alphaproteobacteria	o__Sphingomonadales	f__Sphingomonadaceae	g__Novosphingobium
P2	S1vsS2	S1	-0.556589	0.0733967	6	4	0.00162172	0.00888342	d__Bacteria	p__Proteobacteria	c__Alphaproteobacteria	o__Sphingomonadales	f__Sphingomonadaceae	g__Sphingobium
P2	S1vsS2	S1	-0.373086	0.056264	6	6	0.00268351	0.0118122	d__Bacteria	p__Proteobacteria	c__Gammaproteobacteria	o__Burkholderiales	f__Alcaligenaceae	unknown
P2	S1vsS2	S1	-0.192167	0.0389866	6	6	0.00787818	0.0266024	d__Bacteria	p__Verrucomicrobiota	c__Verrucomicrobiae	o__Chthoniobacterales	f__Xiphinematobacteraceae	g__Candidatus_Xiphinematobacter
P2	S1vsS2	S1	-0.2593	0.024518	6	6	0.000452304	0.0102899	d__Fungi	p__Ascomycota	unknown	unknown	unknown	unknown
P2	S1vsS2	S2	0.939564	0.123222	6	3	0.00158842	0.00264737	d__Archaea	p__Crenarchaeota	c__Bathyarchaeia	o__Bathyarchaeia	f__Bathyarchaeia	g__Bathyarchaeia
P2	S1vsS2	S2	2.24668	0.0902267	6	3	1.54408e-05	7.49918e-05	d__Archaea	p__Euryarchaeota	c__Methanobacteria	o__Methanobacteriales	f__Methanobacteriaceae	g__Methanobacterium
P2	S1vsS2	S2	1.85853	0.0820487	6	3	2.24975e-05	7.49918e-05	d__Archaea	p__Euryarchaeota	c__Methanobacteria	o__Methanobacteriales	f__Methanothermobacteriaceae	g__Methanothermobacter
P2	S1vsS2	S2	2.17058	0.220281	6	3	0.000594999	0.00119	d__Archaea	p__Halobacterota	c__Methanomicrobia	o__Methanomicrobiales	f__Methanomicrobiaceae	g__Methanoculleus
P2	S1vsS2	S2	3.69553	0.16217	6	3	2.1967e-05	7.49918e-05	d__Archaea	p__Halobacterota	c__Methanosarcinia	o__Methanosarciniales	f__Methanosarcinaceae	g__Methanosarcina
P2	S1vsS2	S2	1.46911	0.0708013	6	3	3.18717e-05	7.96792e-05	d__Archaea	unknown	unknown	unknown	unknown	unknown
P2	S1vsS2	S2	0.0374819	0.0061013	6	4	0.00356029	0.0145889	d__Bacteria	p__Acidobacteriota	c__Vicinamibacteria	o__Vicinamibacterales	f__Vicinamibacteraceae	g__Vicinamibacteraceae
P2	S1vsS2	S2	0.0425651	0.00540644	6	3	0.00140688	0.00797234	d__Bacteria	p__Actinobacteriota	c__Acidimicrobiia	o__Actinomarinales	uncultured	uncultured
P2	S1vsS2	S2	0.0691086	0.00970769	6	4	0.00205784	0.0100796	d__Bacteria	p__Actinobacteriota	c__Acidimicrobiia	o__Microtrichales	f__Ilumatobacteraceae	unknown
P2	S1vsS2	S2	0.180737	0.0246369	6	3	0.00183797	0.00924614	d__Bacteria	p__Actinobacteriota	c__Acidimicrobiia	o__Microtrichales	uncultured	uncultured
P2	S1vsS2	S2	0.123152	0.0304348	6	3	0.0155217	0.0466597	d__Bacteria	p__Actinobacteriota	c__Actinobacteria	o__Corynebacteriales	f__Nocardiaceae	g__Nocardia
P2	S1vsS2	S2	0.848106	0.0350159	6	3	1.72383e-05	0.000653728	d__Bacteria	p__Actinobacteriota	c__Actinobacteria	o__Corynebacteriales	f__Nocardiaceae	g__Rhodococcus
P2	S1vsS2	S2	0.0177831	0.00345997	6	3	0.00679285	0.0240926	d__Bacteria	p__Actinobacteriota	c__Actinobacteria	o__Euzebyales	f__Euzebyaceae	unknown
P2	S1vsS2	S2	0.0601588	0.00784422	6	3	0.00155405	0.00860841	d__Bacteria	p__Actinobacteriota	c__Actinobacteria	o__Micrococcales	f__Intrasporangiaceae	g__Ornithinicoccus
P2	S1vsS2	S2	0.10284	0.0177157	6	3	0.00438091	0.0171412	d__Bacteria	p__Actinobacteriota	c__Actinobacteria	o__Micrococcales	f__Intrasporangiaceae	unknown
P2	S1vsS2	S2	0.0936078	0.0210928	6	3	0.0113524	0.036108	d__Bacteria	p__Actinobacteriota	c__Actinobacteria	o__Micrococcales	f__Microbacteriaceae	g__Agromyces
P2	S1vsS2	S2	0.207398	0.0313969	6	5	0.00272192	0.0118753	d__Bacteria	p__Actinobacteriota	c__Actinobacteria	o__Micrococcales	f__Microbacteriaceae	g__Gryllotalpicola
P2	S1vsS2	S2	1.22403	0.256842	6	6	0.00886812	0.0295404	d__Bacteria	p__Actinobacteriota	c__Actinobacteria	o__Micrococcales	f__Microbacteriaceae	g__Microbacterium
P2	S1vsS2	S2	0.70136	0.11073	6	6	0.00318067	0.0134023	d__Bacteria	p__Actinobacteriota	c__Actinobacteria	o__Micrococcales	f__Microbacteriaceae	unknown
P2	S1vsS2	S2	0.516498	0.0686997	6	4	0.00167546	0.00897826	d__Bacteria	p__Actinobacteriota	c__Actinobacteria	o__Micrococcales	f__Micrococcaceae	g__Glutamicibacter
P2	S1vsS2	S2	0.0712541	0.00959405	6	3	0.00175457	0.0091053	d__Bacteria	p__Actinobacteriota	c__Actinobacteria	o__Micrococcales	f__Micrococcaceae	g__Paenarthrobacter
P2	S1vsS2	S2	0.234343	0.0141129	6	3	7.70518e-05	0.00142062	d__Bacteria	p__Actinobacteriota	c__Actinobacteria	o__Micrococcales	f__Micrococcales_Incertae_Sedis	g__Timonella
P2	S1vsS2	S2	0.274415	0.0478975	6	3	0.00459557	0.0177001	d__Bacteria	p__Actinobacteriota	c__Actinobacteria	o__Micrococcales	f__Promicromonosporaceae	g__Cellulosimicrobium
P2	S1vsS2	S2	0.240014	0.0275691	6	3	0.000958587	0.00630111	d__Bacteria	p__Actinobacteriota	c__Actinobacteria	o__Micromonosporales	f__Micromonosporaceae	g__Salinispora
P2	S1vsS2	S2	0.510947	0.0837458	6	3	0.00365144	0.0146355	d__Bacteria	p__Actinobacteriota	c__Actinobacteria	o__Micromonosporales	f__Micromonosporaceae	unknown
P2	S1vsS2	S2	0.170688	0.0187319	6	3	0.000804596	0.00566665	d__Bacteria	p__Actinobacteriota	c__Actinobacteria	o__Propionibacteriales	f__Nocardioidaceae	g__Actinopolymorpha
P2	S1vsS2	S2	0.217675	0.0223989	6	3	0.000627728	0.00499145	d__Bacteria	p__Actinobacteriota	c__Actinobacteria	o__Propionibacteriales	f__Nocardioidaceae	g__Nocardioidaceae
P2	S1vsS2	S2	0.193002	0.0381517	6	4	0.00718652	0.0249868	d__Bacteria	p__Actinobacteriota	c__Actinobacteria	o__Propionibacteriales	f__Propionibacteriaceae	g__Propionibacterium
P2	S1vsS2	S2	0.165307	0.0311109	6	4	0.00603211	0.022145	d__Bacteria	p__Actinobacteriota	c__Actinobacteria	o__Propionibacteriales	f__Propionibacteriaceae	g__Propionicicella
P2	S1vsS2	S2	0.76167	0.150923	6	6	0.00724769	0.0249868	d__Bacteria	p__Actinobacteriota	c__Actinobacteria	o__Propionibacteriales	f__Propionibacteriaceae	g__Tessaracoccus
P2	S1vsS2	S2	0.177628	0.0131937	6	3	0.000176103	0.00239262	d__Bacteria	p__Actinobacteriota	c__Actinobacteria	o__Propionibacteriales	f__Propionibacteriaceae	unknown
P2	S1vsS2	S2	0.0389887	0.00705604	6	3	0.00523963	0.0197321	d__Bacteria	p__Actinobacteriota	c__Actinobacteria	o__Pseudonocardiales	f__Pseudonocardiaceae	g__Pseudonocardiaceae
P2	S1vsS2	S2	0.0537236	0.00579881	6	3	0.00075482	0.00547638	d__Bacteria	p__Actinobacteriota	c__Actinobacteria	o__Pseudonocardiales	f__Pseudonocardiaceae	g__Saccharomonospora
P2	S1vsS2	S2	0.701984	0.0846315	6	5	0.0011535	0.00719842	d__Bacteria	p__Actinobacteriota	c__Actinobacteria	o__Streptomycetales	f__Streptomycetaceae	g__Streptomyces
P2	S1vsS2	S2	0.335584	0.0547111	6	3	0.00358064	0.0145889	d__Bacteria	p__Actinobacteriota	c__Actinobacteria	o__Streptosporangiales	f__Nocardiopsaceae	g__Thermobifida
P2	S1vsS2	S2	0.212392	0.0183797	6	3	0.000320316	0.00328991	d__Bacteria	p__Actinobacteriota	c__Actinobacteria	o__Streptosporangiales	f__Streptosporangiaceae	g__Thermopolyspora
P2	S1vsS2	S2	0.049972	0.00405237	6	3	0.000248473	0.00279209	d__Bacteria	p__Actinobacteriota	c__Actinobacteria	o__Streptosporangiales	f__Thermomonosporaceae	g__Actinocorallia
P2	S1vsS2	S2	0.338383	0.0203439	6	3	7.65348e-05	0.00142062	d__Bacteria	p__Actinobacteriota	c__Actinobacteria	o__Streptosporangiales	f__Thermomonosporaceae	g__Thermobispora
P2	S1vsS2	S2	0.22456	0.023459	6	3	0.000665428	0.00512588	d__Bacteria	p__Actinobacteriota	c__Actinobacteria	o__Streptosporangiales	f__Thermomonosporaceae	g__Thermomonospora
P2	S1vsS2	S2	0.118478	0.0193667	6	3	0.00361548	0.0146101	d__Bacteria	p__Actinobacteriota	c__Actinobacteria	o__Streptosporangiales	f__Thermomonosporaceae	g__Thermostaphylospora
P2	S1vsS2	S2	0.0714836	0.00895256	6	4	0.00133356	0.00782675	d__Bacteria	p__Actinobacteriota	c__Thermoleophilia	o__Gaiellales	uncultured	uncultured
P2	S1vsS2	S2	0.315273	0.0341655	6	5	0.000766471	0.00547638	d__Bacteria	p__Actinobacteriota	c__Thermoleophilia	o__Solirubrobacterales	f__67-14	g__67-14
P2	S1vsS2	S2	0.0608129	0.00398118	6	3	0.000107129	0.00164993	d__Bacteria	p__Actinobacteriota	c__Thermoleophilia	o__Solirubrobacterales	unknown	unknown
P2	S1vsS2	S2	0.035465	0.00301846	6	3	0.000300199	0.00314889	d__Bacteria	p__Armatimonadota	uncultured	uncultured	uncultured	uncultured
P2	S1vsS2	S2	0.0163556	0.00131255	6	3	0.000238522	0.00279209	d__Bacteria	p__Bdellovibrionota	c__Bdellovibrionia	o__Bdellovibrionales	f__Bdellovibrionaceae	g__Bdellovibrio
P2	S1vsS2	S2	0.0563964	0.0136045	6	3	0.0143132	0.0438287	d__Bacteria	p__Chloroflexi	c__Anaerolineae	o__Anaerolineales	f__Anaerolineaceae	unknown
P2	S1vsS2	S2	0.243319	0.00864949	6	3	9.50073e-06	0.000520429	d__Bacteria	p__Chloroflexi	c__Anaerolineae	o__SBR1031	f__SBR1031	g__SBR1031
P2	S1vsS2	S2	0.0705263	0.0135526	6	3	0.0064988	0.0233672	d__Bacteria	p__Chloroflexi	c__Chloroflexia	o__Thermomicrobiales	f__AKYG1722	g__AKYG1722
P2	S1vsS2	S2	1.09522	0.0655384	6	6	7.51345e-05	0.00142062	d__Bacteria	p__Chloroflexi	c__Chloroflexia	o__Thermomicrobiales	f__JG30-KF-CM45	g__JG30-KF-CM45
P2	S1vsS2	S2	0.30133	0.055423	6	3	0.00555441	0.0207449	d__Bacteria	p__Chloroflexi	c__Chloroflexia	o__Thermomicrobiales	f__Thermomicrobiaceae	g__Sphaerobacter
P2	S1vsS2	S2	0.0331812	0.004435	6	3	0.00170656	0.00904661	d__Bacteria	p__Chloroflexi	c__OLB14	o__OLB14	f__OLB14	g__OLB14
P2	S1vsS2	S2	0.0306368	0.00455892	6	3	0.00255322	0.01134	d__Bacteria	p__Fibrobacterota	c__Fibrobacteria	o__Fibrobacterales	f__Fibrobacterales	g__BBMC-4
P2	S1vsS2	S2	0.332305	0.0464231	6	5	0.0020158	0.0100383	d__Bacteria	p__Firmicutes	c__Bacilli	o__Alicyclobacillales	f__Alicyclobacillaceae	g__Alicyclobacillus
P2	S1vsS2	S2	0.210766	0.0172028	6	3	0.000254856	0.00279209	d__Bacteria	p__Firmicutes	c__Bacilli	o__Aneurinibacillales	f__Aneurinibacillaceae	g__Aneurinibacillus
P2	S1vsS2	S2	0.865059	0.0656933	6	6	0.000192104	0.00242839	d__Bacteria	p__Firmicutes	c__Bacilli	o__Bacillales	f__Bacillaceae	g__Bacillus
P2	S1vsS2	S2	0.18467	0.0397845	6	3	0.0097213	0.0315303	d__Bacteria	p__Firmicutes	c__Bacilli	o__Bacillales	f__Bacillaceae	g__Caldibacillus
P2	S1vsS2	S2	1.10097	0.0362225	6	3	6.97966e-06	0.000430122	d__Bacteria	p__Firmicutes	c__Bacilli	o__Bacillales	f__Bacillaceae	g__Geobacillus
P2	S1vsS2	S2	0.140898	0.0152408	6	3	0.000761078	0.00547638	d__Bacteria	p__Firmicutes	c__Bacilli	o__Bacillales	f__Bacillaceae	unknown
P2	S1vsS2	S2	0.492365	0.0588048	6	3	0.00111287	0.00703389	d__Bacteria	p__Firmicutes	c__Bacilli	o__Bacillales	f__Bacillaceae	g__Ureibacillus
P2	S1vsS2	S2	0.628892	0.0888692	6	3	0.00210446	0.0100796	d__Bacteria	p__Firmicutes	c__Bacilli	o__Bacillales	f__Bacillaceae	unknown
P2	S1vsS2	S2	0.638306	0.0286509	6	3	2.40312e-05	0.000789825	d__Bacteria	p__Firmicutes	c__Bacilli	o__Bacillales	f__Planococcaceae	g__Lysinibacillus
P2	S1vsS2	S2	0.18189	0.0433158	6	3	0.013705	0.0422286	d__Bacteria	p__Firmicutes	c__Bacilli	o__Bacillales	f__Planococcaceae	g__Rummeliibacillus
P2	S1vsS2	S2	0.283421	0.0318273	6	3	0.000878963	0.00601845	d__Bacteria	p__Firmicutes	c__Bacilli	o__Bacillales	f__Planococcaceae	unknown
P2	S1vsS2	S2	0.216914	0.0337027	6	3	0.00299782	0.0127407	d__Bacteria	p__Firmicutes	c__Bacilli	o__Bacillales	f__Sporolactobacillaceae	g__Tuberibacillus
P2	S1vsS2	S2	0.738667	0.0543829	6	3	0.000170088	0.00239262	d__Bacteria	p__Firmicutes	c__Bacilli	o__Bacillales	unknown	unknown
P2	S1vsS2	S2	0.232961	0.0335743	6	3	0.00226559	0.0104387	d__Bacteria	p__Firmicutes	c__Bacilli	o__Brevibacillales	f__Brevibacillaceae	g__Brevibacillus
P2	S1vsS2	S2	0.199371	0.018212	6	3	0.000395501	0.00374965	d__Bacteria	p__Firmicutes	c__Bacilli	o__Caldalkalibacillales	f__Caldalkalibacillaceae	g__Caldalkalibacillus
P2	S1vsS2	S2	0.0783395	0.0116448	6	3	0.00254301	0.01134	d__Bacteria	p__Firmicutes	c__Bacilli	o__Haloplasmatales	f__Haloplasmataceae	g__Haloplasma
P2	S1vsS2	S2	0.0662741	0.00538723	6	4	0.000250809	0.00279209	d__Bacteria	p__Firmicutes	c__Bacilli	o__Izemoplasmatales	f__Izemoplasmatales	g__Izemoplasmatales
P2	S1vsS2	S2	0.0101638	0.000607983	6	3	7.50247e-05	0.00142062	d__Bacteria	p__Firmicutes	c__Bacilli	o__Lactobacillales	f__Leuconostocaceae	g__Weissella
P2	S1vsS2	S2	0.660878	0.0495009	6	4	0.00018199	0.00239262	d__Bacteria	p__Firmicutes	c__Bacilli	o__Lactobacillales	unknown	unknown
P2	S1vsS2	S2	0.0889661	0.014229	6	3	0.00333654	0.01394	d__Bacteria	p__Firmicutes	c__Bacilli	o__Paenibacillales	f__Paenibacillaceae	g__Ammoniibacillus
P2	S1vsS2	S2	0.137778	0.0153512	6	3	0.000852891	0.00592218	d__Bacteria	p__Firmicutes	c__Bacilli	o__Paenibacillales	f__Paenibacillaceae	g__Ammoniphilus
P2	S1vsS2	S2	0.631544	0.00491705	6	3	2.20385e-08	1.0865e-05	d__Bacteria	p__Firmicutes	c__Bacilli	o__Paenibacillales	f__Paenibacillaceae	g__Thermobacillus
P2	S1vsS2	S2	0.0400491	0.00492257	6	3	0.00124173	0.0075577	d__Bacteria	p__Firmicutes	c__Bacilli	o__Paenibacillales	f__Paenibacillaceae	unknown
P2	S1vsS2	S2	0.16357	0.00308326	6	3	7.55707e-07	9.31409e-05	d__Bacteria	p__Firmicutes	c__Bacilli	o__Thermoactinomycetales	f__Thermoactinomycetaceae	g__Laceyella
P2	S1vsS2	S2	0.132356	0.0187471	6	3	0.00212302	0.0100796	d__Bacteria	p__Firmicutes	c__Bacilli	o__Thermoactinomycetales	f__Thermoactinomycetaceae	g__Novibacillus
P2	S1vsS2	S2	0.937133	0.0232901	6	3	2.27952e-06	0.000187301	d__Bacteria	p__Firmicutes	c__Bacilli	o__Thermoactinomycetales	f__Thermoactinomycetaceae	g__Planifilum
P2	S1vsS2	S2	0.503857	0.0448642	6	3	0.00035802	0.00360212	d__Bacteria	p__Firmicutes	c__Bacilli	o__Thermoactinomycetales	f__Thermoactinomycetaceae	g__Thermoactinomyces
P2	S1vsS2	S2	0.383123	0.0243996	6	3	9.60889e-05	0.00157906	d__Bacteria	p__Firmicutes	c__Bacilli	o__Thermoactinomycetales	f__Thermoactinomycetaceae	unknown
P2	S1vsS2	S2	0.0571361	0.0114275	6	3	0.00749119	0.0256469	d__Bacteria	p__Firmicutes	c__Bacilli	o__Thermoactinomycetales	f__Thermoactinomycetaceae	unknown
P2	S1vsS2	S2	0.11723	0.010496	6	3	0.000365797	0.00360676	d__Bacteria	p__Firmicutes	c__Bacilli	uncultured	uncultured	uncultured
P2	S1vsS2	S2	0.577726	0.0434192	6	3	0.000184421	0.00239262	d__Bacteria	p__Firmicutes	c__Clostridia	o__Caldicoprobacterales	f__Caldicoprobacteraceae	g__Caldicoprobacter
P2	S1vsS2	S2	0.162536	0.0150855	6	3	0.000420775	0.00390408	d__Bacteria	p__Firmicutes	c__Clostridia	o__Clostridia	f__Gracilibacteraceae	g__Lutispora
P2	S1vsS2	S2	0.0474766	0.0064702	6	3	0.00183635	0.00924614	d__Bacteria	p__Firmicutes	c__Clostridia	o__Clostridia	f__Gracilibacteraceae	unknown
P2	S1vsS2	S2	0.146233	0.0286324	6	3	0.00694742	0.0244648	d__Bacteria	p__Firmicutes	c__Clostridia	o__Clostridia	f__Hungateiclostridiaceae	g__Pseudoclostridium
P2	S1vsS2	S2	0.0949399	0.0053005	6	3	5.71022e-05	0.00136125	d__Bacteria	p__Firmicutes	c__Clostridia	o__Clostridia	f__Hungateiclostridiaceae	g__Thermoclostridium
P2	S1vsS2	S2	0.0886288	0.0112263	6	3	0.00139227	0.00797234	d__Bacteria	p__Firmicutes	c__Clostridia	o__Clostridia	f__Hungateiclostridiaceae	g__UCG-012
P2	S1vsS2	S2	0.199571	0.0255884	6	6	0.00145805	0.00816839	d__Bacteria	p__Firmicutes	c__Clostridia	o__Clostridia	f__Hungateiclostridiaceae	unknown
P2	S1vsS2	S2	0.0901982	0.0104197	6	3	0.000979726	0.00635533	d__Bacteria	p__Firmicutes	c__Clostridia	o__Clostridiales	f__Caloramatoraceae	g__Fonticella
P2	S1vsS2	S2	0.144589	0.00872903	6	3	7.78029e-05	0.00142062	d__Bacteria	p__Firmicutes	c__Clostridia	o__Clostridiales	f__Clostridiaceae	g__Clostridium_sensu_stricto_1
P2	S1vsS2	S2	0.0767091	0.0104371	6	3	0.00182513	0.00924614	d__Bacteria	p__Firmicutes	c__Clostridia	o__Clostridiales	f__Clostridiaceae	g__Clostridium_sensu_stricto_10
P2	S1vsS2	S2	0.235164	0.0146069	6	3	8.70588e-05	0.00153286	d__Bacteria	p__Firmicutes	c__Clostridia	o__Clostridiales	f__Clostridiaceae	g__Clostridium_sensu_stricto_7
P2	S1vsS2	S2	0.0201956	0.00250371	6	3	0.00128299	0.00771057	d__Bacteria	p__Firmicutes	c__Clostridia	o__Eubacteriales	f__Anaerofustaceae	g__Anaerofustis
P2	S1vsS2	S2	0.158638	0.0181132	6	3	0.000936848	0.0062839	d__Bacteria	p__Firmicutes	c__Clostridia	o__Eubacteriales	f__Garciellaceae	g__Rhabdanaerobium
P2	S1vsS2	S2	0.0565156	0.00575361	6	3	0.000602297	0.00494888	d__Bacteria	p__Firmicutes	c__Clostridia	o__Lachnospirales	f__Defluviitaleaceae	g__Defluviitalea
P2	S1vsS2	S2	0.070752	0.00681832	6	3	0.00048695	0.00421169	d__Bacteria	p__Firmicutes	c__Clostridia	o__Lachnospirales	f__Lachnospiraceae	g__Anaerocolumna
P2	S1vsS2	S2	0.19319	0.0369444	6	3	0.00638719	0.0231536	d__Bacteria	p__Firmicutes	c__Clostridia	o__Lachnospirales	f__Lachnospiraceae	unknown
P2	S1vsS2	S2	0.232341	0.0345335	6	3	0.00254221	0.01134	d__Bacteria	p__Firmicutes	c__Clostridia	o__Oscillospirales	f__Ethanoligenenaceae	g__Incertae_Sedis
P2	S1vsS2	S2	0.108645	0.0224941	6	3	0.00846161	0.028378	d__Bacteria	p__Firmicutes	c__Clostridia	o__Peptostreptococcales-Tissierellales	f__Peptostreptococcaceae	g__Sporacetigenium
P2	S1vsS2	S2	0.446758	0.0429964	6	3	0.000484438	0.00421169	d__Bacteria	p__Firmicutes	c__Clostridia	o__Peptostreptococcales-Tissierellales	f__Peptostreptococcales-Tissierellales	g__Tepidimicrobium
P2	S1vsS2	S2	0.0383151	0.00872241	6	3	0.0117577	0.0371573	d__Bacteria	p__Firmicutes	c__Clostridia	o__Peptostreptococcales-Tissierellales	unknown	unknown
P2	S1vsS2	S2	0.138758	0.00977071	6	3	0.000142759	0.00207001	d__Bacteria	p__Firmicutes	c__Desulfotomaculia	o__Desulfotomaculales	f__Desulfotomaculales	g__Pelotomaculum
P2	S1vsS2	S2	0.0804287	0.00646845	6	3	0.000240553	0.00279209	d__Bacteria	p__Firmicutes	c__Dethiobacteria	o__Dethiobacterales	f__Dethiobacteraceae	unknown
P2	S1vsS2	S2	0.199657	0.0384365	6	3	0.00654093	0.0233672	d__Bacteria	p__Firmicutes	c__Limnochordia	o__Limnochordales	f__Limnochordaceae	g__Limnochorda
P2	S1vsS2	S2	0.844332	0.0431289	6	3	4.01474e-05	0.00116427	d__Bacteria	p__Firmicutes	c__Limnochordia	o__Limnochordales	f__Limnochordaceae	g__Limnochordaceae
P2	S1vsS2	S2	0.160566	0.0167598	6	3	0.0006633	0.00512588	d__Bacteria	p__Firmicutes	c__Limnochordia	o__Limnochordales	uncultured	uncultured
P2	S1vsS2	S2	1.84391	0.0325534	6	3	5.81675e-07	9.31409e-05	d__Bacteria	p__Firmicutes	c__Limnochordia	o__Limnochordia	f__Limnochordia	g__Hydrogenispora
P2	S1vsS2	S2	0.10825	0.00895787	6	3	0.000268962	0.00288257	d__Bacteria	p__Firmicutes	c__Limnochordia	o__Limnochordia	f__Limnochordia	g__Limnochordia
P2	S1vsS2	S2	0.0451759	0.0063587	6	3	0.00207352	0.0100796	d__Bacteria	p__Firmicutes	c__Limnochordia	o__MBA03	f__MBA03	g__MBA03
P2	S1vsS2	S2	0.036847	0.00613978	6	3	0.00387931	0.0154234	d__Bacteria	p__Firmicutes	c__Limnochordia	uncultured	uncultured	uncultured
P2	S1vsS2	S2	0.0960571	0.00898146	6	3	0.000433036	0.00390408	d__Bacteria	p__Firmicutes	c__Moorellia	o__Desulfitibacterales	f__Desulfitibacteraceae	g__Desulfitibacter
P2	S1vsS2	S2	0.0396607	0.00254819	6	3	9.94891e-05	0.0015822	d__Bacteria	p__Firmicutes	c__Negativicutes	uncultured	uncultured	uncultured
P2	S1vsS2	S2	0.191235	0.00752573	6	3	1.42433e-05	0.000653728	d__Bacteria	p__Firmicutes	c__Sulfobacillia	o__Sulfobacillales	f__Sulfobacillaceae	g__Sulfobacillus
P2	S1vsS2	S2	0.672811	0.0377088	6	3	5.79841e-05	0.00136125	d__Bacteria	p__Firmicutes	c__Symbiobacteriia	o__Symbiobacteriales	f__Symbiobacteraceae	g__Symbiobacterium
P2	S1vsS2	S2	0.0686225	0.00626767	6	3	0.000395305	0.00374965	d__Bacteria	p__Firmicutes	c__Syntrophomonadia	o__Syntrophomonadales	f__Syntrophomonadaceae	unknown
P2	S1vsS2	S2	0.144832	0.0319854	6	3	0.0105928	0.0339108	d__Bacteria	p__Firmicutes	c__Thermacetogenia	o__Thermacetogeniales	f__Thermacetogeniaceae	g__Syntrophaceticus
P2	S1vsS2	S2	0.375775	0.0396305	6	3	0.000690271	0.00517219	d__Bacteria	p__Firmicutes	c__Thermaerobacteria	o__Thermaerobacterales	f__Thermaerobacteraceae	g__Thermaerobacter
P2	S1vsS2	S2	0.117525	0.0134427	6	3	0.000943223	0.0062839	d__Bacteria	p__Firmicutes	c__Thermoanaerobacteria	o__Thermoanaerobacterales	f__Thermoanaerobacteraceae	g__Brockia
P2	S1vsS2	S2	0.239535	0.0224301	6	3	0.000435546	0.00390408	d__Bacteria	p__Firmicutes	c__Thermovenabulia	o__Thermovenabulales	f__Thermovenabulales	g__Tepidanaerobacter
P2	S1vsS2	S2	0.410984	0.0219654	6	3	4.80376e-05	0.00124645	d__Bacteria	p__Firmicutes	unknown	unknown	unknown	unknown
P2	S1vsS2	S2	0.465848	0.0149895	6	3	6.38754e-06	0.000430122	d__Bacteria	p__Gemmatimonadota	c__S0134_terrestrial_group	o__S0134_terrestrial_group	f__S0134_terrestrial_group	g__S0134_terrestrial_group
P2	S1vsS2	S2	0.17031	0.0295298	6	3	0.00448585	0.0174136	d__Bacteria	p__Gemmatimonadota	unknown	unknown	unknown	unknown
P2	S1vsS2	S2	0.436064	0.00666008	6	3	3.25983e-07	8.03548e-05	d__Bacteria	p__Halanaerobiaeota	c__Halanaerobiia	o__Halanaerobiales	f__Halanaerobiaceae	g__Halocella
P2	S1vsS2	S2	0.184418	0.0086881	6	4	2.91234e-05	0.000897365	d__Bacteria	p__Myxococcota	c__Myxococcia	o__Myxococcales	f__Myxococcaceae	unknown
P2	S1vsS2	S2	0.192043	0.02327	6	3	0.00117593	0.00724669	d__Bacteria	p__Myxococcota	c__Polyangia	o__Haliangiales	f__Haliangiaceae	g__Haliangium
P2	S1vsS2	S2	0.115853	0.0288312	6	3	0.0158866	0.0474671	d__Bacteria	p__Myxococcota	c__Polyangia	o__Polyangiales	f__Polyangiaceae	g__Sorangium
P2	S1vsS2	S2	0.213823	0.00875434	6	3	1.66722e-05	0.000653728	d__Bacteria	p__Myxococcota	c__Polyangia	o__Polyangiales	f__Polyangiaceae	unknown
P2	S1vsS2	S2	0.160794	0.0291055	6	3	0.00524322	0.0197321	d__Bacteria	p__Myxococcota	c__Polyangia	o__Polyangiales	f__Sandaracinaceae	unknown
P2	S1vsS2	S2	0.0267505	0.00332658	6	3	0.00129813	0.00771057	d__Bacteria	p__Myxococcota	c__Polyangia	o__Polyangiales	f__Sandaracinaceae	unknown
P2	S1vsS2	S2	0.0517034	0.0126841	6	3	0.0151451	0.0460898	d__Bacteria	p__Patescibacteria	c__Microgenomatia	o__Microgenomatia	f__Microgenomatia	g__Microgenomatia
P2	S1vsS2	S2	0.144711	0.0286541	6	3	0.00722965	0.0249868	d__Bacteria	p__Planctomycetota	c__Planctomycetes	o__Isosphaerales	f__Isosphaeraceae	g__Isosphaera
P2	S1vsS2	S2	0.282055	0.0379506	6	5	0.0017499	0.0091053	d__Bacteria	p__Planctomycetota	c__Planctomycetes	o__Isosphaerales	f__Isosphaeraceae	unknown
P2	S1vsS2	S2	0.054405	0.0134193	6	3	0.0154217	0.0466434	d__Bacteria	p__Planctomycetota	c__Planctomycetes	o__Pirellulales	f__Pirellulaceae	g__Pir4_lineage
P2	S1vsS2	S2	0.0994511	0.0226951	6	3	0.0118559	0.0372291	d__Bacteria	p__Planctomycetota	c__Planctomycetes	o__Pirellulales	f__Pirellulaceae	unknown
P2	S1vsS2	S2	0.354567	0.00822982	6	3	1.73525e-06	0.000171096	d__Bacteria	p__Planctomycetota	c__Planctomycetes	o__Planctomycetales	uncultured	uncultured
P2	S1vsS2	S2	0.0456076	0.00914972	6	3	0.00757267	0.0257471	d__Bacteria	p__Proteobacteria	c__Alphaproteobacteria	o__Caulobacterales	f__Caulobacteraceae	unknown
P2	S1vsS2	S2	0.0530623	0.00543795	6	3	0.000617925	0.00499145	d__Bacteria	p__Proteobacteria	c__Alphaproteobacteria	o__Elsterales	uncultured	uncultured
P2	S1vsS2	S2	0.103412	0.00537685	6	3	4.30716e-05	0.00117968	d__Bacteria	p__Proteobacteria	c__Alphaproteobacteria	o__Rhizobiales	f__Beijerinckiaceae	unknown
P2	S1vsS2	S2	0.0827748	0.0109565	6	3	0.00164495	0.00891165	d__Bacteria	p__Proteobacteria	c__Alphaproteobacteria	o__Rhizobiales	f__D05-2	g__D05-2
P2	S1vsS2	S2	0.408039	0.0178798	6	3	0.02184	0.000769079	d__Bacteria	p__Proteobacteria	c__Alphaproteobacteria	o__Rhizobiales	f__Hyphomicrobiaceae	g__Filomicrobium
P2	S1vsS2	S2	0.132753	0.0215892	6	3	0.00354792	0.0145889	d__Bacteria	p__Proteobacteria	c__Alphaproteobacteria	o__Rhizobiales	unknown	unknown
P2	S1vsS2	S2	0.153555	0.0162075	6	4	0.000692423	0.00517219	d__Bacteria	p__Proteobacteria	c__Alphaproteobacteria	o__Sphingomonadales	f__Sphingomonadaceae	unknown
P2	S1vsS2	S2	0.0309635	0.00665439	6	3	0.00963914	0.0314708	d__Bacteria	p__Proteobacteria	c__Alphaproteobacteria	unknown	unknown	unknown
P2	S1vsS2	S2	0.121955	0.0257258	6	6	0.00903331	0.0298887	d__Bacteria	p__Proteobacteria	c__Gammaproteobacteria	o__Burkholderiales	f__Alcaligenaceae	g__Bordetella
P2	S1vsS2	S2	0.143526	0.0270515	6	5	0.00606404	0.022145	d__Bacteria	p__Verrucomicrobiota	c__Verrucomicrobiae	o__Verrucomicrobiales	f__Verrucomicrobiaceae	g__Roseimicrobium
P2	S1vsS2	S2	1.08461	0.155705	6	6	0.00223275	0.0104387	d__Bacteria	unknown	unknown	unknown	unknown	unknown
P2	S1vsS2	S2	0.754316	0.11591	6	3	0.00287723	0.0190545	d__Fungi	p__Ascomycota	c__Eurotiomycetes	o__Onygenales	f__Onygenales_fam_Incertae_sedis	g__Chrysosporium
P2	S1vsS2	S2	0.321116	0.0636267	6	5	0.00724695	0.0366373	d__Fungi	p__Ascomycota	c__Leotiomycetes	o__Thelebolales	f__Pseudeurotiaceae	g__Pseudeurotium
P2	S1vsS2	S2	1.04757	0.159075	6	3	0.00275333	0.0190545	d__Fungi	p__Ascomycota	c__Leotiomycetes	o__Thelebolales	f__Pseudeurotiaceae	g__Pseudogymnoascus
P2	S1vsS2	S2	0.022133	0.00206841	6	3	0.000432179	0.0102899	d__Fungi	p__Ascomycota	c__Saccharomycetes	o__Saccharomycetales	f__Debaryomycetaceae	g__Spathaspora
P2	S1vsS2	S2	0.620498	0.0778716	6	6	0.00134409	0.0174732	d__Fungi	p__Ascomycota	c__Saccharomycetes	o__Saccharomycetales	f__Trichomonascaceae	g__unidentified
P2	S1vsS2	S2	0.298363	0.0515923	6	6	0.00444165	0.0252619	d__Fungi	p__Ascomycota	c__Saccharomycetes	o__Saccharomycetales	unknown	unknown
P2	S1vsS2	S2	0.0521704	0.0100531	6	3	0.00656346	0.0351338	d__Fungi	p__Ascomycota	c__Sordariomycetes	o__Microascales	f__Microascaceae	g__Mycochlamys
P2	S1vsS2	S2	0.152513	0.0229451	6	3	0.00265967	0.0190545	d__Fungi	p__Ascomycota	c__Sordariomycetes	o__Sordariales	f__Cephalothecaceae	g__unidentified
P2	S1vsS2	S2	2.56401	0.201822	6	3	0.000221118	0.0100609	d__Fungi	p__Ascomycota	c__Sordariomycetes	o__Sordariales	f__Cephalothecaceae	unknown
P2	S1vsS2	S2	0.563471	0.0794025	6	3	0.00208253	0.0190545	d__Fungi	p__Ascomycota	c__Sordariomycetes	o__Sordariales	f__Chaetomiaceae	g__Botryotrichum
P2	S1vsS2	S2	1.70617	0.243545	6	6	0.0021856	0.0190545	d__Fungi	p__Ascomycota	c__Sordariomycetes	o__Sordariales	f__Chaetomiaceae	unknown
P2	S1vsS2	S2	0.113714	0.0178919	6	3	0.00314085	0.0190545	d__Fungi	p__Basidiomycota	c__Agaricomycetes	o__Agaricales	f__Pleurotaceae	g__Nematoctonus
P2	S1vsS2	S2	0.0464147	0.000703205	6	4	3.15642e-07	2.87234e-05	d__Fungi	p__Basidiomycota	c__Tremellomycetes	o__Trichosporonales	f__Trichosporonaceae	g__unidentified
P2	S1vsS2	S2	0.165168	0.0177281	6	3	0.000738694	0.0134442	d__Fungi	p__Mortierellomycota	c__Mortierellomycetes	o__Mortierellales	f__Mortierellaceae	g__Dissophora
P2	S1vsS2	S2	0.828579	0.0940795	6	4	0.000916983	0.0139076	d__Fungi	p__Mortierellomycota	c__Mortierellomycetes	o__Mortierellales	f__Mortierellaceae	g__Mortierella
P2	S1vsS2	S2	0.544712	0.0726923	6	4	0.0016965	0.0190545	d__Fungi	p__Mucoromycota	c__Mucoromycetes	o__Mucorales	f__Mucoraceae	g__Mucor
P2	S1vsS2	S2	0.0657988	0.0102116	6	3	0.00298499	0.0190545	d__Fungi	p__Rozellomycota	c__unidentified	o__unidentified	f__unidentified	g__unidentified
P3	S1vsS2	S1	-0.586243	0.09714	6	6	0.00380052	0.0152021	d__Archaea	p__Thermoplasmatota	c__Thermoplasmata	o__Methanomassiliicoccales	f__Methanomethylophilaceae	unknown
P3	S1vsS2	S1	-0.394805	0.0665424	6	6	0.00404518	0.0467034	d__Bacteria	p__Firmicutes	c__Clostridia	o__Christensenellales	f__Christensenellaceae	g__Christensenellaceae_R-7_group
P3	S1vsS2	S1	-0.514354	0.0618245	6	6	0.00114033	0.0289645	d__Bacteria	p__Firmicutes	c__Clostridia	o__Christensenellales	f__Christensenellaceae	unknown
P3	S1vsS2	S1	-0.923519	0.141682	6	6	0.00286006	0.0382344	d__Bacteria	p__Patescibacteria	c__Saccharimonadia	o__Saccharimonadales	f__Saccharimonadales	g__Saccharimonadales
P3	S1vsS2	S1	-0.109558	0.0147068	6	6	0.0017346	0.0344596	d__Bacteria	p__Proteobacteria	c__Alphaproteobacteria	o__Sphingomonadales	f__Sphingomonadaceae	g__Novosphingobium
P3	S1vsS2	S1	-0.00780711	0.00158738	6	3	0.00793944	0.0274827	d__Fungi	p__Ascomycota	c__Sordariomycetes	o__Hypocreales	f__unidentified	g__unidentified
P3	S1vsS2	S1	-0.820024	0.165524	6	6	0.00773854	0.0274827	d__Fungi	p__Ascomycota	c__Sordariomycetes	o__Sordariales	f__Chaetomiaceae	g__Humicola
P3	S1vsS2	S1	-0.226996	0.0224658	6	6	0.000539916	0.00694663	d__Fungi	p__Ascomycota	unknown	unknown	unknown	unknown
P3	S1vsS2	S1	-0.614307	0.149339	6	6	0.0146901	0.0440704	d__Fungi	p__Basidiomycota	c__Tremellomycetes	o__Trichosporonales	f__Trichosporonaceae	g__Apiotrichum
P3	S1vsS2	S1	-0.0593327	0.0147866	6	6	0.0159622	0.0463419	d__Fungi	p__Basidiomycota	c__Tremellomycetes	o__Trichosporonales	f__Trichosporonaceae	g__Cutaneotrichosporon
P3	S1vsS2	S2	1.01559	0.228973	6	3	0.0113745	0.030332	d__Archaea	p__Euryarchaeota	c__Methanobacteria	o__Methanobacteriales	f__Methanobacteriaceae	g__Methanobacterium
P3	S1vsS2	S2	1.34553	0.215025	6	3	0.00332649	0.0152021	d__Archaea	p__Halobacterota	c__Methanosarcinia	o__Methanosarciniales	f__Methanosarcinaceae	g__Methanosarcina
P3	S1vsS2	S2	0.0145612	0.00164028	6	3	0.000889536	0.0251047	d__Bacteria	p__Actinobacteriota	c__Acidimicrobiia	o__Microtrichales	unknown	unknown
P3	S1vsS2	S2	0.147261	0.0186344	6	3	0.00138698	0.0320267	d__Bacteria	p__Actinobacteriota	c__Actinobacteria	o__Corynebacteriales	f__Nocardiaceae	g__Rhodococcus
P3	S1vsS2	S2	0.0197652	0.00276818	6	3	0.00203501	0.0344596	d__Bacteria	p__Actinobacteriota	c__Actinobacteria	o__Propionibacteriales	f__Nocardioidaceae	g__Nocardioidaceae
P3	S1vsS2	S2	0.212485	0.0288003	6	4	0.00179896	0.0344596	d__Bacteria	p__Actinobacteriota	c__Actinobacteria	o__Propionibacteriales	f__Propionibacteriaceae	g__Tessaracoccus
P3	S1vsS2	S2	0.053958	0.00226366	6	3	1.83693e-05	0.00429197	d__Bacteria	p__Actinobacteriota	c__Actinobacteria	o__Streptosporangiales	f__Thermomonosporaceae	g__Thermomonospora
P3	S1vsS2	S2	1.88446	0.261937	6	3	0.001978	0.0344596	d__Bacteria	p__Bacteroidota	c__Bacteroidia	o__Bacteroidales	f__Tannerellaceae	g__Tannerella
P3	S1vsS2	S2	0.201633	0.0109238	6	4	5.06925e-05	0.00429197	d__Bacteria	p__Chloroflexi	c__Chloroflexia	o__Thermomicrobiales	f__JG30-KF-CM45	g__JG30-KF-CM45
P3	S1vsS2	S2	0.0484315	0.00319163	6	3	0.000109957	0.00604653	d__Bacteria	p__Firmicutes	c__Bacilli	o__Bacillales	f__Planococcaceae	g__Rummeliibacillus
P3	S1vsS2	S2	0.0361918	0.0035607	6	3	0.000527635	0.0167524	d__Bacteria	p__Firmicutes	c__Bacilli	o__Bacillales	f__Planococcaceae	unknown
P3	S1vsS2	S2	0.099613	0.0148605	6	3	0.00257739	0.0363699	d__Bacteria	p__Firmicutes	c__Bacilli	o__Paenibacillales	f__Paenibacillaceae	g__Thermobacillus
P3	S1vsS2	S2	0.427054	0.0287144	6	3	0.000119026	0.00604653	d__Bacteria	p__Firmicutes	c__Limnochordia	o__Limnochordia	f__Limnochordia	g__Hydrogenispora
P3	S1vsS2	S2	1.3031	0.213555	6	6	0.00364968	0.0441438	d__Bacteria	p__Firmicutes	c__Negativicutes	o__Veillonellales-Selenomonadales	f__Sporomusaceae	g__Sporomusa
P3	S1vsS2	S2	0.0932593	0.00492235	6	3	4.57141e-05	0.00429197	d__Bacteria	p__Firmicutes	c__Thermaerobacteria	o__Thermaerobacterales	f__Thermaerobacteraceae	g__Thermaerobacter
P3	S1vsS2	S2	0.0498739	0.00474385	6	3	0.000462841	0.0167524	d__Bacteria	p__Planctomycetota	c__Planctomycetes	o__Isosphaerales	f__Isosphaeraceae	unknown
P3	S1vsS2	S2	0.0475686	0.00702629	6	3	0.00248372	0.0363699	d__Bacteria	p__Proteobacteria	c__Alphaproteobacteria	o__Rhizobiales	f__Hyphomicrobiaceae	g__Filomicrobium
P3	S1vsS2	S2	0.0418275	0.00404517	6	3	0.000493678	0.0167524	d__Bacteria	p__Proteobacteria	c__Alphaproteobacteria	o__Rhizobiales	f__Hyphomicrobiaceae	g__Pedomicrobium
P3	S1vsS2	S2	0.127551	0.018563	6	5	0.00234989	0.0363699	d__Bacteria	p__Proteobacteria	c__Gammaproteobacteria	o__Burkholderiales	f__Burkholderiaceae	unknown
P3	S1vsS2	S2	1.14595	0.185392	6	6	0.00348043	0.0441438	d__Bacteria	p__Proteobacteria	c__Gammaproteobacteria	o__Burkholderiales	f__Rhodocyclaceae	unknown
P3	S1vsS2	S2	0.0562109	0.00324457	6	3	6.51493e-05	0.00195448	d__Fungi	p__Ascomycota	c__Dothideomycetes	o__Dothideomycetes_ord_Incertae_sedis	f__Eremomycetaceae	g__Arthrographis
P3	S1vsS2	S2	0.019888	0.00347232	6	3	0.00460033	0.0217911	d__Fungi	p__Ascomycota	c__Eurotiomycetes	o__Eurotiales	f__Thermoascaceae	g__Byssochlamys
P3	S1vsS2	S2	0.0164017	0.00370197	6	4	0.0114174	0.0366987	d__Fungi	p__Ascomycota	c__Eurotiomycetes	o__Eurotiales	f__Trichocomaceae	g__Thermomyces
P3	S1vsS2	S2	0.642564	0.0968843	6	3	0.00268156	0.0150838	d__Fungi	p__Ascomycota	c__Eurotiomycetes	o__Onygenales	f__Onygenales_fam_Incertae_sedis	g__Chrysosporium
P3	S1vsS2	S2	0.459074	0.0479388	6	3	0.00066441	0.00747461	d__Fungi	p__Ascomycota	c__Leotiomycetes	o__Thelebolales	f__Pseudeurotiaceae	g__Pseudeurotium
P3	S1vsS2	S2	1.358	0.301902	6	4	0.0108379	0.0361265	d__Fungi	p__Ascomycota	c__Leotiomycetes	o__Thelebolales	f__Pseudeurotiaceae	g__Pseudogymnoascus
P3	S1vsS2	S2	0.173726	0.0285998	6	3	0.00371095	0.0196462	d__Fungi	p__Ascomycota	c__Orbiliomycetes	o__Orbiliales	f__Orbiliaceae	g__Duddingtonia
P3	S1vsS2	S2	1.22768	0.231563	6	6	0.00608017	0.0248734	d__Fungi	p__Ascomycota	c__Saccharomycetes	o__Saccharomycetales	f__Saccharomycetales_fam_Incertae_sedis	g__Candida
P3	S1vsS2	S2	0.570362	0.106379	6	6	0.00584003	0.0248734	d__Fungi	p__Ascomycota	c__Saccharomycetes	o__Saccharomycetales	f__Trichomonascaceae	g__unidentified
P3	S1vsS2	S2	0.0918133	0.0165124	6	6	0.00512241	0.0230509	d__Fungi	p__Ascomycota	c__Saccharomycetes	o__Saccharomycetales	unknown	unknown
P3	S1vsS2	S2	0.109157	0.0162992	6	6	0.00258622	0.0150838	d__Fungi	p__Ascomycota	c__Sordariomycetes	o__Hypocreales	f__Hypocreaceae	g__Trichoderma
P3	S1vsS2	S2	0.0180396	0.0019912	6	3	0.000822675	0.00822675	d__Fungi	p__Ascomycota	c__Sordariomycetes	o__Microascales	f__Ceratocystidaceae	g__Chalaropsis
P3	S1vsS2	S2	0.00561612	0.000319813	6	3	6.17528e-05	0.00195448	d__Fungi	p__Ascomycota	c__Sordariomycetes	o__Microascales	f__Ceratocystidaceae	unknown
P3	S1vsS2	S2	0.233426	0.0553626	6	3	0.0135175	0.0419507	d__Fungi	p__Ascomycota	c__Sordariomycetes	o__Sordariales	f__Cephalothecaceae	g__Phialemonium
P3	S1vsS2	S2	0.178285	0.0214252	6	4	0.00113944	0.00854581	d__Fungi	p__Ascomycota	c__Sordariomycetes	o__Sordariales	f__Cephalothecaceae	g__unidentified
P3	S1vsS2	S2	2.78087	0.151309	6	3	5.15663e-05	0.00195448	d__Fungi	p__Ascomycota	c__Sordariomycetes	o__Sordariales	f__Cephalothecaceae	unknown
P3	S1vsS2	S2	0.568178	0.0730552	6	3	0.00147369	0.0102025	d__Fungi	p__Ascomycota	c__Sordariomycetes	o__Sordariales	f__Chaetomiaceae	g__Botryotrichum
P3	S1vsS2	S2	1.49744	0.170249	6	6	0.000921652	0.00829487	d__Fungi	p__Ascomycota	c__Sordariomycetes	o__Sordariales	f__Chaetomiaceae	unknown
P3	S1vsS2	S2	0.0646832	0.00910662	6	3	0.00207539	0.0133418	d__Fungi	p__Basidiomycota	c__Agaricomycetes	o__Agaricales	f__Pleurotaceae	g__Nematoctonus
P3	S1vsS2	S2	0.0699208	0.00692132	6	3	0.000540294	0.00694663	d__Fungi	p__Basidiomycota	c__Agaricomycetes	o__Agaricales	f__Psathyrellaceae	g__Coprinellus
P3	S1vsS2	S2	0.00656032	0.00127614	6	4	0.00678768	0.0265605	d__Fungi	p__Basidiomycota	c__Cystobasidiomycetes	unknown	unknown	unknown
P3	S1vsS2	S2	0.0297564	0.00598724	6	4	0.00765168	0.0274827	d__Fungi	p__Basidiomycota	c__Tremellomycetes	o__Filobasidiales	f__Piskurozymaceae	g__Solicoccozyma
P3	S1vsS2	S2	0.0674745	0.00452963	6	4	0.000118278	0.00222346	d__Fungi	p__Basidiomycota	c__Tremellomycetes	o__Trichosporonales	f__Trichosporonaceae	g__unidentified
P3	S1vsS2	S2	0.239895	0.028712	6	3	0.00112188	0.00854581	d__Fungi	p__Mortierellomycota	c__Mortierellomycetes	o__Mortierellales	f__Mortierellaceae	g__Dissophora
P3	S1vsS2	S2	0.627787	0.105301	6	4	0.00397433	0.0198717	d__Fungi	p__Mortierellomycota	c__Mortierellomycetes	o__Mortierellales	f__Mortierellaceae	g__Mortierella
P3	S1vsS2	S2	0.260639	0.0176908	6	4	0.000123526	0.00222346	d__Fungi	p__Mucoromycota	c__Mucoromycetes	o__Mucorales	f__Mucoraceae	g__Mucor
P4	S1vsS2	S1	-0.698687	0.190825	6	6	0.0215536	0.0338699	d__Archaea	p__Euryarchaeota	c__Methanobacteria	o__Methanobacteriales	f__Methanobacteriaceae	g__Methanobrevibacter
P4	S1vsS2	S1	-1.08765	0.224919	6	6	0.00842606	0.0154478	d__Archaea	p__Euryarchaeota	c__Methanobacteria	o__Methanobacteriales	f__Methanobacteriaceae	unknown
P4	S1vsS2	S1	-1.73438	0.0587125	6	3	7.81964e-06	0.00117295	d__Bacteria	p__Bacteroidota	c__Bacteroidia	o__Bacteroidales	f__Bacteroidaceae	g__Bacteroides
P4	S1vsS2	S1	-0.192173	0.0185086	6	3	0.000485839	0.0070525	d__Bacteria	p__Elusimicrobiota	c__Elusimicrobia	o__Elusimicrobiales	f__Elusimicrobiaceae	g__Elusimicrobium
P4	S1vsS2	S1	-0.341114	0.0667637	6	5	0.0069377	0.0406406	d__Bacteria	p__Firmicutes	c__Clostridia	o__Monoglobales	f__Monoglobaceae	g__Monoglobus
P4	S1vsS2	S1	-0.412977	0.0328758	6	4	0.000231111	0.00520001	d__Bacteria	p__Firmicutes	c__Clostridia	o__Oscillospirales	f__Butyricicoccaceae	g__UCG-009
P4	S1vsS2	S1	-0.772121	0.091674	6	6	0.00108804	0.0106439	d__Bacteria	p__Firmicutes	c__Clostridia	o__Oscillospirales	f__Oscillospiraceae	g__NK4A214_group
P4	S1vsS2	S1	-1.4047	0.1292	6	6	0.000406219	0.00671389	d__Bacteria	p__Firmicutes	c__Clostridia	o__Oscillospirales	f__Ruminococcaceae	g__Candidatus_Soleaferrea
P4	S1vsS2	S1	-0.717844	0.148606	6	6	0.00845815	0.0464167	d__Bacteria	p__Firmicutes	c__Clostridia	o__Oscillospirales	f__UCG-010	g__UCG-010
P4	S1vsS2	S1	-0.762	0.117738	6	6	0.00293664	0.0213143	d__Bacteria	p__Firmicutes	c__Clostridia	o__Oscillospirales	unknown	unknown
P4	S1vsS2	S1	-1.7815	0.239125	6	6	0.00173404	0.0144503	d__Bacteria	p__Patescibacteria	c__Saccharimonadia	o__Saccharimonadales	f__Saccharimonadales	g__Saccharimonadales
P4	S1vsS2	S1	-0.0392822	0.00518016	6	3	0.00162181	0.0137701	d__Bacteria	p__Verrucomicrobiota	c__Lentisphaeria	o__Victivallales	f__Victivallaceae	g__Victivallaceae
P4	S1vsS2	S1	-0.0282812	0.00161277	6	3	6.20996e-05	0.00608576	d__Fungi	p__Ascomycota	c__Sordariomycetes	o__Coniochaetales	f__Coniochaetaceae	g__Coniochaeta
P4	S1vsS2	S1	-0.260363	0.0244404	6	6	0.000439717	0.0215461	d__Fungi	p__Ascomycota	unknown	unknown	unknown	unknown
P4	S1vsS2	S2	2.49767	0.248584	6	3	0.000551772	0.00151737	d__Archaea	p__Euryarchaeota	c__Methanobacteria	o__Methanobacteriales	f__Methanobacteriaceae	g__Methanobacterium
P4	S1vsS2	S2	1.71634	0.111914	6	3	0.000105452	0.000386659	d__Archaea	p__Euryarchaeota	c__Methanobacteria	o__Methanobacteriales	f__Methanothermobacteriaceae	g__Methanothermobacter
P4	S1vsS2	S2	2.50691	0.0953062	6	3	1.24139e-05	6.82765e-05	d__Archaea	p__Halobacterota	c__Methanomicrobia	o__Methanomicrobiales	f__Methanomicrobiaceae	g__Methanoculleus
P4	S1vsS2	S2	3.31753	0.120012	6	3	1.01861e-05	6.82765e-05	d__Archaea	p__Halobacterota	c__Methanosarcinia	o__Methanosarciniales	f__Methanosarcinaceae	g__Methanosarcina
P4	S1vsS2	S2	1.25865	0.230789	6	3	0.00549313	0.0120849	d__Archaea	unknown	unknown	unknown	unknown	unknown
P4	S1vsS2	S2	0.0672028	0.00521337	6	3	0.000208857	0.00506164	d__Bacteria	p__Actinobacteriota	c__Acidimicrobiia	o__Microtrichales	uncultured	uncultured
P4	S1vsS2	S2	0.370237	0.025037	6	3	0.000121741	0.00391311	d__Bacteria	p__Actinobacteriota	c__Actinobacteria	o__Micrococcales	f__Micrococcaceae	g__Glutamicibacter
P4	S1vsS2	S2	0.290292	0.0407327	6	3	0.00204939	0.0164683	d__Bacteria	p__Actinobacteriota	c__Actinobacteria	o__Micromonosporales	f__Micromonosporaceae	unknown
P4	S1vsS2	S2	0.091314	0.0106246	6	3	0.00100704	0.0102105	d__Bacteria	p__Actinobacteriota	c__Actinobacteria	o__Propionibacteriales	f__Nocardioidaceae	g__Actinopolymorpha
P4	S1vsS2	S2	0.142387	0.0201126	6	3	0.00210126	0.0165889	d__Bacteria	p__Actinobacteriota	c__Actinobacteria	o__Propionibacteriales	f__Nocardioidaceae	g__Nocardioidaceae
P4	S1vsS2	S2	0.423055	0.0860469	6	6	0.00794898	0.044161	d__Bacteria	p__Actinobacteriota	c__Actinobacteria	o__Propionibacteriales	f__Propionibacteriaceae	g__Tessaracoccus
P4	S1vsS2	S2	0.112979	0.0203084	6	3	0.00511286	0.0319554	d__Bacteria	p__Actinobacteriota	c__Actinobacteria	o__Propionibacteriales	f__Propionibacteriaceae	unknown
P4	S1vsS2	S2	0.0712067	0.00607158	6	3	0.000302352	0.00555698	d__Bacteria	p__Actinobacteriota	c__Actinobacteria	o__Pseudonocardiales	f__Pseudonocardiaceae	g__Saccharopolyspora
P4	S1vsS2	S2	0.330962	0.0290133	6	6	0.0003369	0.00583095	d__Bacteria	p__Actinobacteriota	c__Actinobacteria	o__Streptomycetales	f__Streptomycetaceae	g__Streptomyces
P4	S1vsS2	S2	0.133268	0.0169628	6	3	0.00141816	0.0125131	d__Bacteria	p__Actinobacteriota	c__Actinobacteria	o__Streptosporangiales	f__Streptosporangiaceae	g__Thermopolyspora
P4	S1vsS2	S2	0.029896	0.00278653	6	3	0.000427772	0.00671389	d__Bacteria	p__Actinobacteriota	c__Actinobacteria	o__Streptosporangiales	f__Thermomonosporaceae	g__Actinocorallia
P4	S1vsS2	S2	0.190644	0.0262943	6	3	0.00192104	0.0157176	d__Bacteria	p__Actinobacteriota	c__Actinobacteria	o__Streptosporangiales	f__Thermomonosporaceae	g__Thermomonospora
P4	S1vsS2	S2	0.0730473	0.00699638	6	3	0.000475471	0.0070525	d__Bacteria	p__Actinobacteriota	c__Actinobacteria	o__Streptosporangiales	f__Thermomonosporaceae	g__Thermostaphylospora
P4	S1vsS2	S2	0.0307494	0.00587395	6	3	0.00636249	0.0381749	d__Bacteria	p__Actinobacteriota	c__Thermoleophilia	o__Solirubrobacterales	unknown	unknown
P4	S1vsS2	S2	0.563299	0.0740107	6	6	0.00159947	0.0137701	d__Bacteria	p__Chloroflexi	c__Chloroflexia	o__Thermomicrobiales	f__JG30-KF-CM45	g__JG30-KF-CM45
P4	S1vsS2	S2	0.177669	0.0166087	6	3	0.000432673	0.00671389	d__Bacteria	p__Chloroflexi	c__Chloroflexia	o__Thermomicrobiales	f__Thermomicrobiaceae	g__Sphaerobacter
P4	S1vsS2	S2	0.241742	0.0256325	6	5	0.000704751	0.00834573	d__Bacteria	p__Firmicutes	c__Bacilli	o__Alicyclobacillales	f__Alicyclobacillaceae	g__Alicyclobacillus
P4	S1vsS2	S2	0.227962	0.0374729	6	3	0.0036908	0.0251645	d__Bacteria	p__Firmicutes	c__Bacilli	o__Aneurinibacillales	f__Aneurinibacillaceae	g__Aneurinibacillus
P4	S1vsS2	S2	0.193579	0.0312751	6	3	0.0034632	0.023976	d__Bacteria	p__Firmicutes	c__Bacilli	o__Bacillales	f__Bacillaceae	g__Caldibacillus
P4	S1vsS2	S2	0.894807	0.104257	6	3	0.00101238	0.0102105	d__Bacteria	p__Firmicutes	c__Bacilli	o__Bacillales	f__Bacillaceae	g__Geobacillus
P4	S1vsS2	S2	0.0728863	0.0107787	6	3	0.00249475	0.0184039	d__Bacteria	p__Firmicutes	c__Bacilli	o__Bacillales	f__Bacillaceae	unknown
P4	S1vsS2	S2	0.495532	0.0519427	6	3	0.000674215	0.00831427	d__Bacteria	p__Firmicutes	c__Bacilli	o__Bacillales	f__Bacillaceae	g__Ureibacillus
P4	S1vsS2	S2	0.434425	0.0465576	6	3	0.000734365	0.00847344	d__Bacteria	p__Firmicutes	c__Bacilli	o__Bacillales	f__Bacillaceae	unknown
P4	S1vsS2	S2	0.487086	0.0500617	6	3	0.000624846	0.00803373	d__Bacteria	p__Firmicutes	c__Bacilli	o__Bacillales	f__Planococcaceae	g__Lysinibacillus
P4	S1vsS2	S2	0.234218	0.0333852	6	3	0.0021739	0.0168664	d__Bacteria	p__Firmicutes	c__Bacilli	o__Bacillales	f__Planococcaceae	g__Rummeliibacillus
P4	S1vsS2	S2	0.475202	0.0802314	6	3	0.00407083	0.0273414	d__Bacteria	p__Firmicutes	c__Bacilli	o__Bacillales	unknown	unknown
P4	S1vsS2	S2	0.227796	0.01865	6	3	0.000257943	0.0052761	d__Bacteria	p__Firmicutes	c__Bacilli	o__Brevibacillales	f__Brevibacillaceae	g__Brevibacillus
P4	S1vsS2	S2	0.146291	0.0107007	6	3	0.000165805	0.00497415	d__Bacteria	p__Firmicutes	c__Bacilli	o__Caldalkalibacillales	f__Caldalkalibacillaceae	g__Caldalkalibacillus
P4	S1vsS2	S2	0.0599476	0.00700031	6	3	0.00102106	0.0102105	d__Bacteria	p__Firmicutes	c__Bacilli	o__Paenibacillales	f__Paenibacillaceae	g__Ammoniibacillus
P4	S1vsS2	S2	0.098846	0.0080118	6	3	0.000247998	0.0052761	d__Bacteria	p__Firmicutes	c__Bacilli	o__Paenibacillales	f__Paenibacillaceae	g__Ammoniphilus
P4	S1vsS2	S2	0.506706	0.0310102	6	3	8.21065e-05	0.00337221	d__Bacteria	p__Firmicutes	c__Bacilli	o__Paenibacillales	f__Paenibacillaceae	g__Thermobacillus
P4	S1vsS2	S2	0.125868	0.0136985	6	3	0.000779197	0.00855216	d__Bacteria	p__Firmicutes	c__Bacilli	o__Thermoactinomycetales	f__Thermoactinomycetaceae	g__Laceyella
P4	S1vsS2	S2	0.108332	0.0190446	6	3	0.00471662	0.0307605	d__Bacteria	p__Firmicutes	c__Bacilli	o__Thermoactinomycetales	f__Thermoactinomycetaceae	g__Novibacillus
P4	S1vsS2	S2	0.764199	0.0468155	6	3	8.24319e-05	0.00337221	d__Bacteria	p__Firmicutes	c__Bacilli	o__Thermoactinomycetales	f__Thermoactinomycetaceae	g__Planifilum
P4	S1vsS2	S2	0.288009	0.0462078	6	3	0.00337526	0.0237323	d__Bacteria	p__Firmicutes	c__Bacilli	o__Thermoactinomycetales	f__Thermoactinomycetaceae	unknown
P4	S1vsS2	S2	0.0889376	0.00323829	6	3	1.0453e-05	0.00117597	d__Bacteria	p__Firmicutes	c__Bacilli	uncultured	uncultured	uncultured
P4	S1vsS2	S2	0.454089	0.00681344	6	3	3.0367e-07	7.80345e-05	d__Bacteria	p__Firmicutes	c__Clostridia	o__Caldicoprobacterales	f__Caldicoprobacteraceae	g__Caldicoprobacter
P4	S1vsS2	S2	0.104054	0.0184655	6	3	0.00488056	0.0312143	d__Bacteria	p__Firmicutes	c__Clostridia	o__Clostridia	f__Gracilibacteraceae	g__Lutispora
P4	S1vsS2	S2	0.0942898	0.0014626	6	3	3.4682e-07	7.80345e-05	d__Bacteria	p__Firmicutes	c__Clostridia	o__Clostridia	f__Hungateiclostridiaceae	g__Pseudoclostridium
P4	S1vsS2	S2	0.0668524	0.0096729	6	3	0.00229934	0.0172451	d__Bacteria	p__Firmicutes	c__Clostridia	o__Clostridia	f__Hungateiclostridiaceae	g__Thermoclostridium
P4	S1vsS2	S2	0.157521	0.0227104	6	3	0.00226876	0.0172451	d__Bacteria	p__Firmicutes	c__Clostridia	o__Clostridiales	f__Clostridiaceae	g__Clostridium_sensu_stricto_7
P4	S1vsS2	S2	0.0319226	0.00549428	6	3	0.00436675	0.0288976	d__Bacteria	p__Firmicutes	c__Clostridia	o__Clostridiales	f__Oxobacteraceae	g__Oxobacter
P4	S1vsS2	S2	0.11255	0.0138321	6	3	0.00124114	0.0113982	d__Bacteria	p__Firmicutes	c__Clostridia	o__Eubacteriales	f__Garciellaceae	g__Rhabdanaerobium
P4	S1vsS2	S2	0.153688	0.00901779	6	3	6.95175e-05	0.00337221	d__Bacteria	p__Firmicutes	c__Clostridia	o__Lachnospirales	f__Lachnospiraceae	g__Herbinix
P4	S1vsS2	S2	0.14905	0.0180153	6	3	0.00116477	0.011152	d__Bacteria	p__Firmicutes	c__Clostridia	o__Lachnospirales	f__Lachnospiraceae	unknown
P4	S1vsS2	S2	0.144281	0.00967976	6	3	0.000117991	0.00391311	d__Bacteria	p__Firmicutes	c__Clostridia	o__Oscillospirales	f__Ethanoligenenaceae	g__Incertae_Sedis
P4	S1vsS2	S2	0.0737436	0.011573	6	3	0.00311096	0.0222211	d__Bacteria	p__Firmicutes	c__Clostridia	o__Peptostreptococcales-Tissierellales	f__Peptostreptococcaceae	g__Sporacetigenium
P4	S1vsS2	S2	0.292398	0.0171109	6	3	6.87853e-05	0.00337221	d__Bacteria	p__Firmicutes	c__Clostridia	o__Peptostreptococcales-Tissierellales	f__Peptostreptococcales-Tissierellales	g__Tepidimicrobium
P4	S1vsS2	S2	0.0277802	0.00564332	6	3	0.00791424	0.044161	d__Bacteria	p__Firmicutes	c__Clostridia	o__Proteinivoracales	uncultured	uncultured
P4	S1vsS2	S2	0.0286707	0.00281972	6	3	0.000526898	0.00718498	d__Bacteria	p__Firmicutes	c__D8A-2	o__D8A-2	f__D8A-2	g__D8A-2
P4	S1vsS2	S2	0.0625482	0.013077	6	3	0.00875594	0.047472	d__Bacteria	p__Firmicutes	c__Dethiobacteria	o__Dethiobacterales	f__Dethiobacteraceae	unknown
P4	S1vsS2	S2	0.115411	0.0144741	6	3	0.00134062	0.0120656	d__Bacteria	p__Firmicutes	c__Limnochordia	o__Limnochordales	f__Limnochordaceae	g__Limnochorda
P4	S1vsS2	S2	0.666617	0.0571447	6	3	0.000308721	0.00555698	d__Bacteria	p__Firmicutes	c__Limnochordia	o__Limnochordales	f__Limnochordaceae	g__Limnochordaceae
P4	S1vsS2	S2	0.105168	0.010216	6	3	0.000502228	0.00706257	d__Bacteria	p__Firmicutes	c__Limnochordia	o__Limnochordales	uncultured	uncultured
P4	S1vsS2	S2	1.57432	0.0734778	6	3	2.80622e-05	0.00210467	d__Bacteria	p__Firmicutes	c__Limnochordia	o__Limnochordia	f__Limnochordia	g__Hydrogenispora
P4	S1vsS2	S2	0.0796868	0.0144623	6	3	0.00529339	0.0326305	d__Bacteria	p__Firmicutes	c__Limnochordia	o__Limnochordia	f__Limnochordia	g__Limnochordia
P4	S1vsS2	S2	0.128574	0.00957565	6	3	0.00017796	0.00500513	d__Bacteria	p__Firmicutes	c__Sulfobacillia	o__Sulfobacillales	f__Sulfobacillaceae	g__Sulfobacillus
P4	S1vsS2	S2	0.548221	0.0424546	6	3	0.000207424	0.00506164	d__Bacteria	p__Firmicutes	c__Symbiobacteriia	o__Symbiobacteriales	f__Symbiobacteraceae	g__Symbiobacterium
P4	S1vsS2	S2	0.0434304	0.00478896	6	3	0.000819464	0.00877998	d__Bacteria	p__Firmicutes	c__Syntrophomonadia	o__Syntrophomonadales	f__Syntrophomonadaceae	g__Syntrophomonas
P4	S1vsS2	S2	0.0873734	0.0155441	6	3	0.00492493	0.0312143	d__Bacteria	p__Firmicutes	c__Thermacetogenia	o__Thermacetogeniales	f__Thermacetogeniaceae	g__Syntrophaceticus
P4	S1vsS2	S2	0.250322	0.0209641	6	3	0.000281851	0.00551448	d__Bacteria	p__Firmicutes	c__Thermaerobacteria	o__Thermaerobacterales	f__Thermaerobacteraceae	g__Thermaerobacter
P4	S1vsS2	S2	0.0225486	0.00113686	6	3	3.81222e-05	0.00245071	d__Bacteria	p__Firmicutes	c__Thermoanaerobacteria	o__Thermoanaerobacterales	f__Family_III	g__Thermoanaerobacterium
P4	S1vsS2	S2	0.1954	0.0152476	6	3	0.000213714	0.00506164	d__Bacteria	p__Firmicutes	c__Thermovenabulia	o__Thermovenabulales	f__Thermovenabulales	g__Tepidanaerobacter
P4	S1vsS2	S2	0.311332	0.0311203	6	3	0.000561104	0.00742637	d__Bacteria	p__Gemmatimonadota	c__S0134_terrestrial_group	o__S0134_terrestrial_group	f__S0134_terrestrial_group	g__S0134_terrestrial_group
P4	S1vsS2	S2	0.103295	0.0108665	6	3	0.000683617	0.00831427	d__Bacteria	p__Gemmatimonadota	unknown	unknown	unknown	unknown
P4	S1vsS2	S2	0.33778	0.0132389	6	3	1.40149e-05	0.00126134	d__Bacteria	p__Halanaerobiaeota	c__Halanaerobiia	o__Halanaerobiales	f__Halanaerobiaceae	g__Halocella
P4	S1vsS2	S2	0.190431	0.0357449	6	3	0.00597535	0.0363366	d__Bacteria	p__Myxococcota	c__Polyangia	o__Polyangiales	f__Polyangiaceae	unknown
P4	S1vsS2	S2	0.0618062	0.00416279	6	3	0.000119823	0.00391311	d__Bacteria	p__Planctomycetota	c__Planctomycetes	o__Isosphaerales	f__Isosphaeraceae	g__Isosphaera
P4	S1vsS2	S2	0.0839999	0.00914099	6	3	0.000778895	0.00855216	d__Bacteria	p__Planctomycetota	c__Planctomycetes	o__Isosphaerales	f__Isosphaeraceae	g__Singulisphaera
P4	S1vsS2	S2	0.110677	0.0218306	6	6	0.00713148	0.0406406	d__Bacteria	p__Planctomycetota	c__Planctomycetes	o__Isosphaerales	f__Isosphaeraceae	unknown
P4	S1vsS2	S2	0.141916	0.0279319	6	3	0.00707688	0.0406406	d__Bacteria	p__Proteobacteria	c__Alphaproteobacteria	o__Rhizobiales	f__Hyphomicrobiaceae	g__Pedomicrobium
P4	S1vsS2	S2	0.402117	0.0492421	6	3	0.00122426	0.0113982	d__Bacteria	p__Proteobacteria	c__Gammaproteobacteria	o__Burkholderiales	f__Alcaligenaceae	g__Bordetella
P4	S1vsS2	S2	0.98809	0.194922	6	5	0.00713469	0.0406406	d__Bacteria	p__Proteobacteria	c__Gammaproteobacteria	o__Burkholderiales	f__Rhodocyclaceae	unknown
