# Supplementary material for: The highly differentiated gut of Pachnoda marginata hosts sequential microbiomes: microbial ecology and potential applications
Source: NPJ Biofilms Microbiomes. 2024 Jul 31;10:65. doi: 10.1038/s41522-024-00531-7 (PMC11291753; doi:10.1038/s41522-024-00531-7)
Supplement: Supplementary file 4 — Supplementary Dataset 3 [file 41522_2024_531_MOESM4_ESM.xlsx]

## Sheet: 12-parts-gut
Supplementary_Dataset_3. Relative abundances (%) of all genera detected in the 16S rRNA analysis of the 12 gut sections.
domain	phylum	class	order	family	genus	H1.1	H1.2	H1.3	H2	H3	H4	M1	M2	M3	M4	M5	M6
d__Bacteria	p__Bacteroidota	c__Bacteroidia	o__Bacteroidales	f__Bacteroidaceae	g__Bacteroides	7.96675	3.35272	4.86279	13.9391	16.3041	24.2963	0.14443	0.177811	0.260826	1.22609	0.812281	9.1339
d__Bacteria	p__Bacteroidota	c__Bacteroidia	o__Bacteroidales	f__Dysgonomonadaceae	g__uncultured	4.34805	7.40546	8.40869	2.77266	1.48778	1.17888	0.494298	0.0599595	0.0275244	0.997808	0.167148	1.11036
d__Bacteria	p__Firmicutes	c__Bacilli	o__Bacillales	f__Bacillaceae	g__Bacillus	0.0567047	0.044197	0.0291941	0.515624	0.358514	0.331878	0.153145	0.996568	29.6687	22.8785	17.9244	0.409225
d__Bacteria	p__Firmicutes	c__Clostridia	o__Oscillospirales	f__Ruminococcaceae	g__Candidatus_Soleaferrea	4.52285	3.4621	2.69059	3.89085	3.04395	3.02457	0.0174311	0.0268784	0.686799	2.18459	7.45129	15.7952
d__Bacteria	p__Desulfobacterota	c__Desulfovibrionia	o__Desulfovibrionales	f__Desulfovibrionaceae	g__Desulfovibrio	11.1183	10.6332	10.8223	6.02823	2.35916	2.15313	0.0398426	0.090973	0.542623	3.46663	3.39281	8.12721
d__Bacteria	p__Bacteroidota	c__Bacteroidia	o__Bacteroidales	f__Dysgonomonadaceae	g__Dysgonomonas	5.9748	7.69832	9.71847	5.62021	2.05437	2.24272	0.255242	41.6925	0.349953	1.47101	0.167148	1.89517
d__Bacteria	p__Firmicutes	c__Clostridia	o__Oscillospirales	f__[Eubacterium]_coprostanoligenes_group	g__[Eubacterium]_coprostanoligenes_group	2.08871	2.42191	3.09142	4.18352	3.6926	3.93468	0	0	0.167768	1.35611	0.709646	2.30803
d__Bacteria	p__Proteobacteria	c__Gammaproteobacteria	o__Enterobacterales	f__Enterobacteriaceae	NA	0	0	0.115987	0.631833	0.0214913	0.0610818	49.7647	0.353554	0.34471	0.0650087	0	0.0127314
d__Bacteria	p__Fusobacteriota	c__Fusobacteriia	o__Fusobacteriales	f__Fusobacteriaceae	g__Fusobacterium	0	0	0	0	0	0	19.4171	0.0103378	0	0.018142	0	0.016369
d__Bacteria	p__Bacteroidota	c__Bacteroidia	o__Bacteroidales	f__Rikenellaceae	g__Alistipes	8.65189	14.2489	12.6702	8.83963	7.8961	7.25957	0.00498033	0.0868379	0.425973	2.19669	0.494113	5.26536
d__Bacteria	p__Firmicutes	c__Clostridia	o__Christensenellales	f__Christensenellaceae	g__Christensenellaceae_R-7_group	7.76542	8.39208	6.48503	7.27296	10.3832	5.99925	0.0273918	0.132324	2.33171	11.3569	2.04243	6.29842
d__Bacteria	p__Firmicutes	c__Bacilli	o__Lactobacillales	f__Enterococcaceae	g__Enterococcus	0.0936408	0.033929	0	0.0593957	0.0830346	0.0671899	10.0889	3.62858	0.812625	1.26691	7.80024	0.239169
d__Bacteria	p__Actinobacteriota	c__Actinobacteria	o__Micrococcales	f__Promicromonosporaceae	NA	0.135259	0.129466	0.148338	0.240165	0.477693	0.222948	0.659893	0.0454865	2.51258	1.98503	12.6358	0.298279
d__Bacteria	p__Firmicutes	c__Clostridia	o__Oscillospirales	f__UCG-010	g__UCG-010	1.44779	1.82145	1.53387	3.9907	7.1312	4.12913	0	0	0.331603	1.51032	0.161283	2.13979
d__Bacteria	p__Patescibacteria	c__Saccharimonadia	o__Saccharimonadales	f__Saccharimonadaceae	g__Candidatus_Saccharimonas	1.34114	0.647777	1.14094	2.08315	1.71247	1.83958	0.0859107	0.0578919	1.08	0.276665	0.262452	0.629297
d__Bacteria	p__Firmicutes	c__Negativicutes	o__Acidaminococcales	f__Acidaminococcaceae	g__uncultured	2.33998	1.246	1.42104	1.14746	0.566589	0.603691	0	0.0186081	0.0904372	0.55333	0.192074	1.1622
d__Bacteria	p__Firmicutes	c__Negativicutes	o__Veillonellales-Selenomonadales	f__uncultured	g__uncultured	0.978026	0.331254	0.370844	1.14487	0.953432	1.57795	0	0.0434189	0.457429	0.521581	0.29031	1.25041
d__Bacteria	p__Bacteroidota	c__Bacteroidia	o__Bacteroidales	f__Williamwhitmaniaceae	g__uncultured	1.08987	1.61386	1.32084	0.374451	0.307716	0.198516	0	0.0062027	0.0550488	0.294807	0	0.1937
d__Bacteria	p__Rs-K70_termite_group	c__Rs-K70_termite_group	o__Rs-K70_termite_group	f__Rs-K70_termite_group	g__Rs-K70_termite_group	1.94565	0.921887	0.880557	0.717913	0.234451	0.145578	0.102097	0	0.0170389	0.365863	0.815213	0.741152
d__Bacteria	p__Firmicutes	c__Clostridia	o__Oscillospirales	f__Ruminococcaceae	g__uncultured	2.03148	2.33351	1.97415	1.82233	1.96352	1.60849	0	0.0165405	0.743158	3.30637	0.633403	1.375
d__Bacteria	p__Proteobacteria	c__Gammaproteobacteria	o__Enterobacterales	f__Yersiniaceae	g__Serratia	0	0.00580365	0	0	0	0.375653	7.47547	12.2503	1.3985	0.0362839	0.225797	0.0100033
d__Bacteria	p__Bacteroidota	c__Bacteroidia	o__Bacteroidales	f__Tannerellaceae	g__Parabacteroides	1.59605	1.10716	1.57806	1.46423	1.01107	0.920298	0.0473131	0.0330811	0.100923	0.312949	0.13929	0.886654
d__Bacteria	p__Proteobacteria	c__Alphaproteobacteria	o__Rickettsiales	f__Candidatus_Hepatincola	g__Candidatus_Hepatincola	0.0078034	0.00446435	0	0	0	0	0	12.1614	0.157282	0.00604732	0.0689119	0
d__Bacteria	p__Firmicutes	c__Bacilli	o__Erysipelotrichales	f__Erysipelotrichaceae	g__ZOR0006	0.0223697	0.0187503	0.0165696	0.0912456	0.201237	0.0641358	0	0.223297	8.31892	4.36465	3.5409	0.348296
d__Bacteria	p__Actinobacteriota	c__Actinobacteria	o__Micrococcales	f__Cellulomonadaceae	NA	0	0	0	0	0	0	0	12.5812	0	0.0695442	0	0
d__Bacteria	p__Firmicutes	c__Clostridia	o__Clostridia_UCG-014	f__Clostridia_UCG-014	g__Clostridia_UCG-014	3.36899	3.47906	3.37073	4.7749	3.94561	4.48747	0.0373525	0	0.934518	1.36518	0.549829	2.92732
d__Bacteria	p__Desulfobacterota	c__Desulfobacteria	o__Desulfobacterales	f__uncultured	g__uncultured	0.899471	0.639294	0.590194	0.496686	0.216867	0.352238	0	0.0103378	0	0.202585	0.117297	0.340111
d__Bacteria	p__Firmicutes	c__Clostridia	o__Monoglobales	f__Monoglobaceae	g__Monoglobus	1.08051	1.23528	1.49758	2.75975	2.88472	2.76802	0	0	0.308011	0.730214	0.604079	1.7724
d__Bacteria	p__Fusobacteriota	c__Fusobacteriia	o__Fusobacteriales	f__Leptotrichiaceae	g__Sebaldella	0.816235	0.521882	0.471051	0.140312	0.0507976	0.0305409	0.915135	0	0.125826	0.0226775	0.0718443	0.232803
d__Bacteria	p__Firmicutes	c__Clostridia	NA	NA	NA	1.97114	2.29601	2.15168	1.54687	1.5503	1.50058	0	0.0310135	0.488885	1.95026	0.0953037	1.52504
d__Bacteria	p__Firmicutes	c__Clostridia	o__Christensenellales	f__Christensenellaceae	NA	2.2146	1.48439	0.921586	1.31531	1.44578	1.57896	0	0.0330811	0.315875	3.06146	0.639268	2.56448
d__Bacteria	p__Firmicutes	c__Bacilli	o__RF39	f__RF39	g__RF39	0.691901	1.01564	1.04073	0.865972	0.873328	0.770648	0	0	0.049806	0.2812	0.0674457	0.455604
d__Bacteria	p__Firmicutes	c__Clostridia	o__Oscillospirales	f__Butyricicoccaceae	g__UCG-009	1.53571	1.59422	1.29243	0.742016	0.414196	0.425536	0	0	0.231991	0.391564	0.404674	1.65691
d__Bacteria	p__Firmicutes	c__Bacilli	o__Erysipelotrichales	f__Erysipelotrichaceae	g__Turicibacter	0	0.0214289	0.0244599	0.113627	0.249104	0.0763522	0.209174	0	3.40385	1.94875	6.69912	0.382853
d__Bacteria	p__Bacteroidota	c__Bacteroidia	o__Bacteroidales	f__Dysgonomonadaceae	NA	0.178958	0.64733	1.16855	0.563829	0.714097	0.781847	0	0	0.0183496	0.169325	0	0.349205
d__Bacteria	p__Firmicutes	c__Clostridia	o__Oscillospirales	f__Oscillospiraceae	g__NK4A214_group	0.793345	1.00492	0.680143	0.915899	0.630086	0.943713	0	0	0.162525	0.979666	0.0821078	0.736605
d__Bacteria	p__Firmicutes	c__Clostridia	o__Peptostreptococcales-Tissierellales	f__Anaerovoracaceae	NA	0.522828	0.335719	0.287207	0.655074	0.638878	0.865325	0	0.0124054	0.0131068	0.0634969	0.388546	0.789349
d__Bacteria	p__Bacteroidota	c__Bacteroidia	o__Bacteroidales	f__M2PB4-65_termite_group	g__M2PB4-65_termite_group	0.144103	0.392416	0.948413	1.8998	1.14197	1.42524	0	0	0	0.0952453	0.00293242	0.306464
d__Bacteria	p__Firmicutes	c__Clostridia	o__Oscillospirales	NA	NA	1.18924	1.34555	0.695135	0.539726	0.596872	0.549736	0	0	0.19136	0.544259	0.230195	0.561093
d__Bacteria	p__Bacteroidota	c__Bacteroidia	o__Bacteroidales	f__Williamwhitmaniaceae	g__BCf9-17_termite_group	0.178958	0.112948	0.146759	0.467418	0.888958	0.676989	0	0	0	0.0740797	0	0.614747
d__Bacteria	p__Firmicutes	c__Bacilli	o__Erysipelotrichales	f__Erysipelatoclostridiaceae	g__Erysipelatoclostridium	0.603983	0.0272325	0.0189367	0.136868	0.15337	0.0824604	0	0	0	0.243405	0.222864	3.96584
d__Bacteria	p__Firmicutes	c__Clostridia	o__Oscillospirales	f__Ruminococcaceae	NA	0.717912	0.644205	0.516814	1.08376	0.998369	1.26337	0.00871557	0.0062027	0.256894	0.356792	0.114364	0.896657
d__Bacteria	p__Planctomycetota	c__vadinHA49	o__vadinHA49	f__vadinHA49	g__vadinHA49	1.30629	1.01966	0.856097	0.505294	0.128948	0.232111	0	0.0103378	0	0.0604732	0.1085	0.540177
d__Bacteria	p__Firmicutes	c__Clostridia	o__Clostridia_vadinBB60_group	f__Clostridia_vadinBB60_group	g__Clostridia_vadinBB60_group	1.88738	1.45225	1.86605	1.75949	6.47572	3.90312	0	0.0124054	0.0589808	0.911634	0.412005	3.4002
d__Bacteria	p__Proteobacteria	c__Gammaproteobacteria	o__Pseudomonadales	f__Moraxellaceae	g__Acinetobacter	0	0	0	0	0.0126994	0.0407212	2.14154	2.04896	4.67128	0.114899	0.083574	0.00909389
d__Bacteria	p__Firmicutes	c__Clostridia	o__Peptostreptococcales-Tissierellales	f__Anaerovoracaceae	g__Anaerovorax	0.257512	0.149109	0.0844261	0.27718	0.236404	0.40314	0	0	0.0825731	0.188979	0.538099	0.570187
d__Bacteria	p__Desulfobacterota	c__Desulfarculia	o__Desulfarculales	f__Desulfarculales	g__Desulfarculales	0.341789	0.303129	0.313245	0.306447	0.120156	0.0814423	0	0	0	0.0740797	0	0.236441
d__Bacteria	p__Actinobacteriota	c__Actinobacteria	o__Micrococcales	NA	NA	0.0338147	0.0562508	0.0552321	0.0378755	0.295994	0	0.236566	0	1.75632	0.882909	2.75061	0.141865
d__Bacteria	p__Firmicutes	c__Clostridia	o__Christensenellales	f__Christensenellaceae	g__uncultured	0.433869	1.12412	0.820591	0.377034	0.409312	0.197498	0	0	0.0340778	0.668229	0.0630471	0.346477
d__Bacteria	p__Firmicutes	c__Clostridia	o__Oscillospirales	f__Ruminococcaceae	g__Incertae_Sedis	1.03213	0.231253	0.0402405	0.0559525	0.0586126	0.0722801	0	0	0.0327671	0.222239	0	0.117311
d__Bacteria	p__Proteobacteria	c__Gammaproteobacteria	o__Burkholderiales	f__Comamonadaceae	NA	0.609185	0.248664	0.722751	0.284066	0.13774	0	0.0323721	0.126122	0.024903	0.0438431	0.0923713	0.0572915
d__Bacteria	p__Firmicutes	c__Clostridia	o__Oscillospirales	f__Oscillospiraceae	NA	2.21564	2.42459	1.50231	0.667987	0.538259	0.606745	0	0	0.193981	1.01897	0.435465	0.93667
d__Bacteria	p__Elusimicrobiota	c__Elusimicrobia	o__Elusimicrobiales	f__Elusimicrobiaceae	g__Elusimicrobium	0.201328	0.32054	0.34165	0.0903848	0.17193	0.277922	0	0	0	0.0120946	0	0.00909389
d__Bacteria	p__Desulfobacterota	c__Desulfovibrionia	o__Desulfovibrionales	f__Desulfovibrionaceae	g__uncultured	0.571729	0.452238	0.562578	0.364982	0.204167	0.0295228	0	0	0	0.163278	0.17008	0.348296
d__Bacteria	p__Firmicutes	c__Clostridia	o__Lachnospirales	f__Lachnospiraceae	NA	0.449996	0.318754	0.353485	1.06654	1.60013	0.957966	0	0	0.343399	0.526117	1.97645	1.0167
d__Bacteria	p__Proteobacteria	c__Gammaproteobacteria	o__Pseudomonadales	f__Pseudomonadaceae	g__Pseudomonas	0	0	0	0	0.0351676	0.616926	0.226605	0.452797	0.545245	2.85282	1.3885	0.065476
d__Bacteria	p__Firmicutes	c__Clostridia	o__Lachnospirales	f__Lachnospiraceae	g__Tyzzerella	2.08975	1.01609	0.646215	1.93079	2.24584	1.90473	0.0572738	0.0268784	0.433837	2.50359	1.302	4.99982
d__Bacteria	p__Proteobacteria	c__Gammaproteobacteria	o__Burkholderiales	f__Rhodocyclaceae	NA	0.752247	0.456256	0.400038	0.290953	0.13774	0.165939	0	0	0.0275244	0.0529141	0.0645133	0.230985
d__Bacteria	p__Firmicutes	c__Bacilli	o__Erysipelotrichales	f__Erysipelotrichaceae	NA	0.0364158	0.0285718	0.0236709	0.130843	0.063497	0.0844964	0	0	0	0.474715	2.77554	0.271907
d__Bacteria	p__Actinobacteriota	c__Coriobacteriia	o__Coriobacteriales	f__Coriobacteriales_Incertae_Sedis	g__uncultured	0.113409	0.406702	0.16254	0.0327107	0.0185607	0	0	0	0	0.492857	0.0131959	0.0291004
d__Bacteria	p__Proteobacteria	c__Alphaproteobacteria	o__Rhizobiales	f__Xanthobacteraceae	NA	0.00936408	0	0	0.00860807	0.0205144	0.0997669	0.105832	0.384568	1.69078	0.111875	0.384147	0
d__Bacteria	p__Actinobacteriota	c__Actinobacteria	o__Propionibacteriales	f__Propionibacteriaceae	g__Cutibacterium	0	0	0	0	0	0	0.0161861	0.134392	0.357817	0.777081	0.0117297	0.90757
d__Bacteria	p__Firmicutes	c__Clostridia	o__Peptococcales	f__Peptococcaceae	g__uncultured	0.455718	0.650009	0.48762	0.432986	0.209052	0.325769	0	0	0.106165	0.275153	0.0806416	0.422866
d__Bacteria	p__Firmicutes	c__Clostridia	o__Oscillospirales	f__Ruminococcaceae	g__Paludicola	0.162831	0.114734	0.110464	0.258242	0.176815	0.40823	0.0722148	0	0.0327671	0.18142	0.0263918	0.118221
d__Bacteria	p__Firmicutes	c__BRH-c20a	o__BRH-c20a	f__BRH-c20a	g__BRH-c20a	0.25387	0.270986	0.220928	0.183352	0.063497	0.0804243	0	0	0.0340778	0	0.0293242	0.14914
d__Bacteria	p__Firmicutes	c__Clostridia	o__Clostridia	f__Hungateiclostridiaceae	g__uncultured	0.140981	0.229021	0.202781	0.178187	0.0918265	0.0264688	0	0	0.0117962	0.101293	0	0.114583
d__Bacteria	p__Patescibacteria	c__Saccharimonadia	o__Saccharimonadales	f__Saccharimonadales	g__Saccharimonadales	0.266876	0.210717	0.0852152	0.123095	0.119179	0	0	0.0372162	0.336846	0.0211656	0.202337	0.0663854
d__Bacteria	p__Proteobacteria	c__Gammaproteobacteria	o__Burkholderiales	f__Comamonadaceae	g__Comamonas	0	0	0	0	0	0	0.195478	0	0.220195	0.473203	1.3797	0.0918482
d__Bacteria	p__Firmicutes	c__Negativicutes	o__Veillonellales-Selenomonadales	f__Sporomusaceae	g__Sporomusa	0.032254	0.214735	1.22378	0.521649	0.213936	0.364454	0	0.0475541	0.0589808	0.166301	0	0.10458
d__Bacteria	p__Deferribacterota	c__Deferribacteres	o__Deferribacterales	f__Deferribacteraceae	g__Mucispirillum	0.470805	0.270986	0.252489	0.151502	0.0654508	0.0101803	0	0	0	0.0846625	0.0263918	0.467426
d__Bacteria	p__Firmicutes	c__Bacilli	o__Acholeplasmatales	f__Acholeplasmataceae	g__Anaeroplasma	0.0119652	0.0200896	0.0355063	0.112766	0.549982	1.04755	0	0.750527	0.179564	0.10734	2.91923	0.167327
d__Bacteria	p__Firmicutes	c__Negativicutes	o__Veillonellales-Selenomonadales	f__Sporomusaceae	g__Dendrosporobacter	0.278841	0.264289	0.184633	0.259964	0.214913	0.035631	0	0	0	0.196538	0.153952	0.444691
d__Bacteria	p__Firmicutes	c__Clostridia	o__Lachnospirales	f__Defluviitaleaceae	g__Defluviitaleaceae_UCG-011	0.11601	0.109823	0.131768	0.1274	0.12211	0.227021	0	0	0	0.101293	0	0.0791168
d__Bacteria	p__Firmicutes	c__Clostridia	o__Clostridia	f__Hungateiclostridiaceae	NA	0.292367	0.290629	0.366899	0.315916	0.429826	0.172047	0	0	0	0.0650087	0.0410539	0.253719
d__Bacteria	p__Proteobacteria	c__Gammaproteobacteria	o__Burkholderiales	f__Nitrosomonadaceae	g__Nitrosomonas	0.144103	0.130805	0.148338	0.0955496	0.0664277	0.0580277	0	0	0	0.098269	0.0439863	0.142774
d__Bacteria	p__Firmicutes	c__Bacilli	o__Lactobacillales	f__uncultured	g__uncultured	0.0515024	0.0522328	0.0844261	0.175605	0.235427	0	0	0.0124054	0.183496	0.229798	0.0615809	0.110036
d__Bacteria	NA	NA	NA	NA	NA	0.153467	0.0683045	0.052865	0.098132	0.40345	0.217858	0	0.014473	0.0432526	0.0514022	0.0219932	0.0481976
d__Bacteria	p__Firmicutes	c__Clostridia	o__Lachnospirales	f__Lachnospiraceae	g__Lachnoclostridium	0.0525429	0.129912	0.296675	0.316777	0.279387	0.146596	0	0.0165405	0	0.133041	0	0.0554727
d__Bacteria	p__Actinobacteriota	c__Actinobacteria	o__Corynebacteriales	f__Nocardiaceae	g__Gordonia	0.0150866	0.0116073	0.0102574	0.0215202	0.0439595	0.483564	0	0.0227432	0.349953	0.219215	0.370951	0.0181878
d__Bacteria	p__Firmicutes	c__Incertae_Sedis	o__DTU014	f__DTU014	g__DTU014	0.071271	0.142413	0.231186	0.0955496	0.144578	0.0295228	0	0	0.0170389	0.0151183	0.0249256	0.0527445
d__Bacteria	p__Firmicutes	c__Bacilli	o__Lactobacillales	f__Streptococcaceae	g__Lactococcus	0	0	0	0.00602565	0.00586126	0	1.29115	0.0372162	0.0419419	0.0196538	0.0366553	0.00272817
d__Bacteria	p__Firmicutes	c__Clostridia	o__Lachnospirales	f__Lachnospiraceae	g__Lachnospiraceae_UCG-010	0.0926003	0.0285718	0.0291941	0.0886632	0.126017	0.368527	0	0	0	0	0.0865065	0.151868
d__Bacteria	p__Actinobacteriota	c__Coriobacteriia	o__Coriobacteriales	f__Coriobacteriales_Incertae_Sedis	g__Raoultibacter	0.178958	0.129912	0.080481	0.0826375	0.126017	0.0631178	0.0186762	0.00827027	0.0773304	1.14294	0.0366553	0.114583
d__Bacteria	p__Firmicutes	c__Clostridia	o__Oscillospirales	f__Oscillospiraceae	g__Papillibacter	0.174276	0.239735	0.249333	0.111044	0.0761964	0	0	0	0.00917479	0.142112	0.0777092	0.157324
d__Bacteria	p__Actinobacteriota	c__Actinobacteria	o__Frankiales	f__Acidothermaceae	g__Acidothermus	0.00728317	0	0	0.0344323	0.0244219	0	0.0809303	0.105446	5.77357	0.757427	1.60404	0.0700229
d__Bacteria	p__Proteobacteria	c__Alphaproteobacteria	o__Rhodospirillales	f__uncultured	g__uncultured	0.032254	0.0919655	0.151494	0.121374	0.243242	0.0509015	0	0.0227432	0	0	0	0.0227347
d__Bacteria	p__Firmicutes	c__Clostridia	o__Peptostreptococcales-Tissierellales	f__Anaerovoracaceae	g__[Eubacterium]_nodatum_group	0.0738721	0.103573	0.0710126	0.110183	0.260826	0.0366491	0	0	0.0865052	0.583566	0	0.143683
d__Bacteria	p__Verrucomicrobiota	c__Lentisphaeria	o__Victivallales	f__Victivallaceae	g__Victivallaceae	0.0286125	0.0325897	0.0883713	0.131704	0.287202	0.182227	0	0	0	0.0514022	0	0.0363755
d__Bacteria	p__Fibrobacterota	c__Chitinivibrionia	o__Chitinivibrionia_Incertae_Sedis	f__Unknown_Family	g__possible_genus_02	0	0.00178574	0.00552321	0.0568133	0.473785	0.236183	0	0	0	0	0	0
d__Bacteria	p__Proteobacteria	c__Alphaproteobacteria	o__Sphingomonadales	f__Sphingomonadaceae	g__Novosphingobium	0.00832362	0.00535721	0	0.0120513	0.0185607	0	0.0597639	0	0.19136	0	1.5102	0.0100033
d__Bacteria	p__Proteobacteria	c__Gammaproteobacteria	o__Enterobacterales	f__Enterobacteriaceae	g__Escherichia-Shigella	0	0	0	0	0	0.297265	0.219134	0.0475541	0.0799518	0.158742	0.202337	0.016369
d__Bacteria	p__Bacteroidota	c__Bacteroidia	o__Flavobacteriales	f__Weeksellaceae	g__Empedobacter	0	0	0	0	0	0	0.0859107	0.090973	0.845392	0	0	0
d__Bacteria	p__Proteobacteria	c__Gammaproteobacteria	o__Burkholderiales	f__Comamonadaceae	g__Diaphorobacter	0	0	0	0	0	0	0	0.0330811	0.0616022	0.568448	0.489715	0.0481976
d__Bacteria	p__Actinobacteriota	c__Actinobacteria	o__Micrococcales	f__Jonesiaceae	g__Jonesia	0	0	0	0	0	0.104857	0	0.0744325	0	0.799758	0	0.0136408
d__Bacteria	p__Bacteroidota	c__Bacteroidia	o__Flavobacteriales	f__Weeksellaceae	g__Chryseobacterium	0	0	0	0	0	0.155758	0.270183	0.285324	0.275244	0.0408194	0.0293242	0
d__Bacteria	p__Elusimicrobiota	c__Elusimicrobia	o__Lineage_IV	f__Lineage_IV	g__Lineage_IV	0.016127	0.00580365	0.0244599	0.0456228	0.224682	0.277922	0	0	0	0	0	0.0381943
d__Bacteria	p__Proteobacteria	c__Gammaproteobacteria	o__Burkholderiales	f__Oxalobacteraceae	g__Oxalobacter	0.066589	0.0803582	0.0860042	0.0335715	0.0449364	0	0	0	0	0	0.0410539	0.124586
d__Bacteria	p__Actinobacteriota	c__Actinobacteria	o__Micrococcales	f__Microbacteriaceae	g__Humibacter	0.0291327	0.0392862	0.0489198	0.044762	0.0576358	0.0946767	0	0.0227432	0.204467	0.089198	0.442796	0.106398
d__Bacteria	p__Actinobacteriota	c__Actinobacteria	o__Propionibacteriales	f__Nocardioidaceae	g__Nocardioides	0.0078034	0.00892869	0	0.0215202	0.0420057	0	0.0273918	0.090973	0.640925	0.23131	0.733106	0.0600196
d__Bacteria	p__Proteobacteria	c__Alphaproteobacteria	o__Rhizobiales	f__Rhizobiaceae	g__Shinella	0	0	0	0	0	0	0.30629	0.0434189	0.500682	0	0	0
d__Bacteria	p__Actinobacteriota	c__Actinobacteria	o__Corynebacteriales	f__Mycobacteriaceae	g__Mycobacterium	0.0384968	0.0174109	0.0134135	0.0309891	0.126017	0	0.00622541	0.0268784	0.589808	0.243405	0.0997024	0.0172784
d__Bacteria	p__Firmicutes	c__Bacilli	o__Staphylococcales	f__Staphylococcaceae	g__Staphylococcus	0	0	0	0	0	0	0.0124508	0.119919	0.166457	0.724167	0.055716	0.368302
d__Bacteria	p__Proteobacteria	c__Alphaproteobacteria	o__Sphingomonadales	f__Sphingomonadaceae	NA	0	0	0	0	0	0.0885685	0.0921361	0.128189	0.778547	0	0.0703781	0
d__Bacteria	p__Firmicutes	c__Bacilli	o__Erysipelotrichales	f__Erysipelotrichaceae	g__Breznakia	0.0593058	0.0218753	0.0110464	0.0800551	0.107457	0.0844964	0	0	0	0.0257011	0.0381215	0.0363755
d__Bacteria	p__Firmicutes	c__Negativicutes	o__Veillonellales-Selenomonadales	f__Sporomusaceae	NA	0.0806351	0.0531257	0.0891603	0.133425	0.0888958	0	0	0	0	0.0529141	0.216999	0.141865
d__Bacteria	p__Firmicutes	c__Clostridia	o__Clostridia	f__Hungateiclostridiaceae	g__Ruminiclostridium	0.0312136	0.0745546	0.0899493	0.0395971	0.0654508	0	0	0	0	0	0.0263918	0.060929
d__Bacteria	p__Proteobacteria	c__Alphaproteobacteria	o__Rhodobacterales	f__Rhodobacteraceae	NA	0	0	0	0	0	0.0376671	0.0796852	0.461068	0.32636	0.061985	0.0645133	0.0227347
d__Bacteria	p__Patescibacteria	c__Gracilibacteria	o__Absconditabacteriales_(SR1)	f__Absconditabacteriales_(SR1)	g__Absconditabacteriales_(SR1)	0.0691901	0.0178574	0.027616	0.0860807	0.0420057	0.0549736	0	0	0.0602915	0	0	0.0481976
d__Bacteria	p__Firmicutes	c__Desulfitobacteriia	o__Desulfitobacteriales	f__Desulfitobacteriaceae	g__Desulfosporosinus	0.0978026	0.0897333	0.026827	0.0172161	0.0126994	0.0152704	0	0	0.0222816	0	0.0146621	0.0254629
d__Bacteria	p__Bacteroidota	c__Bacteroidia	o__Chitinophagales	f__Chitinophagaceae	g__Taibaiella	0	0	0	0	0	0.653575	0.0522934	0.0103378	0.0681556	0	0	0
d__Bacteria	p__Actinobacteriota	c__Actinobacteria	o__Corynebacteriales	f__Corynebacteriaceae	g__Corynebacterium	0	0	0	0	0	0.140488	0.0485582	0.521027	0.444322	0.350745	0.120229	0.0700229
d__Bacteria	p__Firmicutes	c__Bacilli	o__Erysipelotrichales	f__Erysipelotrichaceae	g__Erysipelothrix	0.0978026	0.0370541	0.0213038	0.191099	0.133832	0.382779	0.0448229	0.0516892	0.0537381	0.347721	0.413472	0.14823
d__Bacteria	p__Proteobacteria	c__Alphaproteobacteria	o__Rhizobiales	f__Xanthobacteraceae	g__Pseudolabrys	0.00156068	0	0	0.00258242	0.00781502	0	0.0249016	0.0661622	0.883401	0.0257011	0.0659795	0
d__Bacteria	p__Firmicutes	c__Clostridia	o__Eubacteriales	f__Anaerofustaceae	g__Anaerofustis	0.0556642	0.0933048	0.0907384	0.108462	0.0742427	0.0610818	0	0.0103378	0.0104855	0.0650087	0	0.0927576
d__Bacteria	p__Bacteroidota	c__Bacteroidia	o__Bacteroidales	f__Dysgonomonadaceae	g__Proteiniphilum	0.0468204	0.0638401	0.103363	0.123956	0.0498207	0.0325769	0	0.0496216	0.00262137	0.0514022	0	0.0336474
d__Bacteria	p__Firmicutes	c__Clostridia	o__Oscillospirales	f__Oscillospiraceae	g__Colidextribacter	0.196125	0.110269	0.0662785	0	0.0273526	0	0	0	0	0.0604732	0	0.065476
d__Bacteria	p__Actinobacteriota	c__Actinobacteria	o__Micrococcales	f__Microbacteriaceae	g__Microbacterium	0.00832362	0.0178574	0.0339283	0.0241026	0.0595895	0.0488654	0.0522934	0	0.218884	0.128506	0.709646	0.0381943
d__Bacteria	p__Acidobacteriota	c__Acidobacteriae	o__Acidobacteriales	f__Acidobacteriaceae_(Subgroup_1)	g__Terracidiphilus	0	0	0	0	0	0	0.216644	0.368027	0	0	0	0
d__Archaea	p__Euryarchaeota	c__Methanobacteria	o__Methanobacteriales	f__Methanobacteriaceae	NA	0.0463001	0.0446435	0.0284051	0.0395971	0.0205144	0	0	0	0	0.0120946	0.0498512	0.0081845
d__Bacteria	p__Firmicutes	c__uncultured	o__uncultured	f__uncultured	g__uncultured	0.0239304	0.0500007	0.0465527	0.044762	0.040052	0.0325769	0	0	0	0	0	0.0436506
d__Bacteria	p__Verrucomicrobiota	c__Verrucomicrobiae	NA	NA	NA	0.0489013	0.0366076	0.0252489	0.0197986	0.0947571	0	0	0	0	0	0	0.0081845
d__Bacteria	p__Firmicutes	c__Clostridia	o__Oscillospirales	f__uncultured	g__uncultured	0.0863576	0.0937513	0.080481	0.109323	0.127971	0	0	0	0.0511167	0.0241893	0.048385	0.11913
d__Bacteria	p__Proteobacteria	c__Gammaproteobacteria	o__Enterobacterales	f__Enterobacteriaceae	g__Citrobacter	0	0	0	0	0	0	0.404652	0	0	0	0	0
d__Bacteria	p__Proteobacteria	c__Gammaproteobacteria	o__Burkholderiales	f__Chromobacteriaceae	g__Paludibacterium	0	0	0	0	0	0	0.0884008	0.506554	0	0	0	0
d__Bacteria	p__Campilobacterota	c__Campylobacteria	o__Campylobacterales	f__Arcobacteraceae	g__Arcobacter	0	0	0	0	0.00293063	0	0	0.0186081	0.0170389	0.0786152	0.341627	0.00454694
d__Bacteria	p__Verrucomicrobiota	c__Lentisphaeria	o__Victivallales	f__Victivallaceae	g__Victivallis	0.00520226	0.00535721	0.0118354	0.0507876	0.18463	0	0	0.00827027	0	0.0105828	0	0.00727511
d__Bacteria	p__Acidobacteriota	c__Acidobacteriae	o__Acidobacteriales	f__Acidobacteriaceae_(Subgroup_1)	g__Occallatibacter	0	0	0	0	0	0	0	0.6885	0.0616022	0	0	0
d__Bacteria	p__Bacteroidota	c__Bacteroidia	o__Chitinophagales	f__Chitinophagaceae	g__Niabella	0	0	0	0	0	0.283012	0	0	0	0	0	0
d__Bacteria	p__Proteobacteria	c__Alphaproteobacteria	o__Acetobacterales	f__Acetobacteraceae	NA	0	0	0	0	0.00390751	0	0.148165	0.312203	0.585876	0.0257011	0	0
d__Bacteria	p__Proteobacteria	c__Gammaproteobacteria	o__Burkholderiales	f__Burkholderiaceae	g__uncultured	0.0426586	0.00625008	0.0654894	0.049066	0	0	0	0	0	0	0	0.0254629
d__Bacteria	p__Bacteroidota	c__Bacteroidia	o__Chitinophagales	f__Chitinophagaceae	g__Haoranjiania	0	0	0	0	0	0.293192	0	0	0.045874	0	0	0
d__Bacteria	p__Proteobacteria	c__Alphaproteobacteria	o__Elsterales	f__uncultured	g__uncultured	0	0	0	0	0.0087919	0	0.0473131	0.0516892	0.22937	0.0272129	0.158351	0
d__Bacteria	p__Firmicutes	c__Bacilli	o__Bacillales	f__Bacillaceae	g__Anaerobacillus	0	0	0	0	0	0.172047	0.191743	0.0496216	0.0760197	0.0498904	0.105567	0.00909389
d__Bacteria	p__Proteobacteria	c__Gammaproteobacteria	o__Xanthomonadales	f__Xanthomonadaceae	g__Pseudoxanthomonas	0	0	0	0	0	0	0.246526	0.150932	0	0	0	0
d__Bacteria	p__Actinobacteriota	c__Acidimicrobiia	o__uncultured	f__uncultured	g__uncultured	0	0	0	0.00946888	0.0117225	0	0	0.0930406	0.521653	0.111875	0.277114	0.00545633
d__Bacteria	p__Firmicutes	c__Clostridia	o__Christensenellales	f__Christensenellaceae	g__Christensenellaceae	0.0265315	0.00937513	0.0102574	0.0189378	0.0087919	0	0	0	0	0.0755915	0.0586484	0.028191
d__Bacteria	p__Firmicutes	c__Clostridia	o__Oscillospirales	f__Oscillospirales	g__Hydrogenoanaerobacterium	0.0431788	0.107591	0.0236709	0.00602565	0.0283294	0	0	0	0	0	0	0
d__Bacteria	p__Bacteroidota	c__Bacteroidia	o__Chitinophagales	f__Chitinophagaceae	NA	0	0	0	0	0	0	0.129489	0.266716	0	0	0	0
d__Bacteria	p__Proteobacteria	c__Gammaproteobacteria	o__Burkholderiales	f__Oxalobacteraceae	NA	0.0431788	0.020536	0.0284051	0.0215202	0	0	0	0	0.0131068	0	0	0.0354662
d__Bacteria	p__Desulfobacterota	c__Desulfovibrionia	o__Desulfovibrionales	f__Desulfovibrionaceae	NA	0.0182079	0.0267861	0.0157806	0.0137729	0	0	0	0	0.0314564	0.0483786	0.0234594	0.0209159
d__Bacteria	p__Proteobacteria	c__Gammaproteobacteria	o__Oceanospirillales	f__Halomonadaceae	g__Halomonas	0	0	0	0	0.0107457	0.0285048	0.104587	0.014473	0.074709	0.308413	0.197939	0
d__Bacteria	p__Cyanobacteria	c__Vampirivibrionia	o__Gastranaerophilales	f__Gastranaerophilales	g__Gastranaerophilales	0	0.000892869	0	0.0163553	0.0683814	0	0	0	0.0720877	0.0997808	0	0.0100033
d__Bacteria	p__Actinobacteriota	c__Coriobacteriia	o__OPB41	f__OPB41	g__OPB41	0.0176877	0.0343755	0.0142025	0.0249634	0.0302832	0	0	0	0	0.0347721	0	0.0081845
d__Bacteria	p__Firmicutes	c__Bacilli	o__Bacillales	f__Marinococcaceae	g__Salibacterium	0	0	0	0	0	0.122164	0	0.663689	0.09568	0.167813	0	0.0136408
d__Bacteria	p__Actinobacteriota	c__Actinobacteria	o__Micrococcales	f__Cellulomonadaceae	g__Cellulomonas	0.0561845	0.0406255	0.0126245	0.0172161	0.0087919	0	0.0473131	0.0330811	0.13369	0	0.0645133	0
d__Bacteria	p__Proteobacteria	c__Alphaproteobacteria	o__Rhizobiales	f__Rhizobiaceae	NA	0	0	0	0	0.00683814	0	0.23283	0.0827027	1.01971	0.018142	0.0146621	0
d__Bacteria	p__Proteobacteria	c__Alphaproteobacteria	o__Rhizobiales	f__Rhizobiaceae	g__Allorhizobium-Neorhizobium-Pararhizobium-Rhizobium	0	0	0	0	0	0.0570096	0.0859107	0.0475541	0.969907	0	0.027858	0.00363755
d__Bacteria	p__Actinobacteriota	c__Actinobacteria	o__Streptomycetales	f__Streptomycetaceae	g__Streptomyces	0.00312136	0.00848226	0	0.0275458	0.164115	0	0	0	0.0720877	0.0287248	0.152486	0.0118221
d__Bacteria	p__Proteobacteria	c__Gammaproteobacteria	o__Salinisphaerales	f__Solimonadaceae	g__Nevskia	0	0	0	0	0	0	0	0.0744325	0.144175	0.105828	0.055716	0.00454694
d__Bacteria	p__Actinobacteriota	c__Actinobacteria	o__Micrococcales	f__Dermacoccaceae	g__Flexivirga	0.00260113	0.00491078	0.00473418	0.0137729	0.0224682	0.205642	0	0.0206757	0.0550488	0.0604732	0.0571822	0.0218253
d__Bacteria	p__Actinobacteriota	c__Actinobacteria	o__Micrococcales	f__Micrococcaceae	g__Micrococcus	0	0	0	0	0	0	0	0	0.0851945	0.449014	0	0.0200065
d__Bacteria	p__Firmicutes	c__Clostridia	o__Lachnospirales	f__Lachnospiraceae	g__[Eubacterium]_ventriosum_group	0.0286125	0.0111609	0.0134135	0.022381	0.0205144	0	0	0	0	0	0	0.0436506
d__Bacteria	p__Proteobacteria	c__Gammaproteobacteria	o__Xanthomonadales	f__Rhodanobacteraceae	g__Rhodanobacter	0	0	0	0	0	0.0458113	0.290104	0.188149	0	0	0	0
d__Bacteria	p__Proteobacteria	c__Gammaproteobacteria	o__Burkholderiales	f__Burkholderiaceae	g__Burkholderia-Caballeronia-Paraburkholderia	0	0.00446435	0.00631223	0.00774727	0.0166069	0.303373	0.300065	0.117851	0.131068	0	0.0175945	0.0081845
d__Bacteria	p__Firmicutes	c__Bacilli	o__Lactobacillales	f__Aerococcaceae	g__Aerosphaera	0	0	0	0	0	0	0	0.0165405	0.0589808	0.0861743	0.0659795	0.0272817
d__Bacteria	p__Firmicutes	c__Bacilli	o__Lactobacillales	f__Lactobacillaceae	g__Lactobacillus	0	0	0	0	0	0.0712621	0	0.272919	0.0983014	0.0317484	0	0
d__Bacteria	p__Acidobacteriota	c__Acidobacteriae	o__Acidobacteriales	f__Acidobacteriaceae_(Subgroup_1)	NA	0	0	0	0	0	0	0.130734	0.233635	0.197913	0	0	0
d__Bacteria	p__Actinobacteriota	c__Thermoleophilia	o__Solirubrobacterales	f__Solirubrobacteraceae	NA	0	0	0	0	0	0	0	0	0.22937	0.0438431	0.0967699	0
d__Bacteria	p__Acidobacteriota	c__Acidobacteriae	o__Acidobacteriales	f__Acidobacteriaceae_(Subgroup_1)	g__uncultured	0	0	0	0	0	0	0	0.130257	0.163836	0	0	0
d__Bacteria	p__Firmicutes	c__Bacilli	o__Bacillales	f__Bacillaceae	g__Lentibacillus	0	0	0	0	0	0.0671899	0.061009	0.343216	0.0275244	0.113387	0	0
d__Bacteria	p__Acidobacteriota	c__Acidobacteriae	o__Bryobacterales	f__Bryobacteraceae	g__Bryobacter	0	0	0	0	0	0	0	0.0248108	0.216263	0	0	0
d__Bacteria	p__Firmicutes	c__Bacilli	o__Erysipelotrichales	f__Erysipelatoclostridiaceae	g__UCG-004	0.00884385	0.00625008	0.0110464	0.0197986	0.0537283	0.0274868	0	0	0	0	0	0.0154596
d__Bacteria	p__Proteobacteria	c__Gammaproteobacteria	o__Enterobacterales	NA	NA	0	0	0	0	0	0	0.290104	0	0.00786411	0	0	0
d__Bacteria	p__WPS-2	c__WPS-2	o__WPS-2	f__WPS-2	g__WPS-2	0	0	0	0	0.00390751	0	0	0.153	0.567526	0.0211656	0.0938375	0
d__Bacteria	p__Verrucomicrobiota	c__Verrucomicrobiae	o__Pedosphaerales	f__Pedosphaeraceae	g__uncultured	0	0	0	0	0	0	0	0	0.231991	0	0.0337229	0.0081845
d__Bacteria	p__Proteobacteria	c__Alphaproteobacteria	o__Rhizobiales	f__Rhizobiaceae	g__Mesorhizobium	0	0	0	0	0	0	0	0	0.293593	0	0	0
d__Bacteria	p__Firmicutes	c__Syntrophomonadia	o__Syntrophomonadales	f__Syntrophomonadaceae	g__Syntrophomonas	0	0.0263396	0.0244599	0.0275458	0.0136763	0	0	0	0	0	0	0.0100033
d__Bacteria	p__Proteobacteria	c__Alphaproteobacteria	o__Rhizobiales	f__Devosiaceae	g__Devosia	0	0	0	0	0	0	0.0199213	0.0516892	0.741848	0	0	0
d__Bacteria	p__Actinobacteriota	c__Thermoleophilia	o__Solirubrobacterales	f__Solirubrobacteraceae	g__uncultured	0	0	0	0	0.0107457	0	0	0.0537568	0.568837	0.0151183	0.133425	0
d__Bacteria	p__Actinobacteriota	c__Actinobacteria	o__Micrococcales	f__Microbacteriaceae	NA	0	0.000892869	0	0	0	0	0	0.0475541	0.272622	0.108852	0.121696	0
d__Bacteria	p__Actinobacteriota	c__Actinobacteria	o__Micrococcales	f__Microbacteriaceae	g__Leifsonia	0	0	0	0	0	0	0	0	0.0930586	0	0.126094	0
d__Bacteria	p__Firmicutes	c__Clostridia	o__Oscillospirales	f__Oscillospiraceae	g__uncultured	0.0327743	0.0491078	0.0252489	0.0103297	0	0	0	0	0	0	0	0
d__Bacteria	p__Acidobacteriota	c__Acidobacteriae	o__Acidobacteriales	f__uncultured	g__uncultured	0	0	0	0	0	0	0.0485582	0.262581	0.100923	0	0	0
d__Bacteria	p__Proteobacteria	c__Gammaproteobacteria	o__Enterobacterales	f__Erwiniaceae	NA	0	0	0	0	0	0	0.0373525	0.308068	0.11403	0	0.0615809	0
d__Bacteria	p__Firmicutes	c__Bacilli	o__Paenibacillales	f__Paenibacillaceae	g__Paenibacillus	0	0	0	0	0.00390751	0.033595	0.124508	0	0.0851945	0.0559377	0.149554	0.0172784
d__Bacteria	p__Planctomycetota	c__Planctomycetes	o__Pirellulales	f__Pirellulaceae	g__uncultured	0	0	0.00236709	0	0	0	0.0224115	0	0.266069	0	0	0.00363755
d__Bacteria	p__Actinobacteriota	c__Actinobacteria	o__Bifidobacteriales	f__Bifidobacteriaceae	g__Bifidobacterium	0	0	0	0	0	0	0	0	0	0.163278	0.0498512	0
d__Bacteria	p__Patescibacteria	c__Saccharimonadia	o__Saccharimonadales	f__LWQ8	g__LWQ8	0	0	0	0	0	0	0	0	0.343399	0	0.0322566	0
d__Bacteria	p__Bacteroidota	c__Bacteroidia	o__Chitinophagales	f__Chitinophagaceae	g__Puia	0	0	0	0	0	0	0	0.248108	0	0	0	0
d__Bacteria	p__Firmicutes	c__Clostridia	o__Lachnospirales	f__Lachnospiraceae	g__Incertae_Sedis	0.0098843	0	0	0	0.00586126	0.0488654	0	0	0	0	0.048385	0.0109127
d__Bacteria	p__Firmicutes	c__Negativicutes	o__Veillonellales-Selenomonadales	f__Sporomusaceae	g__Anaerosporomusa	0.0078034	0.0388398	0.0331392	0.0146337	0.00683814	0	0	0	0	0	0	0.0118221
d__Bacteria	p__Actinobacteriota	c__Actinobacteria	o__Micrococcales	f__Microbacteriaceae	g__Gryllotalpicola	0.00884385	0.00625008	0.0157806	0.00860807	0	0	0	0	0.0275244	0	0.0571822	0.0109127
d__Bacteria	p__Actinobacteriota	c__Actinobacteria	o__Corynebacteriales	f__Tsukamurellaceae	g__Tsukamurella	0	0.00178574	0	0	0.00586126	0.0447933	0	0	0.104855	0.126994	0	0.0127314
d__Bacteria	p__Proteobacteria	c__Alphaproteobacteria	o__Rhizobiales	f__Xanthobacteraceae	g__Rhodopseudomonas	0	0	0	0	0	0	0	0.0227432	0.135001	0	0	0
d__Bacteria	p__Proteobacteria	c__Alphaproteobacteria	o__Rhizobiales	f__Xanthobacteraceae	g__uncultured	0	0	0	0	0	0	0	0.0847703	0.519031	0.0211656	0.0322566	0
d__Bacteria	p__Firmicutes	c__Syntrophomonadia	o__Syntrophomonadales	f__Syntrophomonadaceae	NA	0.00728317	0.0267861	0.0228819	0.00602565	0	0	0	0	0	0	0	0.00272817
d__Bacteria	p__Firmicutes	c__Bacilli	o__RsaHf231	f__RsaHf231	g__RsaHf231	0.00520226	0.0013393	0	0.0568133	0.0107457	0	0	0	0.0131068	0.0695442	0	0.0109127
d__Bacteria	p__Firmicutes	c__Clostridia	o__Clostridiales	NA	NA	0	0	0	0	0	0	0.0273918	0	0.0668449	0.0514022	0	0
d__Bacteria	p__Proteobacteria	c__Alphaproteobacteria	o__Rhodobacterales	f__Rhodobacteraceae	g__Paracoccus	0	0	0	0	0	0	0	0.0124054	0.0904372	0.111875	0.0293242	0.0300098
d__Bacteria	p__Firmicutes	c__Bacilli	o__Lactobacillales	f__Streptococcaceae	g__Streptococcus	0	0	0	0	0	0	0	0.014473	0.175632	0.0740797	0	0.0181878
d__Bacteria	p__Proteobacteria	c__Alphaproteobacteria	o__Acetobacterales	f__Acetobacteraceae	g__uncultured	0	0	0	0	0	0	0	0	0.166457	0	0	0
d__Bacteria	p__Proteobacteria	c__Alphaproteobacteria	o__Rhizobiales	f__Methyloligellaceae	g__Methyloligella	0	0	0	0	0	0	0	0	0.0838838	0.0559377	0	0
d__Bacteria	p__Proteobacteria	c__Gammaproteobacteria	o__Enterobacterales	f__Enterobacteriaceae	g__Klebsiella	0	0	0	0	0	0	0	0.0702973	0.0851945	0	0	0
d__Bacteria	p__Actinobacteriota	c__Actinobacteria	o__Micromonosporales	f__Micromonosporaceae	NA	0	0	0	0	0	0	0.0261467	0.0206757	0.0484953	0.0196538	0.268317	0
d__Bacteria	p__Firmicutes	c__Bacilli	o__Acholeplasmatales	f__Acholeplasmataceae	g__Acholeplasma	0.00572249	0.00267861	0.00236709	0.0103297	0.040052	0.0111983	0	0	0	0	0	0.0100033
d__Bacteria	p__Actinobacteriota	c__Acidimicrobiia	o__IMCC26256	f__IMCC26256	g__IMCC26256	0	0	0	0	0.0175838	0	0.0597639	0.121987	0.533449	0	0	0
d__Bacteria	p__Bacteroidota	c__Bacteroidia	o__Cytophagales	f__Amoebophilaceae	g__Candidatus_Amoebophilus	0	0	0	0	0.00488439	0	0	0	0.0930586	0.0211656	0	0
d__Bacteria	p__Proteobacteria	c__Alphaproteobacteria	o__Caulobacterales	f__Caulobacteraceae	g__Brevundimonas	0	0	0	0	0	0	0	0.014473	0.0288351	0.0755915	0.0161283	0
d__Bacteria	p__Actinobacteriota	c__Thermoleophilia	o__Solirubrobacterales	f__Solirubrobacteraceae	g__Conexibacter	0	0	0	0	0	0	0.0547836	0.0847703	0.53607	0.110364	0.0689119	0
d__Bacteria	p__Proteobacteria	c__Alphaproteobacteria	o__Caulobacterales	f__Caulobacteraceae	NA	0	0	0	0	0	0	0	0	0.11534	0	0	0
d__Bacteria	p__Firmicutes	c__Clostridia	o__Lachnospirales	f__Lachnospiraceae	g__Tuzzerella	0.0078034	0.00535721	0	0.00516484	0	0.0549736	0	0	0	0	0	0
d__Bacteria	p__Bacteroidota	c__Bacteroidia	o__Sphingobacteriales	f__Sphingobacteriaceae	g__Sphingobacterium	0	0	0	0	0	0	0.0124508	0.0516892	0.0917479	0	0	0
d__Bacteria	p__Acidobacteriota	c__Acidobacteriae	o__Acidobacteriales	f__Acidobacteriaceae_(Subgroup_1)	g__Acidipila	0	0	0	0	0	0	0	0.343216	0.125826	0.018142	0	0
d__Bacteria	p__Proteobacteria	c__Gammaproteobacteria	o__Burkholderiales	f__Alcaligenaceae	g__Advenella	0	0	0	0	0	0	0	0	0.125826	0	0	0
d__Bacteria	p__Chloroflexi	c__Ktedonobacteria	o__C0119	f__C0119	g__C0119	0	0	0	0	0	0	0.0996066	0	0	0	0	0
d__Bacteria	p__Proteobacteria	c__Gammaproteobacteria	o__Xanthomonadales	f__Rhodanobacteraceae	g__Dyella	0	0	0	0	0	0.0783883	0	0.0702973	0	0	0	0
d__Bacteria	p__Bacteroidota	c__Bacteroidia	o__Chitinophagales	f__Chitinophagaceae	g__uncultured	0	0	0	0	0	0.0763522	0	0	0.0511167	0	0	0
d__Bacteria	p__Firmicutes	c__Clostridia	o__Oscillospirales	f__Butyricicoccaceae	g__Butyricicoccus	0.0156068	0.00267861	0	0.0146337	0.0205144	0	0	0	0	0	0	0
d__Bacteria	p__Bacteroidota	c__Bacteroidia	o__Chitinophagales	f__Chitinophagaceae	g__Arachidicoccus	0	0	0	0	0	0.0753342	0	0.0640946	0	0	0	0
d__Bacteria	p__Proteobacteria	c__Alphaproteobacteria	o__Caulobacterales	f__Caulobacteraceae	g__uncultured	0	0	0	0	0	0	0	0.0599595	0.09568	0	0	0
d__Bacteria	p__Proteobacteria	c__Alphaproteobacteria	o__Rhizobiales	f__Rhizobiaceae	g__Ochrobactrum	0	0	0	0	0	0	0	0	0.0943693	0	0	0
d__Bacteria	p__Proteobacteria	c__Alphaproteobacteria	o__Sphingomonadales	f__Sphingomonadaceae	g__Erythrobacter	0	0	0	0	0	0.0712621	0	0	0	0	0	0
d__Bacteria	p__Proteobacteria	c__Alphaproteobacteria	o__Micropepsales	f__Micropepsaceae	g__uncultured	0	0	0	0	0	0	0.0572738	0.181946	0	0	0	0
d__Archaea	p__Thermoplasmatota	c__Thermoplasmata	o__Methanomassiliicoccales	f__Methanomethylophilaceae	g__uncultured	0	0.0156252	0.0236709	0.00344323	0	0	0	0	0	0	0	0
d__Bacteria	p__Proteobacteria	c__Gammaproteobacteria	o__Pasteurellales	f__Pasteurellaceae	g__Haemophilus	0	0	0	0	0	0	0	0.0248108	0.0904372	0	0	0.0190972
d__Archaea	p__Euryarchaeota	c__Methanobacteria	o__Methanobacteriales	f__Methanobacteriaceae	g__Methanobrevibacter	0.0254911	0.0107144	0	0.00774727	0	0	0	0	0	0.0257011	0	0
d__Bacteria	p__Proteobacteria	c__Alphaproteobacteria	o__Rhizobiales	f__Beijerinckiaceae	g__Roseiarcus	0	0	0	0	0	0	0	0.0330811	0.149418	0	0	0
d__Bacteria	p__Firmicutes	c__Bacilli	o__Bacillales	f__Bacillaceae	g__Anoxybacillus	0	0	0	0	0	0	0	0	0	0.101293	0	0
d__Bacteria	p__Actinobacteriota	c__Actinobacteria	o__Micrococcales	f__Demequinaceae	g__Demequina	0	0	0	0	0	0	0	0	0.0537381	0	0.0337229	0
d__Bacteria	p__Patescibacteria	c__Saccharimonadia	o__Saccharimonadales	NA	NA	0.0078034	0	0	0	0.01563	0	0	0	0.0720877	0.00755915	0.0293242	0.00727511
d__Bacteria	p__Verrucomicrobiota	c__Verrucomicrobiae	o__Methylacidiphilales	f__Methylacidiphilaceae	g__uncultured	0	0	0	0	0	0	0.0435779	0.0744325	0	0	0	0
d__Bacteria	p__Proteobacteria	c__Alphaproteobacteria	o__Rhizobiales	f__Hyphomicrobiaceae	g__Hyphomicrobium	0	0	0	0	0	0	0	0.0310135	0.195292	0.0574495	0.131959	0.00636572
d__Bacteria	p__Proteobacteria	c__Alphaproteobacteria	o__Rhizobiales	f__uncultured	g__uncultured	0	0	0	0	0	0	0	0	0.0812625	0	0	0
d__Bacteria	p__Bacteroidota	c__Bacteroidia	o__Bacteroidales	f__Prevotellaceae	g__Prevotella	0	0	0	0	0	0	0	0	0.110098	0.018142	0	0
d__Bacteria	p__Proteobacteria	c__Alphaproteobacteria	o__Sphingomonadales	f__Sphingomonadaceae	g__Sphingopyxis	0	0	0	0	0	0	0	0	0	0.0937335	0	0
d__Bacteria	p__Proteobacteria	c__Alphaproteobacteria	o__Rhizobiales	f__Beijerinckiaceae	NA	0	0	0	0	0	0	0.0510484	0	0.260826	0	0	0
d__Bacteria	p__Proteobacteria	c__Alphaproteobacteria	o__Rhizobiales	f__Kaistiaceae	g__Kaistia	0	0	0	0	0	0	0	0	0.0799518	0	0	0
d__Bacteria	p__Actinobacteriota	c__Actinobacteria	o__Propionibacteriales	f__Nocardioidaceae	NA	0	0	0	0	0	0	0	0.0413514	0.123204	0	0.0586484	0
d__Bacteria	p__Planctomycetota	c__Planctomycetes	o__Planctomycetales	f__Schlesneriaceae	g__Planctopirus	0	0	0	0	0	0	0.0211664	0.0227432	0.070777	0	0	0
d__Bacteria	p__Proteobacteria	c__Alphaproteobacteria	o__Rhizobiales	f__Pleomorphomonadaceae	g__Pleomorphomonas	0	0	0	0	0	0	0	0	0.0773304	0	0	0
d__Bacteria	p__Proteobacteria	c__Gammaproteobacteria	o__Xanthomonadales	f__Xanthomonadaceae	g__Thermomonas	0	0	0	0	0	0	0.0236566	0.0330811	0.0786411	0	0	0
d__Bacteria	p__Chloroflexi	c__TK10	o__TK10	f__TK10	g__TK10	0	0	0	0	0	0	0	0	0.123204	0	0	0
d__Bacteria	p__Actinobacteriota	c__Actinobacteria	o__Actinomycetales	f__Actinomycetaceae	g__Flaviflexus	0	0	0	0	0	0	0	0	0	0.089198	0	0
d__Bacteria	p__Proteobacteria	c__Alphaproteobacteria	o__Rhizobiales	NA	NA	0.011445	0	0	0.00688646	0	0	0.0261467	0	0.150729	0	0	0.0100033
d__Bacteria	p__Planctomycetota	c__Planctomycetes	o__Gemmatales	f__Gemmataceae	g__uncultured	0	0	0	0	0	0	0	0	0.074709	0	0	0
d__Bacteria	p__Proteobacteria	c__Alphaproteobacteria	o__Rhizobiales	f__Methyloligellaceae	NA	0	0	0	0	0	0	0	0.0248108	0.0537381	0.0241893	0	0
d__Bacteria	p__Actinobacteriota	c__Actinobacteria	o__Kineosporiales	f__Kineosporiaceae	NA	0	0	0	0	0	0	0	0	0.049806	0	0.0263918	0
d__Bacteria	p__Proteobacteria	c__Alphaproteobacteria	o__Rickettsiales	f__uncultured	g__uncultured	0.00312136	0.000892869	0	0.0146337	0	0	0	0	0	0	0	0.0272817
d__Bacteria	p__Bacteroidota	c__Bacteroidia	o__Flavobacteriales	f__Weeksellaceae	g__Cloacibacterium	0	0	0	0	0	0	0.0361074	0	0	0	0.0806416	0
d__Bacteria	p__Proteobacteria	c__Gammaproteobacteria	o__Legionellales	f__Legionellaceae	g__Legionella	0	0	0	0	0	0.0539556	0	0.0165405	0.0157282	0	0.0307904	0
d__Bacteria	p__Proteobacteria	c__Alphaproteobacteria	o__Rhizobiales	f__Hyphomicrobiaceae	g__uncultured	0	0	0	0	0	0	0	0	0.0222816	0	0.109966	0
d__Bacteria	p__Proteobacteria	c__Gammaproteobacteria	o__Pseudomonadales	f__Moraxellaceae	g__Enhydrobacter	0	0	0	0	0	0	0	0	0	0	0.0454525	0.0200065
d__Bacteria	p__Proteobacteria	c__Alphaproteobacteria	o__Rhizobiales	f__Devosiaceae	g__Maritalea	0	0	0	0	0	0	0	0	0.0681556	0.0151183	0	0
d__Bacteria	p__Firmicutes	c__Clostridia	o__Oscillospirales	f__Oscillospirales	g__Oscillospirales	0.0218495	0.00401791	0	0	0	0	0	0	0	0	0	0
d__Bacteria	p__Firmicutes	c__Clostridia	o__Peptostreptococcales-Tissierellales	f__Anaerovoracaceae	g__[Eubacterium]_brachy_group	0.00676294	0.0111609	0.00473418	0.00774727	0.0107457	0	0.0186762	0	0	0	0	0
d__Bacteria	p__Firmicutes	c__Clostridia	o__Peptostreptococcales-Tissierellales	f__Peptostreptococcales-Tissierellales	g__Peptoniphilus	0	0	0	0	0	0	0	0.0372162	0.020971	0.0423312	0	0.00909389
d__Bacteria	p__Actinobacteriota	c__Acidimicrobiia	o__Microtrichales	f__Microtrichaceae	g__uncultured	0	0	0	0	0	0	0	0	0.0668449	0	0	0
d__Bacteria	p__Firmicutes	c__Negativicutes	o__Acidaminococcales	f__Acidaminococcaceae	g__Phascolarctobacterium	0	0	0	0	0	0	0.0622541	0	0	0	0	0
d__Bacteria	p__Firmicutes	c__Clostridia	o__Peptostreptococcales-Tissierellales	f__Peptostreptococcales-Tissierellales	g__Anaerococcus	0	0	0	0	0	0	0	0.0103378	0.0917479	0	0	0
d__Bacteria	p__Proteobacteria	c__Alphaproteobacteria	o__Rhodobacterales	f__Rhodobacteraceae	g__Defluviimonas	0	0	0	0	0	0	0	0	0.0642236	0	0	0
d__Bacteria	p__Proteobacteria	c__Alphaproteobacteria	o__Acetobacterales	f__Acetobacteraceae	g__Roseomonas	0	0	0	0	0.00683814	0	0	0	0.119272	0	0	0
d__Bacteria	p__Planctomycetota	c__Planctomycetes	o__Isosphaerales	f__Isosphaeraceae	NA	0	0	0	0	0	0	0	0	0.136311	0	0	0
d__Bacteria	p__Firmicutes	c__Clostridia	o__Peptostreptococcales-Tissierellales	f__Acidaminobacteraceae	g__Acidaminobacter	0	0	0	0	0	0	0	0	0	0	0.0718443	0
Unassigned	NA	NA	NA	NA	NA	0.00104045	0.00267861	0.00552321	0	0.00586126	0.0162885	0.0261467	0.132324	0.049806	0.0151183	0.00879727	0.00636572
d__Bacteria	p__Actinobacteriota	c__Actinobacteria	o__Frankiales	f__Geodermatophilaceae	g__Antricoccus	0	0	0	0	0	0	0	0	0.0157282	0	0.0527836	0
d__Bacteria	p__Patescibacteria	c__Saccharimonadia	o__Saccharimonadales	f__Saccharimonadaceae	g__TM7a	0	0	0	0	0	0	0	0.0310135	0.117962	0	0	0.00454694
d__Bacteria	p__Spirochaetota	c__Spirochaetia	o__Spirochaetales	f__Spirochaetaceae	g__Sediminispirochaeta	0.0176877	0.00535721	0	0	0	0	0	0	0	0	0	0
d__Bacteria	p__Verrucomicrobiota	c__Verrucomicrobiae	o__Opitutales	f__Puniceicoccaceae	g__uncultured	0.00364158	0.00267861	0	0.00172161	0.01563	0	0	0	0	0.0226775	0	0
d__Bacteria	p__Actinobacteriota	c__Actinobacteria	NA	NA	NA	0	0	0	0	0	0.0152704	0	0	0.0157282	0	0.0498512	0
d__Bacteria	p__Firmicutes	c__Bacilli	o__Izemoplasmatales	f__Izemoplasmatales	g__Izemoplasmatales	0.00156068	0.00669652	0.00710126	0.00860807	0.00781502	0	0	0	0.00393205	0	0	0.00363755
d__Bacteria	p__Proteobacteria	c__Alphaproteobacteria	o__Sphingomonadales	f__Sphingomonadaceae	g__Porphyrobacter	0	0	0	0	0	0	0	0.0227432	0.0445633	0	0	0
d__Bacteria	p__Firmicutes	c__Bacilli	o__Bacillales	f__Bacillaceae	g__Aquibacillus	0	0	0	0	0	0	0	0	0.0589808	0	0	0
d__Bacteria	p__Proteobacteria	c__Gammaproteobacteria	NA	NA	NA	0	0	0	0	0	0	0	0	0.0681556	0	0.0146621	0
d__Bacteria	p__Proteobacteria	c__Alphaproteobacteria	o__Sphingomonadales	f__Sphingomonadaceae	g__Altererythrobacter	0	0	0	0	0	0	0	0	0.121894	0	0	0
d__Bacteria	p__Actinobacteriota	c__Thermoleophilia	o__Solirubrobacterales	f__67-14	g__67-14	0	0	0	0	0.00390751	0.0193426	0	0.00827027	0.0353885	0.00604732	0.102635	0
d__Bacteria	p__Proteobacteria	c__Alphaproteobacteria	o__Caulobacterales	f__Caulobacteraceae	g__Phenylobacterium	0	0	0	0	0	0	0.0498033	0	0	0	0	0
d__Bacteria	p__Bacteroidota	c__Bacteroidia	o__Bacteroidales	f__Prevotellaceae	g__Alloprevotella	0	0	0	0	0	0	0	0	0.099612	0	0	0.00545633
d__Bacteria	p__Planctomycetota	c__Planctomycetes	o__Isosphaerales	f__Isosphaeraceae	g__Aquisphaera	0	0	0	0	0	0	0	0.0351487	0.159904	0	0	0
d__Bacteria	p__Proteobacteria	c__Alphaproteobacteria	o__Rhizobiales	f__Rhizobiales_Incertae_Sedis	g__Bauldia	0	0	0	0	0	0	0.0485582	0	0.193981	0	0	0
d__Bacteria	p__Actinobacteriota	c__Actinobacteria	o__Micrococcales	f__Micrococcaceae	g__Rothia	0	0	0	0	0	0	0	0	0.0484953	0	0	0
d__Bacteria	p__Bdellovibrionota	c__Bdellovibrionia	o__Bacteriovoracales	f__Bacteriovoracaceae	g__Peredibacter	0	0	0	0	0	0	0	0	0	0	0.0542498	0
d__Bacteria	p__Armatimonadota	c__Fimbriimonadia	o__Fimbriimonadales	f__Fimbriimonadaceae	g__Fimbriimonadaceae	0	0	0	0	0	0	0	0	0.0471846	0	0	0
d__Bacteria	p__Proteobacteria	c__Gammaproteobacteria	o__Vibrionales	f__Vibrionaceae	g__Vibrio	0	0	0	0	0	0	0	0	0.045874	0	0	0
d__Bacteria	p__Proteobacteria	c__Gammaproteobacteria	o__Burkholderiales	f__Alcaligenaceae	g__Castellaniella	0	0.000892869	0.00315612	0.00430404	0	0	0	0.0103378	0.0629129	0	0.0337229	0
d__Bacteria	p__Planctomycetota	c__Planctomycetes	o__Isosphaerales	f__Isosphaeraceae	g__Tundrisphaera	0	0	0	0	0	0	0	0	0.0445633	0	0	0
d__Bacteria	p__Actinobacteriota	c__Actinobacteria	o__Pseudonocardiales	f__Pseudonocardiaceae	g__Saccharopolyspora	0	0	0	0	0	0	0	0	0.049806	0	0	0
d__Bacteria	p__Proteobacteria	c__Alphaproteobacteria	o__Rhizobiales	f__Xanthobacteraceae	g__Afipia	0	0	0	0	0	0	0	0	0.0445633	0	0	0
d__Bacteria	p__Proteobacteria	c__Gammaproteobacteria	o__Burkholderiales	f__Hydrogenophilaceae	g__Hydrogenophilus	0	0	0	0	0	0	0	0	0	0	0.0498512	0
d__Bacteria	p__Proteobacteria	c__Alphaproteobacteria	o__Rhizobiales	f__Hyphomicrobiaceae	g__Pedomicrobium	0	0	0	0	0	0	0.00747049	0	0.045874	0.0241893	0.0351891	0
d__Bacteria	p__Verrucomicrobiota	c__Verrucomicrobiae	o__Chthoniobacterales	f__Xiphinematobacteraceae	g__Candidatus_Xiphinematobacter	0	0	0	0	0	0	0	0	0.0812625	0	0	0
d__Bacteria	p__Proteobacteria	c__Alphaproteobacteria	o__Rhizobiales	f__Beijerinckiaceae	g__Microvirga	0	0	0	0	0	0	0	0	0.0432526	0	0	0
d__Bacteria	p__Actinobacteriota	c__Actinobacteria	o__Micrococcales	f__Microbacteriaceae	g__Rathayibacter	0	0	0	0	0	0	0	0	0	0.0498904	0	0
d__Bacteria	p__Dependentiae	c__Babeliae	o__Babeliales	NA	NA	0	0	0	0	0	0	0	0	0	0	0.048385	0
d__Bacteria	p__Proteobacteria	c__Alphaproteobacteria	o__Sphingomonadales	f__Sphingomonadaceae	g__Sphingomonas	0	0	0	0	0	0	0	0.0103378	0.0668449	0.00907098	0	0
d__Bacteria	p__Proteobacteria	c__Alphaproteobacteria	o__Rhizobiales	f__Beijerinckiaceae	g__Methylobacterium-Methylorubrum	0	0	0	0	0	0	0	0.0103378	0.0419419	0	0	0
d__Bacteria	p__Actinobacteriota	c__Actinobacteria	o__Pseudonocardiales	f__Pseudonocardiaceae	g__Actinomycetospora	0	0	0	0	0.0117225	0	0	0	0.0419419	0	0	0
d__Bacteria	p__Firmicutes	c__Negativicutes	o__Veillonellales-Selenomonadales	f__Veillonellaceae	g__Veillonella	0	0	0	0	0	0	0	0	0.0419419	0	0	0
d__Bacteria	p__Actinobacteriota	c__Actinobacteria	o__Corynebacteriales	f__Nocardiaceae	g__Nocardia	0	0.00178574	0	0	0	0	0	0	0.0222816	0	0.0469188	0
d__Bacteria	p__Myxococcota	c__Polyangia	o__Polyangiales	f__Polyangiaceae	g__Pajaroellobacter	0	0	0	0	0.00293063	0	0	0	0	0	0.0410539	0
d__Bacteria	p__Proteobacteria	c__Alphaproteobacteria	o__Rhizobiales	f__Beijerinckiaceae	g__Bosea	0	0	0	0	0	0.0315589	0	0	0	0	0	0
d__Bacteria	p__Proteobacteria	c__Alphaproteobacteria	o__Holosporales	f__Holosporaceae	g__uncultured	0	0	0	0	0	0	0	0	0.0406312	0	0	0
d__Bacteria	p__Verrucomicrobiota	c__Chlamydiae	o__Chlamydiales	f__cvE6	g__cvE6	0	0	0	0	0	0	0	0.0103378	0.0589808	0	0	0
d__Bacteria	p__Firmicutes	c__Negativicutes	o__Veillonellales-Selenomonadales	f__Veillonellaceae	g__Dialister	0	0	0	0	0	0	0	0	0.0406312	0	0	0
d__Bacteria	p__Proteobacteria	c__Gammaproteobacteria	o__WD260	f__WD260	g__WD260	0	0	0	0	0	0	0	0.062027	0.0288351	0	0	0
d__Bacteria	p__Myxococcota	c__Myxococcia	o__Myxococcales	f__Myxococcaceae	g__uncultured	0	0	0	0	0	0	0	0	0.0393205	0	0	0
d__Bacteria	p__Chloroflexi	c__Chloroflexia	o__Thermomicrobiales	f__JG30-KF-CM45	g__JG30-KF-CM45	0	0	0	0	0	0	0	0	0.0366992	0	0.0146621	0
d__Bacteria	p__Proteobacteria	c__Alphaproteobacteria	o__Rhizobiales	f__Rhizobiaceae	g__Ciceribacter	0	0	0	0	0	0	0	0	0.0366992	0	0	0
d__Bacteria	p__Bdellovibrionota	c__Oligoflexia	o__0319-6G20	f__0319-6G20	g__0319-6G20	0	0	0	0	0.0087919	0	0	0.0124054	0.0943693	0.0226775	0.0117297	0.00454694
d__Bacteria	p__Fusobacteriota	c__Fusobacteriia	o__Fusobacteriales	f__Leptotrichiaceae	g__uncultured	0	0	0	0	0	0	0	0	0.0353885	0	0	0
d__Bacteria	p__Actinobacteriota	c__Thermoleophilia	o__Solirubrobacterales	f__Solirubrobacteraceae	g__Solirubrobacter	0	0	0	0	0	0	0	0	0.0353885	0	0	0
d__Bacteria	p__Actinobacteriota	c__Actinobacteria	o__Micrococcales	f__Microbacteriaceae	g__Amnibacterium	0	0	0	0	0	0	0	0	0.0353885	0	0	0
d__Bacteria	p__Actinobacteriota	c__Actinobacteria	o__Micromonosporales	f__Micromonosporaceae	g__Actinoplanes	0	0	0	0	0	0	0	0	0	0.0408194	0	0
d__Bacteria	p__Actinobacteriota	c__Actinobacteria	o__Kineosporiales	f__Kineosporiaceae	g__Kineococcus	0	0	0	0	0	0	0	0	0	0.0408194	0	0
d__Bacteria	p__Actinobacteriota	c__Actinobacteria	o__Corynebacteriales	f__Corynebacteriaceae	g__Lawsonella	0	0	0	0	0	0	0	0.0062027	0	0	0	0.0245535
d__Bacteria	p__Actinobacteriota	c__Actinobacteria	o__Micrococcales	f__Micrococcaceae	NA	0	0	0	0	0	0	0	0.0372162	0.0104855	0	0	0
d__Bacteria	p__Proteobacteria	c__Alphaproteobacteria	o__Sphingomonadales	f__Sphingomonadaceae	g__Sphingobium	0	0	0	0	0	0	0	0.0248108	0.0484953	0	0	0
d__Bacteria	p__Planctomycetota	c__Phycisphaerae	o__Tepidisphaerales	f__Tepidisphaeraceae	g__Tepidisphaeraceae	0	0	0	0	0	0	0	0	0.0340778	0	0	0
d__Bacteria	p__Actinobacteriota	c__Actinobacteria	o__Micrococcales	f__Brevibacteriaceae	g__Brevibacterium	0	0	0	0	0	0	0	0	0.0340778	0	0	0
d__Bacteria	p__Firmicutes	c__Clostridia	o__Lachnospirales	f__Lachnospiraceae	g__Robinsoniella	0.00676294	0.00223217	0	0	0.0195375	0	0	0	0	0	0	0
d__Bacteria	p__Proteobacteria	c__Alphaproteobacteria	o__Puniceispirillales	f__uncultured	g__uncultured	0	0	0	0	0	0	0	0	0.0327671	0	0	0
d__Bacteria	p__Actinobacteriota	c__Actinobacteria	o__Frankiales	f__Geodermatophilaceae	g__Modestobacter	0	0	0	0	0	0	0	0	0	0.0377958	0	0
d__Bacteria	p__Firmicutes	c__Bacilli	o__Bacillales	f__Bacillaceae	g__Piscibacillus	0	0	0	0	0	0	0	0	0	0.0377958	0	0
d__Bacteria	p__Firmicutes	c__Clostridia	o__Lachnospirales	f__Lachnospiraceae	g__[Eubacterium]_fissicatena_group	0	0.00758939	0	0	0	0.00712621	0	0	0	0	0	0
d__Bacteria	p__Planctomycetota	c__Phycisphaerae	o__Tepidisphaerales	f__WD2101_soil_group	g__WD2101_soil_group	0	0	0	0	0	0	0.0498033	0.0165405	0	0	0	0
d__Bacteria	p__Actinobacteriota	c__Actinobacteria	o__Micrococcales	f__Intrasporangiaceae	NA	0	0	0	0	0	0	0	0.028946	0	0.0151183	0	0
d__Bacteria	p__Actinobacteriota	c__Actinobacteria	o__Frankiales	f__Frankiaceae	g__Jatrophihabitans	0	0	0	0	0	0	0.0161861	0	0.0314564	0	0	0
d__Bacteria	p__Planctomycetota	c__Planctomycetes	o__Isosphaerales	f__Isosphaeraceae	g__Paludisphaera	0	0	0	0	0	0.0122164	0	0	0.0445633	0.0287248	0.0351891	0
d__Bacteria	p__Planctomycetota	c__Planctomycetes	o__Planctomycetales	f__Rubinisphaeraceae	g__Planctomicrobium	0	0	0	0	0	0.0152704	0	0.028946	0.0117962	0	0	0
d__Bacteria	p__Acidobacteriota	c__Blastocatellia	o__Blastocatellales	f__Blastocatellaceae	NA	0	0	0	0	0	0	0	0	0.0301457	0	0	0
d__Bacteria	p__Actinobacteriota	c__Actinobacteria	o__Pseudonocardiales	f__Pseudonocardiaceae	NA	0	0	0	0	0	0	0	0	0	0	0.0337229	0
d__Bacteria	p__Proteobacteria	c__Alphaproteobacteria	o__Rhizobiales	f__Devosiaceae	NA	0	0	0	0	0	0	0	0	0.0196603	0	0.0337229	0
d__Bacteria	p__Proteobacteria	c__Alphaproteobacteria	o__Rhodobacterales	f__Rhodobacteraceae	g__Rubellimicrobium	0	0	0	0	0	0	0	0	0.0288351	0	0	0
d__Bacteria	p__Bdellovibrionota	c__Bdellovibrionia	o__Bdellovibrionales	f__Bdellovibrionaceae	g__Bdellovibrio	0	0	0	0	0	0	0	0	0.0288351	0	0	0
d__Bacteria	p__Actinobacteriota	c__Actinobacteria	o__Propionibacteriales	f__Nocardioidaceae	g__Marmoricola	0	0	0	0	0	0	0	0	0.0288351	0	0.0307904	0
d__Bacteria	p__Myxococcota	c__Myxococcia	o__Myxococcales	f__Myxococcaceae	g__P3OB-42	0	0	0	0	0	0	0.0261467	0	0	0	0	0
d__Bacteria	p__Actinobacteriota	c__Actinobacteria	o__Frankiales	f__Geodermatophilaceae	g__Blastococcus	0	0	0	0	0	0	0	0	0.0275244	0	0	0
d__Bacteria	p__Actinobacteriota	c__Actinobacteria	o__Frankiales	f__Geodermatophilaceae	NA	0	0	0	0	0	0	0	0	0.0419419	0	0	0
d__Bacteria	p__Actinobacteriota	c__Actinobacteria	o__Micromonosporales	f__Micromonosporaceae	g__Micromonospora	0	0	0	0	0	0	0	0	0	0	0.0307904	0
d__Bacteria	p__Actinobacteriota	c__Actinobacteria	o__Propionibacteriales	f__Propionibacteriaceae	g__Tessaracoccus	0	0	0	0	0	0.0203606	0	0	0	0	0	0
d__Bacteria	p__Proteobacteria	c__Alphaproteobacteria	o__Caulobacterales	f__Hyphomonadaceae	g__SWB02	0	0	0	0	0	0	0.0249016	0	0	0	0	0
d__Bacteria	p__Firmicutes	c__Bacilli	o__Bacillales	f__Bacillaceae	g__Thalassobacillus	0	0	0	0	0	0	0	0.0392838	0.0262137	0	0	0
d__Bacteria	p__Dependentiae	c__Babeliae	o__Babeliales	f__Vermiphilaceae	g__Vermiphilaceae	0	0	0	0	0	0	0	0	0.049806	0	0	0
d__Bacteria	p__Proteobacteria	c__Alphaproteobacteria	o__Rhizobiales	f__Methyloligellaceae	g__uncultured	0	0	0	0	0	0	0	0	0.0262137	0	0	0
d__Bacteria	p__Chloroflexi	c__AD3	o__AD3	f__AD3	g__AD3	0	0	0	0	0	0	0	0	0.0262137	0	0	0
d__Bacteria	p__Proteobacteria	c__Gammaproteobacteria	o__Oceanospirillales	f__Alcanivoracaceae1	g__Alcanivorax	0	0	0	0	0	0	0.014941	0.014473	0	0	0	0
d__Bacteria	p__Actinobacteriota	c__Actinobacteria	o__Actinomycetales	f__Actinomycetaceae	g__Actinomyces	0	0	0	0	0	0	0	0.0124054	0.024903	0	0	0
d__Bacteria	p__Verrucomicrobiota	c__Verrucomicrobiae	o__Chthoniobacterales	f__Chthoniobacteraceae	g__Chthoniobacter	0	0	0	0	0	0	0	0	0.049806	0	0	0
d__Bacteria	p__Firmicutes	c__Bacilli	o__Thermoactinomycetales	f__Thermoactinomycetaceae	g__Thermoactinomyces	0	0	0	0	0	0	0	0	0.024903	0	0	0
d__Bacteria	p__Proteobacteria	c__Alphaproteobacteria	o__Parvibaculales	f__Parvibaculaceae	g__Parvibaculum	0	0	0	0	0	0	0	0.0372162	0	0	0	0
d__Bacteria	p__Actinobacteriota	c__Thermoleophilia	o__Gaiellales	f__uncultured	g__uncultured	0	0	0	0	0	0	0	0.028946	0.00917479	0	0	0
d__Bacteria	p__Bacteroidota	c__Bacteroidia	o__Flavobacteriales	f__Weeksellaceae	g__Moheibacter	0	0	0	0	0	0	0	0	0.0235923	0	0	0
d__Bacteria	p__Proteobacteria	c__Gammaproteobacteria	o__Xanthomonadales	f__Xanthomonadaceae	g__Lysobacter	0	0	0	0	0	0	0	0	0.0235923	0	0	0
d__Bacteria	p__Proteobacteria	c__Gammaproteobacteria	o__Gammaproteobacteria_Incertae_Sedis	f__Unknown_Family	g__Acidibacter	0	0	0	0	0.00586126	0	0	0	0.0144175	0	0	0
d__Bacteria	p__Bacteroidota	c__Bacteroidia	o__Chitinophagales	f__Chitinophagaceae	g__Parafilimonas	0	0	0	0	0	0	0	0.0496216	0	0	0	0
d__Bacteria	p__Actinobacteriota	c__Actinobacteria	o__Propionibacteriales	f__Propionibacteriaceae	g__Propionicimonas	0	0	0	0	0	0	0	0	0.0222816	0	0	0
d__Bacteria	p__Actinobacteriota	c__Actinobacteria	o__Pseudonocardiales	f__Pseudonocardiaceae	g__Pseudonocardia	0	0	0	0	0	0	0	0	0.020971	0.0241893	0.0439863	0
d__Bacteria	p__Planctomycetota	c__Planctomycetes	o__Planctomycetales	f__Schlesneriaceae	g__Schlesneria	0	0	0	0	0	0	0.0199213	0	0	0	0	0
d__Bacteria	p__Proteobacteria	c__Gammaproteobacteria	o__Xanthomonadales	f__Xanthomonadaceae	g__Xanthomonas	0	0	0	0	0	0	0	0.0330811	0	0	0	0
d__Bacteria	p__Planctomycetota	c__Planctomycetes	o__Isosphaerales	f__Isosphaeraceae	g__Candidatus_Nostocoida	0	0	0	0	0	0	0	0	0.020971	0	0	0
d__Bacteria	p__Proteobacteria	c__Alphaproteobacteria	o__Acetobacterales	f__Acetobacteraceae	g__Craurococcus-Caldovatus	0	0	0	0	0	0	0	0	0.020971	0	0	0
d__Bacteria	p__Bacteroidota	c__Bacteroidia	NA	NA	NA	0.0197686	0.00446435	0.0181477	0.00258242	0	0	0	0	0	0	0	0
d__Bacteria	p__Acidobacteriota	c__Acidobacteriae	o__Acidobacteriales	f__Acidobacteriaceae_(Subgroup_1)	g__Granulicella	0	0	0	0	0	0	0	0.0744325	0	0	0	0
d__Bacteria	p__Firmicutes	NA	NA	NA	NA	0.00884385	0.0138395	0.00157806	0.00344323	0	0	0	0	0	0	0	0
d__Bacteria	p__Proteobacteria	c__Gammaproteobacteria	o__Xanthomonadales	f__Xanthomonadaceae	g__Luteimonas	0	0	0	0	0	0.0142524	0	0	0	0	0	0
d__Bacteria	p__Proteobacteria	c__Alphaproteobacteria	o__Acetobacterales	f__Acetobacteraceae	g__Acidisoma	0	0	0	0	0	0	0	0.0537568	0	0	0	0
d__Bacteria	p__Patescibacteria	c__Saccharimonadia	o__Saccharimonadales	f__S32	g__TM7	0	0	0	0	0	0	0	0	0.0183496	0	0	0
d__Bacteria	p__Firmicutes	c__Bacilli	o__Lactobacillales	f__Carnobacteriaceae	g__Atopostipes	0	0	0	0	0	0	0	0	0	0.0211656	0.0131959	0.00181878
d__Bacteria	p__Firmicutes	c__Bacilli	o__Erysipelotrichales	NA	NA	0.00676294	0	0	0	0.00586126	0	0	0	0	0	0	0
d__Bacteria	p__Actinobacteriota	c__Actinobacteria	o__Propionibacteriales	f__Propionibacteriaceae	NA	0	0.0013393	0.00552321	0.00258242	0.00488439	0	0	0	0	0	0	0
d__Bacteria	p__Proteobacteria	c__Alphaproteobacteria	o__Rhizobiales	f__Rhizobiaceae	g__Aureimonas	0	0	0	0	0	0	0	0.0268784	0	0	0	0
d__Bacteria	p__Proteobacteria	c__Alphaproteobacteria	o__Acetobacterales	f__Acetobacteraceae	g__Komagataeibacter	0	0	0	0	0	0	0	0.0268784	0	0	0	0
d__Bacteria	p__Proteobacteria	c__Alphaproteobacteria	o__Rhizobiales	f__Ancalomicrobiaceae	g__Ancalomicrobium	0	0	0	0	0	0	0	0.0268784	0	0	0	0
d__Bacteria	p__Bacteroidota	c__Bacteroidia	o__Flavobacteriales	f__Flavobacteriaceae	g__Gillisia	0	0	0	0	0	0	0	0.0268784	0	0	0	0
d__Bacteria	p__Acidobacteriota	c__Acidobacteriae	o__Acidobacteriales	f__Koribacteraceae	g__Candidatus_Koribacter	0	0	0	0	0	0	0	0	0.0170389	0	0	0
d__Bacteria	p__Proteobacteria	c__Alphaproteobacteria	o__Rhizobiales	f__Amb-16S-1323	g__Amb-16S-1323	0	0	0	0	0	0	0	0	0.0170389	0	0	0
d__Bacteria	p__Proteobacteria	c__Alphaproteobacteria	o__Rhodobacterales	f__Rhodobacteraceae	g__Rhodobacter	0	0	0	0	0	0	0	0	0.0314564	0	0	0
d__Bacteria	p__Proteobacteria	c__Alphaproteobacteria	o__Azospirillales	f__Azospirillaceae	g__Skermanella	0	0	0	0	0	0	0	0	0	0.0196538	0	0
d__Bacteria	p__Proteobacteria	c__Alphaproteobacteria	NA	NA	NA	0	0	0	0	0	0	0	0.014473	0	0	0.0190607	0.0081845
d__Bacteria	p__Proteobacteria	c__Gammaproteobacteria	o__Burkholderiales	f__Comamonadaceae	g__Ramlibacter	0	0	0	0	0	0	0	0	0.0157282	0	0	0
d__Bacteria	p__Actinobacteriota	c__Actinobacteria	o__Micrococcales	f__Demequinaceae	NA	0	0	0	0	0	0	0	0	0	0	0.0175945	0
d__Bacteria	p__Firmicutes	c__Bacilli	o__Bacillales	f__Bacillaceae	g__Oceanobacillus	0	0	0	0	0	0	0	0.0227432	0	0	0	0
d__Bacteria	p__Actinobacteriota	c__Coriobacteriia	o__Coriobacteriales	f__Atopobiaceae	g__Atopobium	0	0	0	0	0	0	0	0	0.0144175	0	0	0
d__Bacteria	p__Proteobacteria	c__Alphaproteobacteria	o__Rhizobiales	f__Xanthobacteraceae	g__Pseudorhodoplanes	0	0	0	0	0	0	0	0	0	0	0.0161283	0
d__Bacteria	p__Actinobacteriota	c__Actinobacteria	o__Frankiales	f__Geodermatophilaceae	g__Geodermatophilus	0	0	0	0	0	0	0	0	0	0	0.0161283	0
d__Bacteria	p__Verrucomicrobiota	c__Chlamydiae	o__Chlamydiales	f__Parachlamydiaceae	g__Neochlamydia	0	0	0	0	0	0	0	0.0206757	0	0	0	0
d__Bacteria	p__Actinobacteriota	c__Actinobacteria	o__Frankiales	f__uncultured	g__uncultured	0	0	0	0	0	0	0	0.0206757	0	0	0	0
d__Bacteria	p__Bacteroidota	c__Bacteroidia	o__Cytophagales	f__Microscillaceae	g__OLB12	0	0	0	0	0	0	0	0.0206757	0	0	0	0
d__Bacteria	p__Proteobacteria	c__Gammaproteobacteria	o__Enterobacterales	f__Morganellaceae	g__Providencia	0	0	0	0	0	0	0	0	0	0	0.0146621	0
d__Bacteria	p__Bacteroidota	c__Bacteroidia	o__Bacteroidales	NA	NA	0.00676294	0.00491078	0.00710126	0.00774727	0	0	0	0	0	0	0	0
d__Bacteria	p__Firmicutes	c__Clostridia	o__Peptostreptococcales-Tissierellales	f__Peptostreptococcaceae	g__Clostridioides	0	0	0	0	0	0	0.0112057	0	0	0	0	0
d__Bacteria	p__Proteobacteria	c__Alphaproteobacteria	o__Rhizobiales	f__Beijerinckiaceae	g__uncultured	0	0	0	0	0	0	0.0112057	0	0	0	0	0
d__Bacteria	p__Verrucomicrobiota	c__Verrucomicrobiae	o__Chthoniobacterales	f__Terrimicrobiaceae	g__Terrimicrobium	0	0.000892869	0	0	0	0	0	0.0186081	0	0	0	0
d__Bacteria	p__Proteobacteria	c__Alphaproteobacteria	o__Azospirillales	f__Inquilinaceae	g__Inquilinus	0	0	0	0	0	0	0	0.0186081	0	0	0	0
d__Bacteria	p__Firmicutes	c__Bacilli	o__Paenibacillales	f__Paenibacillaceae	g__Cohnella	0	0	0	0	0	0	0	0.014473	0.0117962	0	0	0
d__Bacteria	p__Firmicutes	c__Bacilli	o__Thermoactinomycetales	f__Thermoactinomycetaceae	g__Shimazuella	0	0	0	0	0	0	0	0	0.0117962	0	0	0
d__Bacteria	p__Proteobacteria	c__Gammaproteobacteria	o__Burkholderiales	f__TRA3-20	g__TRA3-20	0	0	0	0	0	0	0	0	0.0117962	0	0	0
d__Bacteria	p__Actinobacteriota	c__Actinobacteria	o__Propionibacteriales	f__Propionibacteriaceae	g__Propionicicella	0	0	0	0	0	0	0	0	0.0117962	0	0	0
d__Bacteria	p__Proteobacteria	c__Gammaproteobacteria	o__Burkholderiales	f__SC-I-84	g__SC-I-84	0	0	0	0	0	0	0	0	0.0117962	0	0	0
d__Bacteria	p__Bacteroidota	c__Bacteroidia	o__Chitinophagales	f__Chitinophagaceae	g__Segetibacter	0	0	0	0	0	0	0	0	0	0	0	0.0081845
d__Bacteria	p__Desulfobacterota	NA	NA	NA	NA	0.00416181	0	0.00157806	0	0	0	0	0	0	0	0	0
d__Bacteria	p__Proteobacteria	c__Alphaproteobacteria	o__Rhodospirillales	f__Magnetospirillaceae	NA	0	0	0.00315612	0	0	0	0	0.00827027	0	0	0	0
d__Bacteria	p__Proteobacteria	c__Alphaproteobacteria	o__uncultured	f__uncultured	g__uncultured	0	0	0	0	0	0	0	0.0165405	0	0	0	0
d__Bacteria	p__Proteobacteria	c__Gammaproteobacteria	o__Alteromonadales	f__Psychromonadaceae	g__Agarivorans	0	0	0	0	0	0	0	0.0165405	0	0	0	0
d__Bacteria	p__Desulfobacterota	c__Desulfuromonadia	o__Geobacterales	f__Geobacteraceae	g__Citrifermentans	0	0	0	0	0	0	0	0.0165405	0	0	0	0
d__Bacteria	p__Actinobacteriota	c__Actinobacteria	o__Frankiales	f__Nakamurellaceae	g__Nakamurella	0	0	0	0	0	0	0	0.0124054	0.0104855	0	0	0
d__Bacteria	p__Proteobacteria	c__Alphaproteobacteria	o__Acetobacterales	f__Acetobacteraceae	g__Acidocella	0	0	0	0	0	0	0	0	0.0104855	0	0	0
d__Bacteria	p__Proteobacteria	c__Gammaproteobacteria	o__Diplorickettsiales	f__Diplorickettsiaceae	g__uncultured	0	0	0	0	0	0	0	0.0124054	0.0196603	0	0	0
d__Bacteria	p__Proteobacteria	c__Alphaproteobacteria	o__Rickettsiales	f__AB1	g__AB1	0	0	0	0	0	0	0	0	0	0.0120946	0	0
d__Bacteria	p__Actinobacteriota	c__Actinobacteria	o__Catenulisporales	f__Actinospicaceae	g__Actinospica	0	0	0	0	0	0	0	0	0.00786411	0	0.0117297	0
d__Bacteria	p__Bacteroidota	c__Bacteroidia	o__Flavobacteriales	f__Flavobacteriaceae	g__Salinimicrobium	0	0	0	0	0	0	0	0	0	0	0	0.00727511
d__Bacteria	p__Proteobacteria	c__Alphaproteobacteria	o__Rhizobiales	f__Xanthobacteraceae	g__Bradyrhizobium	0	0	0	0	0	0	0	0	0	0	0	0.00727511
d__Bacteria	p__Myxococcota	c__Myxococcia	o__Myxococcales	f__Anaeromyxobacteraceae	g__Anaeromyxobacter	0	0	0	0	0	0	0	0.014473	0	0	0	0
d__Bacteria	p__Acidobacteriota	c__Thermoanaerobaculia	o__Thermoanaerobaculales	f__Thermoanaerobaculaceae	g__Subgroup_10	0	0	0	0	0	0	0	0.014473	0	0	0	0
d__Bacteria	p__Verrucomicrobiota	c__Verrucomicrobiae	o__Pedosphaerales	f__Pedosphaeraceae	g__DEV008	0	0	0	0	0	0	0	0.014473	0	0	0	0
d__Bacteria	p__Proteobacteria	c__Alphaproteobacteria	o__Rhizobiales	f__Beijerinckiaceae	g__alphaI_cluster	0	0	0	0	0	0	0	0	0.00917479	0	0	0
d__Bacteria	p__Acidobacteriota	c__Vicinamibacteria	o__Vicinamibacterales	f__uncultured	g__uncultured	0	0	0	0	0	0	0	0	0.00917479	0	0	0
d__Bacteria	p__Firmicutes	c__Symbiobacteriia	o__Symbiobacteriales	f__Symbiobacteraceae	g__uncultured	0	0	0	0	0	0	0	0	0	0	0	0.00636572
d__Bacteria	p__Actinobacteriota	c__Actinobacteria	o__Propionibacteriales	f__Propionibacteriaceae	g__Microlunatus	0	0	0	0	0.00586126	0	0	0	0	0	0	0
d__Bacteria	p__Acidobacteriota	c__Blastocatellia	o__Blastocatellales	f__Blastocatellaceae	g__JGI_0001001-H03	0	0	0	0	0	0	0	0.0124054	0	0	0	0
d__Bacteria	p__Proteobacteria	c__Gammaproteobacteria	o__Orbales	f__Orbaceae	g__Gilliamella	0	0	0	0	0	0	0	0.0124054	0	0	0	0
d__Bacteria	p__Spirochaetota	c__Spirochaetia	o__Spirochaetales	f__Spirochaetaceae	g__Spirochaeta_2	0	0	0	0	0	0	0	0.0124054	0	0	0	0
d__Bacteria	p__Actinobacteriota	c__Actinobacteria	o__Propionibacteriales	f__Nocardioidaceae	g__Aeromicrobium	0	0	0	0	0	0	0	0	0.00786411	0	0	0
d__Bacteria	p__Planctomycetota	c__Planctomycetes	o__Isosphaerales	f__Isosphaeraceae	g__uncultured	0	0	0	0	0	0	0	0	0	0	0.00879727	0
d__Bacteria	p__Proteobacteria	c__Gammaproteobacteria	o__Burkholderiales	NA	NA	0.00104045	0.000892869	0.00631223	0	0	0	0	0	0	0	0	0
d__Bacteria	p__Bacteroidota	c__Bacteroidia	o__Flavobacteriales	f__Flavobacteriaceae	g__Flavobacterium	0	0	0	0	0	0	0	0.0103378	0.00393205	0	0	0
d__Bacteria	p__Firmicutes	c__Bacilli	o__Bacillales	f__Bacillaceae	g__Halobacillus	0	0	0	0	0	0	0	0.0103378	0	0	0	0
d__Bacteria	p__Bacteroidota	c__Bacteroidia	o__Sphingobacteriales	f__Sphingobacteriaceae	g__Pedobacter	0	0	0	0	0	0	0	0.0103378	0	0	0	0
d__Bacteria	p__Bacteroidota	c__Bacteroidia	o__Chitinophagales	f__37-13	g__37-13	0	0	0	0	0	0	0	0.0103378	0	0	0	0
d__Bacteria	p__Proteobacteria	c__Gammaproteobacteria	o__Burkholderiales	f__Methylophilaceae	g__uncultured	0	0	0	0	0	0	0	0.0103378	0	0	0	0
d__Bacteria	p__Proteobacteria	c__Alphaproteobacteria	o__Reyranellales	f__Reyranellaceae	g__Reyranella	0	0	0	0	0	0	0	0	0.00655342	0	0	0
d__Bacteria	p__Myxococcota	c__Polyangia	o__Polyangiales	f__Sandaracinaceae	g__uncultured	0	0	0	0	0.00390751	0	0	0	0	0	0	0
d__Bacteria	p__Proteobacteria	c__Gammaproteobacteria	o__Pseudomonadales	f__Moraxellaceae	g__Psychrobacter	0	0	0	0	0	0	0	0.00827027	0	0	0	0
d__Bacteria	p__Bacteroidota	c__Bacteroidia	o__Chitinophagales	f__Chitinophagaceae	g__Sediminibacterium	0	0	0	0	0	0	0	0.00827027	0	0	0	0
d__Bacteria	p__Bacteroidota	c__Bacteroidia	o__Bacteroidales	f__Tannerellaceae	g__Tannerella	0	0	0	0	0	0	0	0.00827027	0	0	0	0
d__Bacteria	p__Firmicutes	c__Clostridia	o__Oscillospirales	f__Ruminococcaceae	g__Ruminococcaceae	0	0	0	0	0	0	0	0	0.00524274	0	0	0
d__Bacteria	p__Spirochaetota	c__Spirochaetia	o__Spirochaetales	f__Spirochaetaceae	NA	0.00156068	0	0	0	0	0	0	0	0	0	0	0
d__Bacteria	p__Elusimicrobiota	c__Elusimicrobia	NA	NA	NA	0	0.0013393	0	0	0	0	0	0	0	0	0	0
d__Bacteria	p__Proteobacteria	c__Alphaproteobacteria	o__Paracaedibacterales	f__Paracaedibacteraceae	g__uncultured	0	0	0	0	0	0	0	0	0.00393205	0	0	0
d__Bacteria	p__Armatimonadota	c__Armatimonadia	o__Armatimonadales	f__Armatimonadales	g__Armatimonadales	0	0	0	0	0	0	0	0.00413514	0	0	0	0
d__Bacteria	p__Myxococcota	c__Myxococcia	o__Myxococcales	NA	NA	0	0	0	0	0	0	0	0.00413514	0	0	0	0

## Sheet: Suppliers_Bacteria
Relative abundances (%) of all bacterial genera detected in each gut area (P1, P2, P3 and P4) in the taxonomic comparison of both suppliers (S1 and S2)
domain	phylum	class	order	family	genus	S2_Larva1_P1	S2_Larva1_P2	S2_Larva1_P3	S2_Larva1_P4	S2_Larva2_P1	S2_Larva2_P2	S2_Larva2_P3	S2_Larva2_P4	S2_Larva3_P1	S2_Larva3_P2	S2_Larva3_P3	S2_Larva3_P4	S1_Larva1_P1	S1_Larva1_P2	S1_Larva1_P3	S1_Larva1_P4	S1_Larva2_P1	S1_Larva2_P2	S1_Larva2_P3	S1_Larva2_P4	S1_Larva3_P1	S1_Larva3_P2	S1_Larva3_P3	S1_Larva3_P4
d__Bacteria	p__Patescibacteria	c__Saccharimonadia	o__Saccharimonadales	f__Saccharimonadales	g__Saccharimonadales	3.55215	1.70391	0.126334	0.349051	1.74787	0.944425	0.08899	0.388253	1.8405	1.37278	0.114529	0.45569	2.23566	14.0296	1.28578	4.21229	13.1948	11.7931	2.67053	10.4488	6.68388	13.9039	1.60169	8.56907
d__Bacteria	p__Patescibacteria	c__Saccharimonadia	o__Saccharimonadales	f__Saccharimonadaceae	g__TM7a	0.178425	0.111909	0	1.21375	0.372726	0.147731	0.0482029	0.400697	0.251308	0.149456	0.274593	0.968639	30.3623	7.22367	0.134654	0.671308	7.67764	6.0946	0.18423	1.00414	8.9967	5.3895	0.05158	0.694979
d__Bacteria	p__Actinobacteriota	c__Actinobacteria	o__Micrococcales	NA	NA	3.33953	3.60276	0.257346	1.62943	2.40682	2.65213	0.306521	1.37755	1.46657	2.02181	0.132467	1.12968	1.90634	15.6658	1.25458	3.5576	11.3366	17.1276	2.21877	9.46764	3.75359	9.47929	0.901292	5.68987
d__Bacteria	p__Bacteroidota	c__Bacteroidia	o__Bacteroidales	f__Tannerellaceae	g__Tannerella	0.350903	0	3.77909	0.975757	0.142476	0.0140696	4.39512	2.48009	0.0861975	0.0124547	10.0633	6.03848	0.0865814	0	0	0.0265865	0	0	0	0	0.60303	0	0	0
d__Bacteria	p__Proteobacteria	c__Gammaproteobacteria	o__Enterobacterales	f__Enterobacteriaceae	NA	1.77533	0.106494	0.216795	1.44539	2.44753	0.372846	0	0.438029	1.68146	0.267084	0.226297	0.481933	2.84791	0.23402	0	0.139579	0.867062	0	0	0	8.7999	0	0	0.0195769
d__Bacteria	p__Actinobacteriota	c__Actinobacteria	o__Micrococcales	f__Microbacteriaceae	g__Microbacterium	7.3764	11.4166	0.400836	1.62626	3.12301	5.9796	0.409107	2.45769	2.79838	4.58055	0.275972	2.44068	0.459191	1.79673	0.371118	0.553331	1.15488	1.09437	0.413316	1.22906	0.592197	1.09912	0.337985	0.750912
d__Bacteria	p__Actinobacteriota	c__Actinobacteria	o__Micrococcales	f__Promicromonosporaceae	NA	1.88982	3.81033	0.33221	1.1249	1.27719	1.85368	0.262026	1.1548	1.6159	1.60665	0.178002	1.52215	0.752949	4.31873	0.315286	1.08174	3.52042	3.98828	0.555894	2.70074	1.318	2.77847	0.279618	1.38157
d__Bacteria	p__Firmicutes	c__Clostridia	o__Lachnospirales	f__Lachnospiraceae	NA	0.817783	0.907909	9.932	10.6175	0.475766	2.08582	3.22465	4.95893	0.314439	0.898121	5.80232	13.883	0.0587517	0.574413	0.89988	0.749406	0.109732	0.890609	0.84105	1.67357	1.46785	2.0739	2.07677	4.88722
d__Bacteria	p__Proteobacteria	c__Gammaproteobacteria	o__Burkholderiales	f__Alcaligenaceae	g__Achromobacter	0	0	0	0	0	0	0	0	0	0	0	0	0	0	0	0	0	0	0	0	0	0	0	0
d__Bacteria	p__Proteobacteria	c__Gammaproteobacteria	o__Burkholderiales	f__Rhodocyclaceae	NA	0.200729	0	1.6205	1.7754	0.0954077	0	3.71162	3.03883	0.0339934	0	3.18196	1.09747	0	0	0.285728	0.16118	0	0	0.08811	0	0	0	0.185959	0.0447471
d__Bacteria	p__Firmicutes	c__Negativicutes	o__Veillonellales-Selenomonadales	f__Sporomusaceae	g__Sporomusa	0.358338	0.277968	7.02633	0.53627	0.12085	0.0334154	9.80867	1.26307	0.19182	0.238023	9.23542	0.690692	0.0556595	0.175998	2.542	3.39476	0.107933	0.144237	0.826632	0.267418	0	0.179042	1.75236	0.394334
d__Bacteria	p__Firmicutes	c__Bacilli	o__Lactobacillales	f__Enterococcaceae	g__Enterococcus	2.153	0.819465	0.611392	0.458526	0.775983	2.06296	0.264498	0.594823	0.564533	0.82616	0.169723	0.789703	16.1845	0.55894	0.246318	0.172812	2.36733	0.473923	0.491814	0	14.3445	5.07783	0.20089	0.578916
d__Bacteria	p__Bacteroidota	c__Bacteroidia	o__Bacteroidales	f__Bacteroidaceae	g__Bacteroides	0.199242	0	0	0	0	0	0	0	0	0	0	0	0.216454	0.475776	1.30713	4.06108	0.30581	0.508265	1.35369	5.16594	0.102912	0.286799	0.466935	4.82709
d__Bacteria	p__Firmicutes	c__Bacilli	o__Lactobacillales	NA	NA	3.59527	1.15158	0.363404	0.236403	3.6204	0.926838	0.563603	0.321055	4.72993	0.835847	0.205599	0.276754	0	0	0.197054	0.289128	0	0	0.140976	0	0	0.0480761	0.192746	0.096486
d__Bacteria	p__Actinobacteriota	c__Actinobacteria	o__Corynebacteriales	f__Nocardiaceae	g__Gordonia	0.356851	0.573986	0	3.45719	0.526651	0.673584	0.0741583	0.334744	0.342362	0.548006	0	0.282718	0.674098	6.52355	0.515625	1.8112	4.00792	6.32584	0.786582	3.57029	0.785383	3.57255	0.337985	1.86959
d__Bacteria	p__Desulfobacterota	c__Desulfovibrionia	o__Desulfovibrionales	f__Desulfovibrionaceae	g__Desulfovibrio	0.0788045	0	3.88515	0.355398	0	0	4.96243	1.98731	0	0	3.64422	0.477162	0	0	6.58817	3.56757	0.0143911	0.185448	7.75688	1.42032	0	0.837188	7.73971	2.71279
d__Bacteria	p__Bacteroidota	c__Bacteroidia	o__Bacteroidales	f__Dysgonomonadaceae	g__Dysgonomonas	1.64746	0	2.93219	6.48759	0.750541	0.00879353	5.16389	12.5162	0.617951	0.0608895	7.39606	5.25474	26.0888	1.00184	3.5831	6.6865	6.51916	0.783003	0.99324	0.378989	13.5086	0.228776	1.50261	0.675402
d__Bacteria	p__Proteobacteria	c__Alphaproteobacteria	o__Rhizobiales	f__Rhizobiaceae	g__Ochrobactrum	0.875771	0.646186	0	0.187218	0.449052	0.469574	0	0.158039	0.825553	0.311367	0	0.143149	0.205631	1.68649	0	0.216015	2.11909	2.31696	0.171414	0.860695	0.675249	0.775849	0	0.446073
d__Bacteria	p__Proteobacteria	c__Alphaproteobacteria	o__Sphingomonadales	f__Sphingomonadaceae	g__Novosphingobium	1.0542	1.29057	0.0733046	0.491845	0.735275	0.942666	0.0766302	0.165505	0.844978	0.935485	0.0662334	0.342364	0.166978	3.58959	0.206907	0.456955	2.17125	2.85498	0.219474	1.52127	0.781772	4.54402	0.162884	0.653028
d__Bacteria	p__Proteobacteria	c__Gammaproteobacteria	o__Burkholderiales	NA	NA	0.194781	0	0.276062	0.185632	0.0954077	0	0.578435	0.760329	0	0.0290609	1.38538	1.1261	10.3558	0.251426	0.146148	0.353932	1.34017	0	0.309186	0.228456	5.68184	0	0.883646	0.0699174
d__Bacteria	p__Firmicutes	c__Negativicutes	o__Acidaminococcales	f__Acidaminococcaceae	g__uncultured	0.0847521	0	0.878096	0.266548	0	0	1.44361	0.475361	0.0230669	0	0.583682	0.233809	0	0.0657577	1.69138	0.573271	0.0989387	0.0686845	1.85031	0.345341	0	0.152517	1.15648	0.602688
d__Bacteria	p__Actinobacteriota	c__Actinobacteria	o__Micrococcales	f__Demequinaceae	NA	0	0	0	0	0	0	0	0.0696864	0.0776991	0	0	0	0.256652	2.22222	0.0640426	0.458617	1.82767	2.53446	0.209862	1.56554	0.386372	1.44891	0.118091	0.359375
d__Bacteria	p__Actinobacteriota	c__Actinobacteria	o__Propionibacteriales	f__Propionibacteriaceae	g__Tessaracoccus	1.6549	2.94935	0.308815	0.97893	0.820506	1.66901	0.247194	0.541314	0.724787	1.41015	0.190421	0.942395	0	0.37714	0	0.147887	0	0.39608	0.027234	0.260334	0.301515	0.344822	0	0.151021
d__Bacteria	p__Bacteroidota	c__Bacteroidia	o__Bacteroidales	f__Dysgonomonadaceae	g__Proteiniphilum	0	0	0	0	0.113217	0	3.89331	0.390742	0.223385	0.0401317	1.13011	0.0679956	0.0865814	0.245624	4.94934	1.93417	0.33819	0.160264	0.137772	0.219601	0.173326	0.12765	1.41573	0.573322
d__Bacteria	p__Proteobacteria	c__Gammaproteobacteria	o__Pseudomonadales	f__Pseudomonadaceae	g__Pseudomonas	0.456472	0	0	0	0.778527	0	0	0.0099552	0.59974	0.0636572	0	0	0	0	0	0	0	0	0	0	0	0	0	0
d__Bacteria	NA	NA	NA	NA	NA	0.694372	1.43858	0.389918	0.715555	1.34207	2.51495	0.495625	0.958188	1.87449	3.08876	0.488471	2.16393	0.00927658	0.156658	0.27916	0.435353	0.0107933	0.0549476	0.132966	0.0371905	0.126383	0.109415	0.192746	0.0908926
d__Bacteria	p__Firmicutes	c__Clostridia	o__Peptostreptococcales-Tissierellales	f__Anaerovoracaceae	NA	0.0966471	0.0559547	0.779837	0.145967	0.0279863	0.0351741	0.912147	0.77775	0	0	0.634737	0.227845	0	0.0290107	1.08872	0.69291	0.0215866	0.249554	1.22713	1.73024	0.0469424	0.215514	0.935226	1.23194
d__Bacteria	p__Firmicutes	c__Bacilli	o__Erysipelotrichales	f__Erysipelotrichaceae	g__Turicibacter	0.581369	2.94574	0.569281	2.52427	0.14502	0.780865	0.116181	0.603534	0.19182	1.23855	0.233197	0.761073	0.239645	2.69413	0.321855	1.6899	0.608023	1.10582	0.323604	0.586193	0	7.27442	0.499511	1.24033
d__Bacteria	p__Bacteroidota	c__Bacteroidia	o__Bacteroidales	f__M2PB4-65_termite_group	g__M2PB4-65_termite_group	0	0	0	0	0	0	0	0	0	0	0	0	0.100496	0.245624	0.816132	1.62344	0.196078	0	1.29602	0.570255	0.0234712	0	0.352916	0.408317
d__Bacteria	p__Patescibacteria	c__Gracilibacteria	o__Absconditabacteriales_(SR1)	f__Absconditabacteriales_(SR1)	g__Absconditabacteriales_(SR1)	0.288454	0	0.187161	0.217364	0.258237	0	0.472141	0.750373	0.237954	0.0304448	0.340826	0.379344	0.0602978	0.112175	0	0	0.214067	0	0.249912	0.389615	2.59086	0	0.223966	0.383147
d__Bacteria	p__Proteobacteria	c__Gammaproteobacteria	o__Xanthomonadales	f__Xanthomonadaceae	g__Pseudoxanthomonas	1.19694	0.333923	0	0.115822	0.905737	0.416813	0.0395511	0.192882	1.04287	0.117628	0.0510549	0	0.174709	1.67682	0.106738	0.149549	0.915632	1.95293	0.197046	0.414409	0.278044	0.198936	0	0.206955
d__Bacteria	p__Firmicutes	c__Clostridia	o__Oscillospirales	f__Ruminococcaceae	g__Candidatus_Soleaferrea	0	0.0379048	6.81577	0.51723	0.0178094	0.0246219	5.62244	0.801394	0.0206388	0	6.37358	0.360257	0.384978	0.241756	6.15794	4.61109	0.196078	2.1109	6.41601	6.70138	0.496506	1.05602	6.33619	4.8187
d__Bacteria	p__Firmicutes	c__Clostridia	o__Oscillospirales	f__UCG-010	g__UCG-010	0.0193294	0.0703946	4.45755	0.61084	0.0508841	0.0914527	2.45093	0.281234	0.0279231	0.109324	1.70827	0.0954324	0.0556595	0.25336	3.76702	1.81619	0.107933	0.400659	4.13316	1.23083	0.00722191	0.396214	3.66218	2.10032
d__Bacteria	p__Bacteroidota	c__Bacteroidia	o__Bacteroidales	f__Rikenellaceae	g__Alistipes	0.0669095	0	4.57452	1.90233	0.0356189	0	3.51387	1.59532	0.0607024	0	2.36232	0.208758	0.125234	0.166328	6.0003	4.85701	0.323799	0.135079	6.22537	2.28456	0.94607	0.1807	4.42638	2.60093
d__Bacteria	p__Planctomycetota	c__Planctomycetes	o__Isosphaerales	f__Isosphaeraceae	g__Paludisphaera	0.967958	1.14256	0.269823	0.758393	1.39041	1.3841	0.158204	0.666999	1.63654	1.50563	0.206979	0.560665	0.1979	1.65748	0.137938	0.601519	1.66037	1.53395	0.34443	1.07144	0.346652	1.14554	0.0488652	1.00961
d__Bacteria	p__Actinobacteriota	c__Actinobacteria	o__Micrococcales	f__Microbacteriaceae	g__Humibacter	0.860903	1.40789	0.110737	0.707622	0.421066	0.803728	0.147081	0.385764	0.318081	0.592289	0.19594	0.344749	0	0.361667	0	0	0.269833	0.26329	0.145782	0.322318	0	0	0	0.260093
d__Bacteria	p__Firmicutes	c__Bacilli	o__Acholeplasmatales	f__Acholeplasmataceae	g__Anaeroplasma	0.0788045	0.182304	0.116975	0.0301453	0.0228979	0.029898	0	0	0	0.550774	0.0386361	0.182514	0.293758	0.24369	0	0	2.11909	4.37978	0	0.214288	0	0.24867	0	0.0209752
d__Bacteria	p__Proteobacteria	c__Gammaproteobacteria	o__Pseudomonadales	f__Moraxellaceae	g__Acinetobacter	0.266151	0	0	0	0.124666	0	0	0.0423096	0.291372	0.0318286	0	0	0.391163	0.45837	0	0	1.55604	0.121343	0	0.0726101	4.45953	0.172411	0	0.0293653
d__Bacteria	p__Firmicutes	c__Bacilli	o__Thermoactinomycetales	f__Thermoactinomycetaceae	g__Thermoactinomyces	0.483235	0.77073	0	0.268135	0.459229	0.684136	0	0.221503	0.276803	0.520329	0.0924508	0.502213	0	0	0	0	0	0	0	0	0	0	0	0
d__Bacteria	p__Firmicutes	c__Bacilli	o__Thermoactinomycetales	f__Thermoactinomycetaceae	g__Planifilum	0.692885	1.48009	0.0670659	1.00432	1.03168	1.50897	0.250902	1.10378	1.05137	1.67308	0.310469	1.34798	0	0	0	0	0	0	0	0	0	0	0	0
d__Bacteria	p__Proteobacteria	c__Gammaproteobacteria	o__Burkholderiales	f__Comamonadaceae	NA	0.554606	0	1.6049	2.97804	0.483399	0	0.777426	0.426829	0.225813	0.0249094	0.641636	0.24216	0	0.0580215	0.149433	0.290789	0.525274	0	0.261126	0.0655262	0.261794	0	0.266044	0
d__Bacteria	p__Firmicutes	c__Bacilli	o__Bacillales	NA	NA	0.417813	0.916934	0.249548	0.414102	0.48976	1.06929	0.044495	0.578646	0.505044	1.31189	0.162824	0.863663	0	0	0	0	0	0	0	0	0	0	0	0
d__Bacteria	p__Proteobacteria	c__Gammaproteobacteria	o__Burkholderiales	f__Alcaligenaceae	g__Bordetella	1.7114	0.222014	0.23863	0.648918	0.680575	0.228632	0.409107	0.43554	0.201532	0.20481	0.466393	0.411552	0.0170071	0.131515	0	0	0.152905	0.066395	0	0	0	0.0397871	0.120806	0
d__Bacteria	p__Bacteroidota	c__Bacteroidia	o__Bacteroidales	f__Williamwhitmaniaceae	g__uncultured	0.0431195	0	0.781396	0.171352	0.0152652	0	0.839225	0.253858	0.0388496	0	0.634737	0.112133	0	0.0425491	1.38759	0.794271	0.111531	0	1.59719	0.306379	0.335819	0.0381293	1.2257	0.352383
d__Bacteria	p__Bacteroidota	c__Bacteroidia	o__Flavobacteriales	f__Flavobacteriaceae	g__Flavobacterium	3.90306	0	0	0.0428381	1.47946	0.223356	0.00247194	0.037332	1.77615	0.318286	0	0.00835033	0.0108227	0.587951	0	0	1.48948	0	0	0.0265647	0.0469424	0	0	0
d__Bacteria	p__Firmicutes	c__Clostridia	o__Lachnospirales	f__Lachnospiraceae	g__Tyzzerella	0.227492	4.56121	3.48275	2.94631	0.0203536	6.87126	3.27162	0.898457	0.0619165	3.03756	3.63594	1.54839	0.0401985	3.72111	4.1874	4.57952	0.268034	6.58226	3.81436	7.55145	0.0559698	10.6696	3.92958	8.13838
d__Bacteria	p__Firmicutes	c__Bacilli	o__Bacillales	f__Bacillaceae	g__Bacillus	1.59096	4.71463	0.680017	2.0118	2.32922	5.68238	0.365848	3.13962	2.09909	4.57087	0.484332	3.47493	0.108227	1.37317	0.0952428	0.908925	0.885051	1.51564	0.251514	1.2202	0.041526	1.65946	0.139809	0.590102
d__Bacteria	p__Firmicutes	c__Bacilli	o__Bacillales	f__Planococcaceae	g__Lysinibacillus	0.46688	0.833905	0	0.472806	0.510113	0.845937	0.133485	0.720508	0.477121	1.00468	0.367043	0.701428	0	0	0	0	0	0	0	0	0	0	0	0
d__Bacteria	p__Fusobacteriota	c__Fusobacteriia	o__Fusobacteriales	f__Fusobacteriaceae	g__Fusobacterium	0	0	0	0	0	0	0	0	0	0	0	0	0	0	0	0	0	0	0	0	0	0	0	0
d__Bacteria	p__Firmicutes	c__Bacilli	o__Bacillales	f__Bacillaceae	g__Geobacillus	0.915917	1.79777	0	0.996383	1.25175	2.09989	0.150789	1.60403	1.13149	2.13529	0.125567	1.81799	0	0	0	0	0	0	0	0	0	0	0	0
d__Bacteria	p__Rs-K70_termite_group	c__Rs-K70_termite_group	o__Rs-K70_termite_group	f__Rs-K70_termite_group	g__Rs-K70_termite_group	0	0	0.577079	0.220537	0	0	0.579671	0.169238	0	0	1.61996	0.243353	0	0	0.553393	0.420398	0.0215866	0.0183159	0.3204	0.191266	0	0	0.367847	0.219541
d__Bacteria	p__Firmicutes	c__Clostridia	o__Oscillospirales	f__Ruminococcaceae	NA	0.191807	0.0415147	1.55032	0.423621	0.0483399	0.0281393	2.15677	0.596068	0.0534182	0.0747281	2.37198	0.39008	0.0139149	0.0502853	1.89336	2.22495	0.11333	0.0183159	2.12425	0.626926	0.216657	0.09781	1.72114	0.960664
d__Bacteria	p__Proteobacteria	c__Gammaproteobacteria	o__Burkholderiales	f__Alcaligenaceae	g__Castellaniella	0.868337	0.220209	0.171564	0.364917	0.499936	0	0.294161	0.704331	0.366643	0.297528	0.183522	0.291069	0.318496	1.4428	0.042695	0.221	1.02896	2.2849	0.126558	0.262105	0	0	0.0271474	0
d__Bacteria	p__Bacteroidota	c__Bacteroidia	o__Bacteroidales	f__Tannerellaceae	g__uncultured	0.0758308	0	0	0	0	0	0.928215	0.557491	0.0461339	0.0124547	0	0	0	0	0	0.0963759	0	0	0	0	1.49313	0	0	0
d__Bacteria	p__Actinobacteriota	c__Actinobacteria	o__Propionibacteriales	f__Nocardioidaceae	g__Nocardioides	0.774664	0.675066	0.0545886	0.691756	0.735275	0.617306	0	0.235192	0.732072	0.399934	0.0441556	0.271982	0.378794	3.16217	0.185559	0.61315	2.03814	2.10632	0.442152	1.23083	1.17537	3.16971	0.394994	1.31584
d__Bacteria	p__Proteobacteria	c__Alphaproteobacteria	o__Rhizobiales	f__Rhizobiaceae	NA	1.74411	0.0360998	0	0.231643	2.05572	0.196975	0	0	1.99468	0.707149	0	0.127641	0	0.326854	0	0	0.399352	0.267869	0	0.0885489	0.388178	0.157491	0	0.151021
d__Bacteria	p__Firmicutes	c__BRH-c20a	o__BRH-c20a	f__BRH-c20a	g__BRH-c20a	0.0565014	0	0.782956	0	0.0292584	0.0369328	0.86518	0.158039	0.0218529	0.0415156	1.23084	0.109747	0	0.038681	0.844048	0.538376	0	0	0.852264	0.359508	0	0.0779165	0.434358	0.222337
d__Bacteria	p__Firmicutes	c__Clostridia	o__Christensenellales	f__Christensenellaceae	g__Christensenellaceae_R-7_group	0.492157	0.191329	7.51918	2.47033	0.250604	0.0984875	7.63336	2.25859	0.201532	0.0581218	7.09249	1.43626	0.0834892	0.388744	12.6542	9.47807	0.244648	0.439581	11.9061	3.48351	0.0993013	0.3614	10.0404	4.8257
d__Bacteria	p__Chloroflexi	c__Chloroflexia	o__Thermomicrobiales	f__JG30-KF-CM45	g__JG30-KF-CM45	1.77979	2.14974	0.246428	0.690169	2.07098	2.65213	0.222475	1.04032	2.40139	2.67222	0.235956	1.07123	0	0.148922	0	0.0249248	0.138514	0.0915793	0	0.118655	0.0758301	0.260274	0.0285047	0.149623
d__Bacteria	p__Planctomycetota	c__Planctomycetes	o__Isosphaerales	f__Isosphaeraceae	g__uncultured	0.197755	0.294213	0.0577079	0.187218	0.443964	0.376363	0.0543828	0.10453	0.489262	0.446985	0.0413959	0.14792	0.00618439	0.0715598	0	0.0132932	0.0539665	0.0320527	0	0.0354195	0	0	0	0.0293653
d__Bacteria	p__Actinobacteriota	c__Actinobacteria	o__Corynebacteriales	f__Nocardiaceae	g__Rhodococcus	0.75236	1.23642	0.129453	0.182459	0.614426	1.27506	0.201463	0.506471	0.987022	1.50286	0.146265	0.460461	0	0	0	0	0	0	0	0	0	0	0	0
d__Bacteria	p__Firmicutes	c__Limnochordia	o__Limnochordia	f__Limnochordia	g__Hydrogenispora	3.2295	5.08646	0.62075	3.51907	3.79468	5.15301	0.507984	3.45321	3.74413	5.74437	0.473293	4.5903	0	0	0	0	0	0	0	0	0	0	0	0
d__Bacteria	p__Firmicutes	c__Clostridia	o__Oscillospirales	f__Oscillospiraceae	g__NK4A214_group	0.037172	0	0.463223	0.0713968	0	0	0.836753	0.196615	0	0	0.449835	0.0274368	0.0371063	0.0502853	1.99353	1.37585	0	0.21979	1.43219	1.72139	0	0.144228	1.89217	1.06554
d__Bacteria	p__Gemmatimonadota	c__S0134_terrestrial_group	o__S0134_terrestrial_group	f__S0134_terrestrial_group	g__S0134_terrestrial_group	0.456472	0.610086	0	0.301453	0.422338	0.546957	0.0902259	0.350921	0.330221	0.624118	0.0689931	0.447339	0	0	0	0	0	0	0	0	0	0	0	0
d__Bacteria	p__Actinobacteriota	c__Actinobacteria	o__Micrococcales	f__Dermacoccaceae	g__Flexivirga	0.154635	0.370023	0	2.91616	0.165373	0.281393	0	0.154306	0.163897	0.101021	0.040016	0.13122	0	0.0734939	0	0	0.0647598	0	0	0	0	0.139255	0.0230753	0.0950876
d__Bacteria	p__Firmicutes	c__Clostridia	o__Clostridia_vadinBB60_group	f__Clostridia_vadinBB60_group	g__Clostridia_vadinBB60_group	0.0460932	0.0721996	3.10687	1.28832	0	0.0861766	1.53878	0.755351	0.049776	0.0678088	0.331167	0.202794	0.0170071	0.0618896	1.45163	1.24956	0.116928	0.199185	1.38893	1.81525	0.00722191	1.13393	1.08997	1.51161
d__Bacteria	p__Actinobacteriota	c__Actinobacteria	o__Micrococcales	f__Cellulomonadaceae	g__Cellulomonas	0.768716	0.85015	0	0.14438	0.734003	0.367569	0.0308993	0.108263	0.978523	0.683623	0	0.266018	0	0	0.129727	0	0	0	0.124956	0	0.17152	0.34648	0	0.289458
d__Bacteria	p__Firmicutes	c__Clostridia	o__Caldicoprobacterales	f__Caldicoprobacteraceae	g__Caldicoprobacter	0.44309	0.640771	0	0.594974	0.42361	0.814281	0.161912	0.57118	0.582744	0.900888	0.0455355	0.558279	0	0	0	0	0	0	0	0	0	0	0	0
d__Bacteria	p__Firmicutes	c__Bacilli	o__Erysipelotrichales	f__Erysipelotrichaceae	g__ZOR0006	0	0	0	0	0	0	0	0	0	0	0	0	0.174709	0.353931	0	0	0.212268	1.31416	0	0.288669	0	3.30399	0	0.404122
d__Bacteria	p__Firmicutes	c__Negativicutes	o__Veillonellales-Selenomonadales	f__uncultured	g__uncultured	0.124898	0	0	0	0	0	0.155732	0.33101	0.025495	0	0.0938306	0.345942	0.0974041	0	0	0.132932	0.199676	0	0	0	2.87071	0	0	0
d__Bacteria	p__Proteobacteria	c__Alphaproteobacteria	o__Rhizobiales	f__Kaistiaceae	g__Kaistia	0.480262	0.416952	0.18872	0.328425	0.269686	0.277875	0	0.0920856	0.330221	0.268468	0.0993501	0.115712	0.0293758	0.615028	0.0180633	0.0398797	0.408347	0.256422	0.03204	0.185953	0.0595808	0.341506	0	0.0894942
d__Bacteria	p__Firmicutes	c__Clostridia	o__Clostridiales	f__Clostridiaceae	g__Clostridium_sensu_stricto_7	0.291428	0.294213	0.0889014	0.220537	0.21753	0.270841	0.0914619	0.164261	0.202746	0.231103	0	0.128834	0	0	0	0	0	0	0	0	0	0	0	0
d__Bacteria	p__Firmicutes	c__Bacilli	o__Bacillales	f__Bacillaceae	NA	0.242361	0.584816	0.193399	0.598147	0.360005	1.14316	0.111237	0.408163	0.109264	0.942404	0.0579542	0.635818	0	0	0	0	0	0	0	0	0	0	0	0
d__Bacteria	p__Bacteroidota	c__Bacteroidia	o__Bacteroidales	f__Dysgonomonadaceae	g__Dysgonomonadaceae	0.0460932	0	0.80947	0.466459	0.0648772	0	0.334948	0.23768	0	0	0.211119	0	0.032468	0.110241	0.477856	0.480218	0.124123	0	0.20025	0.27273	0.0144438	0	0.27826	0.432089
d__Bacteria	p__Firmicutes	c__Bacilli	o__Bacillales	f__Planococcaceae	g__Rummeliibacillus	0.173965	0.259918	0.0545886	0.190392	0.19972	0.100246	0.043259	0.335988	0.400636	0.244942	0.0510549	0.269596	0	0	0	0	0	0	0	0	0	0	0	0
d__Bacteria	p__Firmicutes	c__Clostridia	o__Clostridia_UCG-014	f__Clostridia_UCG-014	g__Clostridia_UCG-014	0.0788045	0.00902494	1.27581	2.77337	0.0381631	0.0316567	0.396747	0.78895	0.0546322	0.0110708	0.424998	0.167007	0	0.290107	1.48119	1.95577	0.356179	0.0686845	1.57957	1.5319	0.0505534	0.111072	2.22065	2.10032
d__Bacteria	p__Actinobacteriota	c__Actinobacteria	o__Corynebacteriales	f__Mycobacteriaceae	g__Mycobacterium	0.874284	1.14978	0.14349	0.861522	0.72001	0.749209	0.161912	1.00672	0.88747	1.07802	0.0165583	0.747951	0.208723	0.794894	0.259454	0.546684	0.582839	0.547186	0.326808	1.03425	0.377345	0.822268	0.248398	1.14105
d__Bacteria	p__Firmicutes	c__Bacilli	o__Paenibacillales	f__Paenibacillaceae	g__Paenibacillus	0.695859	0.579401	0	0.174526	0.305305	0.701724	0.0605626	0.607267	0.394566	0.981152	0.0551945	0.823104	0.128326	2.4369	0.19377	0.81421	1.39593	2.7863	0.32841	1.76566	0.328597	1.37431	0.165599	1.66124
d__Bacteria	p__Gemmatimonadota	NA	NA	NA	NA	0.102595	0.254503	0.0171564	0.0872628	0.292584	0.13542	0.0222475	0.110752	0.0922677	0.170214	0.0331167	0.128834	0	0	0	0	0	0	0	0	0	0	0	0
d__Bacteria	p__Halanaerobiaeota	c__Halanaerobiia	o__Halanaerobiales	f__Halanaerobiaceae	g__Halocella	0.315218	0.528862	0	0.429968	0.161557	0.564544	0.186632	0.367098	0.360573	0.546622	0	0.409166	0	0	0	0	0	0	0	0	0	0	0	0
d__Bacteria	p__Proteobacteria	c__Gammaproteobacteria	o__Burkholderiales	f__Burkholderiaceae	g__Burkholderia-Caballeronia-Paraburkholderia	0.364285	0.276163	0.0296338	0.723488	0.319298	0.186423	0	0.151817	0.193034	0.109324	0.0427757	0.211144	0	0.293975	0	0.0415414	0.196078	0.231238	0	0.182411	0.225685	0.472472	0	0.378952
d__Bacteria	p__Proteobacteria	c__Alphaproteobacteria	o__Rhizobiales	f__Rhizobiaceae	g__Allorhizobium-Neorhizobium-Pararhizobium-Rhizobium	0.44755	0.0397098	0	0.0460113	0.530467	0.137179	0	0	0.562105	0.200659	0	0	0.115957	0.576347	0.0197054	0.151211	0.604425	0.828793	0.08811	0.472851	0.498312	0.636594	0.0339342	0.137038
d__Bacteria	p__Firmicutes	c__Symbiobacteriia	o__Symbiobacteriales	f__Symbiobacteraceae	g__Symbiobacterium	0.584343	0.82488	0.116975	0.602907	0.581351	1.07457	0.0605626	0.856147	0.450412	0.988071	0.0952105	0.740794	0	0	0	0	0	0	0	0	0	0	0	0
d__Bacteria	p__Chloroflexi	c__Anaerolineae	o__SBR1031	f__SBR1031	g__SBR1031	0.224519	0.267138	0	0.0729834	0.457957	0.262047	0.0222475	0.114485	0.508687	0.297528	0.0358764	0.291069	0	0	0	0	0	0	0	0	0	0	0	0
d__Bacteria	p__Actinobacteriota	c__Actinobacteria	o__Micrococcales	f__Micrococcaceae	g__Glutamicibacter	0.703293	0.940399	0.0545886	0.499778	0.501208	0.696447	0.205171	0.379542	0.363001	0.581218	0.0455355	0.467619	0	0	0	0	0	0.105316	0	0	0	0	0	0
d__Bacteria	p__Firmicutes	c__Clostridia	o__Oscillospirales	f__Oscillospiraceae	NA	0.0178425	0	1.69692	0.111062	0.0114489	0	2.28778	0.148084	0.00364215	0.0124547	1.85178	0.336399	0	0.0309448	2.57484	1.11165	0	0.0206053	2.0842	0.34357	0.0180548	0.00497339	4.56619	1.2669
d__Bacteria	p__Actinobacteriota	c__Actinobacteria	o__Streptomycetales	f__Streptomycetaceae	g__Streptomyces	0.727083	0.841125	0.124774	0.485499	0.848493	1.04995	0	0.459184	1.36459	1.43367	0	0.46404	0	0.0309448	0	0.0199398	0	0	0.011214	0.116884	0	0.0845477	0.0135737	0.032162
d__Bacteria	p__Proteobacteria	c__Alphaproteobacteria	o__Sphingomonadales	f__Sphingomonadaceae	g__Sphingobium	0.136793	0	0	0	0.2417	0	0	0	0.129903	0.00830312	0	0	0	0.947684	0.0738953	0.324023	0.676381	0.808187	0.12816	0.683597	0.301515	0.520548	0	0.310433
d__Bacteria	p__Actinobacteriota	c__Actinobacteria	o__Micrococcales	f__Microbacteriaceae	NA	1.62218	2.41508	0.163766	0.515644	1.48454	1.5459	0.0926979	0.741663	1.27354	1.4226	0	1.10224	0.0340141	0.353931	0	0	0.246447	0.313659	0.038448	0.425035	0.122772	0.44429	0.153383	0.255898
d__Bacteria	p__Firmicutes	c__Clostridia	o__Oscillospirales	f__Ruminococcaceae	g__Incertae_Sedis	0	0	0.297898	0.0380783	0	0	0.280566	0.107018	0	0	0.460874	0.100204	0	0.0038681	0.405603	0.325684	0	0	0.41652	0.0708391	0.290682	0.0596807	0.863286	0.0908926
d__Bacteria	p__Bacteroidota	c__Bacteroidia	o__Bacteroidales	f__Dysgonomonadaceae	g__uncultured	0	0	0	0	0	0	0	0	0	0	0	0	0.193262	0.0116043	0	0	0.138514	0	0.358848	0.14522	0.254572	0.593491	1.34515	0.218142
d__Bacteria	p__Proteobacteria	c__Gammaproteobacteria	o__Burkholderiales	f__Oxalobacteraceae	g__Oxalobacter	0	0	0.208996	0	0	0	0.182924	0.2999	0	0	0.124188	0.138377	0	0	0.259454	0	0	0	0.29637	0.168243	0	0.0331559	0.287762	0.174793
d__Bacteria	p__Firmicutes	c__Bacilli	o__Acholeplasmatales	f__Acholeplasmataceae	NA	0.0252769	0	0.262025	0.564828	0	0	0.134721	0.276257	0.00849834	0	0.234577	0.689499	0.0340141	0	0.169138	0.383842	0	0.109895	0.201852	0.332944	0	0.0812321	0	0
d__Bacteria	p__Planctomycetota	c__Planctomycetes	o__Planctomycetales	f__uncultured	g__uncultured	0.179912	0.402513	0.0577079	0	0.376542	0.4344	0	0.0547536	0.384854	0.440065	0.132467	0.25886	0	0	0	0	0	0	0	0	0	0	0	0
d__Bacteria	p__Firmicutes	c__Bacilli	o__Bacillales	f__Bacillaceae	g__Ureibacillus	0.173965	0.478322	0	0.537856	0.222618	0.634893	0	0.818815	0.363001	0.812322	0.150405	0.580945	0	0	0	0	0	0	0	0	0	0	0	0
d__Bacteria	p__Proteobacteria	c__Alphaproteobacteria	o__Rhizobiales	f__Hyphomicrobiaceae	g__Filomicrobium	0.358338	0.557742	0.0592676	0.0872628	0.395624	0.469574	0.0346072	0.465406	0.417633	0.485732	0.0524348	0.373379	0	0	0	0	0	0	0	0	0	0	0	0
d__Bacteria	p__Proteobacteria	c__Gammaproteobacteria	o__Burkholderiales	f__Alcaligenaceae	NA	0.102595	0.0306848	0	0	0.502481	0.0844179	0	0	0.622807	0.0691927	0	0	0	0.673049	0	0	0.780716	0.572371	0.027234	0.299295	0.115551	0.39124	0.0475079	0.373359
d__Bacteria	p__Firmicutes	c__Clostridia	o__Christensenellales	f__Christensenellaceae	NA	0.0163557	0	1.46921	0.245922	0	0.0228632	1.06664	0.150572	0	0	1.0487	0.0214723	0	0.0657577	2.69143	1.65501	0.0197877	0.0251843	2.57762	0.639323	0	0.0513917	2.70388	1.02779
d__Bacteria	p__Fusobacteriota	c__Fusobacteriia	o__Fusobacteriales	f__Leptotrichiaceae	g__Sebaldella	0	0	0	0	0	0	0.174272	0.176705	0.0048562	0	0	0.152692	0	0	0.159285	0.265865	0.077352	0.0961582	0.04806	0.0247937	0.371928	0.237065	0.251113	0.167802
d__Bacteria	p__Firmicutes	c__Thermaerobacteria	o__Thermaerobacterales	f__Thermaerobacteraceae	g__Thermaerobacter	0.334548	0.433197	0.0966997	0.320492	0.312937	0.569821	0.08899	0.232703	0.313225	0.372257	0.107629	0.301805	0	0	0	0	0	0	0	0	0	0	0	0
d__Bacteria	p__Chloroflexi	c__Chloroflexia	o__Thermomicrobiales	f__Thermomicrobiaceae	g__Sphaerobacter	0.25723	0.297823	0.0249548	0.165006	0.391808	0.508266	0.0543828	0.18666	0.200318	0.261548	0.0482952	0.232616	0	0	0	0	0	0	0	0	0	0	0	0
d__Bacteria	p__Actinobacteriota	c__Acidimicrobiia	o__Microtrichales	f__uncultured	g__uncultured	0.110029	0.212989	0	0.0587041	0.142476	0.240943	0.0123597	0.0771528	0.0121405	0.142537	0	0.0727672	0	0	0	0	0	0	0	0	0	0	0	0
d__Bacteria	p__Firmicutes	c__Clostridia	o__Oscillospirales	NA	NA	0	0.0252698	1.7905	0.0951958	0.0216257	0.0246219	1.09013	0.0286212	0.0194248	0.0262932	1.32743	0.0787317	0	0.114109	1.90486	1.15485	0.133117	0.144237	2.39178	0.938618	0	0.0779165	3.70561	1.8612
d__Bacteria	p__Firmicutes	c__Bacilli	o__Lactobacillales	f__Streptococcaceae	g__Lactococcus	0.840086	0.386268	0	0.123755	0.0915914	0	0.00988777	0.734196	0.0849834	0.0830312	0	0.0322084	0	0.0657577	0	0	0.118726	0.0641055	0	0	0.0559698	0.326586	0	0.0391537
d__Bacteria	p__Planctomycetota	c__Planctomycetes	o__Isosphaerales	f__Isosphaeraceae	g__Singulisphaera	0.249796	0.203964	0.0233951	0.103129	0.578807	0.599719	0	0.0908412	0.63859	0.363953	0	0.0691885	0	0	0	0	0	0	0	0	0.0180548	0	0	0
d__Bacteria	p__Firmicutes	c__Clostridia	o__Oscillospirales	f__Butyricicoccaceae	g__UCG-009	0	0	0.868738	0	0	0	0.813269	0.0510204	0.00971239	0.0262932	0.677512	0	0	0	1.18397	0.45197	0	0.0274738	1.35209	0.575568	0	0.114388	1.55962	0.585907
d__Bacteria	p__Firmicutes	c__Clostridia	o__Peptostreptococcales-Tissierellales	f__Peptostreptococcales-Tissierellales	g__Tepidimicrobium	0.187347	0.444027	0.0124774	0.29828	0.415978	0.580373	0	0.377053	0.422489	0.673937	0.0565744	0.344749	0	0	0	0	0	0	0	0	0	0	0	0
d__Bacteria	p__Firmicutes	c__Negativicutes	o__Veillonellales-Selenomonadales	f__Sporomusaceae	NA	0.0966471	0	0.424231	0.207844	0.0292584	0	0.554951	0.307367	0.0364215	0.119011	0.448455	0.00357871	0	0.0290107	0	0.19109	0	0.428133	0.339624	0.809337	0	0.275194	0.217179	0.725742
d__Bacteria	p__Actinobacteriota	c__Actinobacteria	o__Propionibacteriales	f__Propionibacteriaceae	g__Propionibacterium	0.200729	0.319483	0.550565	0.196738	0.12085	0.198734	0.1718	0.145595	0.103194	0.177133	0.184902	0.145534	0	0	0.0492635	0.279158	0.0377766	0.0435002	0.137772	0.0389615	0	0	0.0352916	0.036357
d__Bacteria	p__Firmicutes	c__Bacilli	o__Aneurinibacillales	f__Aneurinibacillaceae	g__Aneurinibacillus	0.246822	0.267138	0	0.252269	0.220074	0.242701	0.0556187	0.34221	0.123833	0.195123	0	0.178936	0	0	0	0	0	0	0	0	0	0	0	0
d__Bacteria	p__Proteobacteria	c__Alphaproteobacteria	o__Rhizobiales	f__Devosiaceae	NA	0.349416	0.0631746	0	0	0.250604	0.228632	0	0.0597312	0.627663	0.358418	0	0.286297	0	0.193405	0.0131369	0.0465263	0.266235	0.203764	0	0.157617	0.104718	0.0961523	0	0.124453
d__Bacteria	p__Actinobacteriota	c__Coriobacteriia	o__Coriobacteriales	f__Coriobacteriales_Incertae_Sedis	g__Raoultibacter	0.110029	0.129959	0.913968	0.364917	0.0636051	0.0545199	1.45474	0.965655	0.0303512	0.0442833	1.49301	0.672798	0	0	0.522193	0.176135	0.0611621	0	0.49662	0.12751	0.285265	0.0812321	0.409925	0.374757
d__Bacteria	p__Firmicutes	c__Bacilli	o__Erysipelotrichales	f__Erysipelotrichaceae	NA	0	0.299628	0.0483499	0	0	0.719311	0.0383151	0.211548	0	0.696078	0	0.135991	0	0.139252	0.0459793	0.0448647	0	0	0	0	0	0.397871	0	0.0671207
d__Bacteria	p__Firmicutes	c__Limnochordia	o__Limnochordales	f__Limnochordaceae	g__Limnochordaceae	0.666121	1.53063	0.0421112	0.866282	0.971887	1.19416	0.0284273	0.815082	0.65073	1.26761	0.0786522	1.18098	0	0	0	0	0	0	0	0	0	0	0	0
d__Bacteria	p__Actinobacteriota	c__Acidimicrobiia	o__Microtrichales	NA	NA	0.0624489	0.0595646	0.0124774	0	0.159013	0.179388	0.0135957	0.134395	0.202746	0.15084	0.0179382	0.0715743	0	0	0	0	0	0	0	0	0	0	0	0.00419504
d__Bacteria	p__Firmicutes	c__Clostridia	o__Lachnospirales	f__Lachnospiraceae	g__Lachnoclostridium	0	0	0.171564	0.0333185	0	0	0.653829	0.647088	0.0169967	0	0.466393	0.403202	0	0	0.213475	0.252571	0	0	0	0	0.92621	0	0.289119	0.0307636
d__Bacteria	p__Myxococcota	c__Polyangia	o__Polyangiales	f__Polyangiaceae	NA	0.313731	0.238259	0	0.166593	0.297672	0.219838	0.0667425	0.167994	0.378783	0.257397	0.0689931	0.299419	0	0	0	0	0	0	0	0	0	0	0	0
d__Bacteria	p__Proteobacteria	c__Gammaproteobacteria	o__Burkholderiales	f__Burkholderiaceae	g__uncultured	0	0	0.14505	0.179285	0.0216257	0	0.173036	0.238925	0	0	0.190421	0.22188	0	0	0.0492635	0.390489	0	0.109895	0	0.0123968	0.269016	0	0.0393637	0
d__Bacteria	p__Proteobacteria	c__Alphaproteobacteria	o__Tistrellales	f__Tistrellaceae	g__Tistrella	0	0	0	0	0	0	0	0	0	0	0	0	0	0	0	0	0	0	0	0	0	0	0	0
d__Bacteria	p__Myxococcota	c__Polyangia	o__Haliangiales	f__Haliangiaceae	g__Haliangium	0.098134	0.157034	0.00935804	0.0634639	0.211169	0.246219	0	0.0858636	0.111693	0.233871	0.0179382	0	0	0	0	0	0	0	0	0	0	0	0	0
d__Bacteria	p__Patescibacteria	c__Saccharimonadia	o__Saccharimonadales	NA	NA	0.147201	0.00902494	0	0	0.293856	0.0861766	0	0.018666	0.303512	0.0595057	0	0.0202794	0.00618439	0.14312	0	0.0265865	0.127721	0.180869	0.020826	0.120426	0.144438	0.202251	0.014931	0.137038
d__Bacteria	p__Desulfobacterota	c__Desulfovibrionia	o__Desulfovibrionales	f__Desulfovibrionaceae	g__uncultured	0.0148688	0	0.768919	0.0587041	0	0	0.69956	0.0472872	0	0	0.40568	0.0298226	0	0	0.890027	0.455293	0	0.00915793	0.845856	0.14522	0	0.0679697	0.751982	0.163607
d__Bacteria	p__Planctomycetota	c__Planctomycetes	o__Isosphaerales	f__Isosphaeraceae	g__Isosphaera	0.0743439	0.101079	0.0187161	0.0571175	0.14502	0.153007	0.0148317	0.0721752	0.145686	0.215881	0.0275972	0.062031	0	0	0	0	0	0	0	0	0	0	0	0
d__Bacteria	p__Firmicutes	c__Bacilli	o__Bacillales	f__Bacillaceae	g__Caldibacillus	0.16653	0.236454	0.0343128	0.1539	0.185727	0.265565	0.0333712	0.205326	0.168753	0.112092	0	0.285104	0	0	0	0	0	0	0	0	0	0	0	0
d__Bacteria	p__Firmicutes	c__Bacilli	o__Paenibacillales	f__Paenibacillaceae	g__Thermobacillus	0.529329	0.895275	0.090461	0.560069	0.567358	0.88287	0.086518	0.71553	0.400636	0.863524	0.137986	0.708585	0	0	0	0	0	0	0	0	0	0	0	0
d__Bacteria	p__Proteobacteria	c__Alphaproteobacteria	o__Rhodobacterales	f__Rhodobacteraceae	NA	0	0	0	0	0.142476	0	0	0	0.0813413	0.0207578	0	0.0155078	0.109773	0.833575	0	0.224323	0.831085	1.35537	0.062478	0.805795	0.220268	0.198936	0.014931	0.0461455
d__Bacteria	p__Actinobacteriota	c__Actinobacteria	o__Streptosporangiales	f__Streptosporangiaceae	g__Thermopolyspora	0.0951602	0.277968	0	0.106302	0.183183	0.233908	0	0.150572	0.182107	0.199275	0	0.171778	0	0	0	0	0	0	0	0	0	0	0	0
d__Bacteria	p__Desulfobacterota	c__Desulfobacteria	o__Desulfobacterales	f__uncultured	g__uncultured	0	0	0.265144	0.0761566	0	0	0.228655	0.0671976	0	0	0.218018	0.0560665	0	0	0.226612	0.275835	0.01619	0	0.322002	0.125739	0	0.0281826	0.393637	0.230727
d__Bacteria	p__Proteobacteria	c__Alphaproteobacteria	o__Rickettsiales	f__uncultured	g__uncultured	0	0	0	0	0	0	0.0346072	0	0	0	0.0179382	0.0107361	0	0	0.103453	0.121301	0.0287822	0.208343	0.225882	0.263876	0	0.19562	0	0.446073
d__Bacteria	p__Firmicutes	c__Clostridia	o__Peptococcales	f__Peptococcaceae	g__uncultured	0.0237901	0.0216599	0.19184	0.0301453	0.0178094	0.0175871	0.437534	0.0236436	0.0437058	0	0	0.0155078	0	0.0232086	0.648636	0.307406	0.0449721	0.0457896	1.00766	0.331173	0.0108329	0.159149	1.48768	0.694979
d__Bacteria	p__Firmicutes	c__Negativicutes	o__Veillonellales-Selenomonadales	f__Sporomusaceae	g__Dendrosporobacter	0	0	0.0982594	0	0	0	0.194048	0.0298656	0	0	0.110389	0.0381729	0.00927658	0	0.200338	0.0631429	0.01619	0	0.182628	0.104488	0	0	0.158812	0
d__Bacteria	p__Proteobacteria	c__Alphaproteobacteria	o__Rhizobiales	f__Hyphomicrobiaceae	g__Pedomicrobium	0.203702	0	0.0343128	0.098369	0.2964	0.267323	0.0469669	0.151817	0.301084	0.606128	0.0469153	0.209951	0	0	0	0	0.0125922	0	0	0	0	0	0	0
d__Bacteria	p__Firmicutes	c__Clostridia	o__Oscillospirales	f__Oscillospiraceae	g__Oscillibacter	0	0	0	0	0	0	0	0	0	0	0	0	0	0	0	0	0	0	0	0	0	0	0	0
d__Bacteria	p__Firmicutes	c__Clostridia	o__Oscillospirales	f__Ruminococcaceae	g__uncultured	0	0.0252698	1.18067	0.344291	0	0.0123109	1.47822	0.869836	0	0	0.809979	0.0405588	0.0139149	0.0483512	1.29563	1.28114	0.0323799	0.0320527	1.97366	0.600361	0.279849	0.0712853	1.73472	1.24453
d__Bacteria	p__Firmicutes	c__Clostridia	NA	NA	NA	0	0.166059	4.55425	1.0297	0.036891	0.20401	2.96757	1.34644	0.0679867	0.39855	2.98464	0.64059	0.00773048	0.170196	5.2285	2.90457	0.138514	0.0961582	6.01871	1.84005	0.0162493	0.530495	7.53475	3.66926
d__Bacteria	p__Actinobacteriota	c__Actinobacteria	o__Micrococcales	f__Micrococcales_Incertae_Sedis	g__Timonella	0.350903	0.297823	0	0	0.497392	0.25853	0	0	0.134759	0.236639	0	0	0	0	0	0	0	0	0	0	0	0	0	0
d__Bacteria	p__Firmicutes	c__Thermovenabulia	o__Thermovenabulales	f__Thermovenabulales	g__Tepidanaerobacter	0.117463	0.324898	0.0436708	0.179285	0.178094	0.262047	0.0407871	0.233947	0.138402	0.226952	0	0.235002	0	0	0	0	0	0	0	0	0	0	0	0
d__Bacteria	p__Proteobacteria	c__Gammaproteobacteria	o__Xanthomonadales	f__Xanthomonadaceae	NA	0.111516	0	0	0	0.49612	0	0	0	0.769707	0.172982	0	0	0	0	0	0	0	0	0	0	0	0	0	0
d__Bacteria	p__Firmicutes	c__Bacilli	o__Thermoactinomycetales	f__Thermoactinomycetaceae	g__uncultured	0.28102	0.397098	0	0.220537	0.274774	0.506507	0.0321353	0.363365	0.279231	0.499571	0.0593341	0.425867	0	0	0	0	0	0	0	0	0	0	0	0
d__Bacteria	p__Planctomycetota	c__vadinHA49	o__vadinHA49	f__vadinHA49	g__vadinHA49	0.0327113	0	0.375881	0	0.0254421	0	0.888664	0.146839	0	0	0.844476	0.285104	0.0123688	0	0.561604	0.531729	0	0	0.658422	0.359508	0	0	0.504941	0.648833
d__Bacteria	p__Actinobacteriota	c__Actinobacteria	o__Micrococcales	f__Cellulomonadaceae	g__Pseudactinotalea	0	0	0	0	0	0	0	0	0	0	0	0	0	0.375205	0	0	0.296816	0.336554	0	0.256792	0	0	0	0
d__Bacteria	p__Firmicutes	c__Clostridia	o__Oscillospirales	f__Ethanoligenenaceae	g__Incertae_Sedis	0.169504	0.220209	0	0.168179	0.202264	0.351741	0.0321353	0.133151	0.0849834	0.217265	0.0248375	0.164621	0	0	0	0	0	0	0	0	0	0	0	0
d__Bacteria	p__Actinobacteriota	c__Actinobacteria	o__Micrococcales	f__Microbacteriaceae	g__Gryllotalpicola	0.245335	0.328508	0.0343128	0.393476	0.181911	0.260288	0	0.199104	0.174823	0.290609	0	0.209951	0	0	0	0	0.062961	0.0549476	0	0	0.0361096	0.0994678	0.0230753	0.0811041
d__Bacteria	p__Planctomycetota	c__Planctomycetes	o__Isosphaerales	f__Isosphaeraceae	g__Aquisphaera	0.0565014	0	0	0.0951958	0	0.0316567	0	0	0.0364215	0	0	0	0.015461	0.222416	0.0213475	0.086406	0.215866	0.228948	0	0.212517	0.0686082	0.202251	0.0176458	0.233524
d__Bacteria	p__Firmicutes	c__Bacilli	o__Paenibacillales	f__Paenibacillaceae	g__Cohnella	0.169504	0.104689	0	0	0.0547004	0.161801	0	0.0423096	0.166325	0.128698	0	0.0334013	0.0247376	0.104439	0	0	0.0971398	0.105316	0	0.109801	0.173326	0.296746	0.337985	0.54116
d__Bacteria	p__Actinobacteriota	c__Actinobacteria	o__Micrococcales	f__Microbacteriaceae	g__Leucobacter	0	0.0433197	0.263585	0.295107	0	0	0.217531	0.303634	0	0	0.231817	0.107361	0	0.121845	0	0	0.0953409	0.112185	0.139374	0.0637552	0	0	0.157455	0.0419504
d__Bacteria	p__Planctomycetota	c__Planctomycetes	o__Pirellulales	f__Pirellulaceae	g__Rhodopirellula	0.226006	0.0451247	0	0	0.363821	0.226873	0	0.0286212	0.412777	0.197891	0	0	0	0	0	0	0	0	0	0	0	0	0	0
d__Bacteria	p__Actinobacteriota	c__Actinobacteria	o__Micrococcales	f__Promicromonosporaceae	g__Cellulosimicrobium	0.588804	0.344753	0	0.214191	0.263325	0.200492	0	0.087108	0.637376	0.411004	0	0.320891	0	0	0	0	0	0	0	0	0	0	0	0
d__Bacteria	p__Actinobacteriota	c__Actinobacteria	o__Frankiales	f__Geodermatophilaceae	g__Antricoccus	0	0	0	0	0	0	0	0	0	0	0	0	0.0448368	0.247558	0	0.104684	0.302213	0.359449	0.068886	0.242624	0.0902739	0.174069	0.0380063	0.128648
d__Bacteria	p__Proteobacteria	c__Gammaproteobacteria	o__Xanthomonadales	f__Rhodanobacteraceae	g__Rhodanobacter	0.698833	0	0	0.0555309	0.653861	0	0	0.012444	0.772135	0	0	0	0	0	0	0	0.0359777	0	0	0	0	0	0	0
d__Bacteria	p__Verrucomicrobiota	c__Verrucomicrobiae	o__Chthoniobacterales	f__Xiphinematobacteraceae	g__Candidatus_Xiphinematobacter	0.0683964	0.0198549	0	0	0.125938	0.089694	0	0.0199104	0.098338	0.0622734	0	0.0429446	0	0.222416	0	0.0166165	0.390358	0.256422	0.01602	0.106259	0.306931	0.368031	0	0.219541
d__Bacteria	p__Proteobacteria	c__Alphaproteobacteria	o__Rhizobiales	f__Xanthobacteraceae	NA	0.834139	0	0	0.165006	1.12454	0.161801	0.0308993	0.0423096	1.39251	0.359802	0	0.133605	0	0	0	0.0265865	0.313006	0.105316	0	0.0690681	0.173326	0	0	0.0419504
d__Bacteria	p__Firmicutes	c__Clostridia	o__Oscillospirales	f__[Eubacterium]_coprostanoligenes_group	g__[Eubacterium]_coprostanoligenes_group	0.0416326	0.0180499	0.561482	0.518817	0.00381631	0.00703482	0.252138	0.143106	0	0.0124547	0.212499	0.118098	0.0108227	0.0522193	0.908091	1.25621	0.102536	0	1.46263	0.63401	0	0.0447605	1.06418	0.834813
d__Bacteria	p__Actinobacteriota	c__Actinobacteria	o__Corynebacteriales	f__Tsukamurellaceae	g__Tsukamurella	0.0416326	0	0	0.15866	0.0699657	0.0545199	0	0.068442	0	0.0415156	0	0	0.0742127	0.520259	0.0525477	0.139579	0.339989	0.345712	0.097722	0.203662	0.245545	0.139255	0.0488652	0.226532
d__Bacteria	p__Bacteroidota	c__Bacteroidia	o__Bacteroidales	f__Tannerellaceae	NA	0	0	0	0	0	0	0	0	0	0	0	0	0	0	0	0	0.00539665	0	0	0	0	0	0	0
d__Bacteria	p__Desulfobacterota	c__Desulfarculia	o__Desulfarculales	f__Desulfarculales	g__Desulfarculales	0	0	0.294778	0.0301453	0	0	0.24843	0.0846192	0	0	0.241476	0.0668027	0	0	0.228254	0.242601	0	0	0.350838	0.0283356	0	0.0182358	0.532088	0.102079
d__Bacteria	p__Actinobacteriota	c__Coriobacteriia	o__OPB41	f__OPB41	g__OPB41	0	0.0667846	0.101379	0.0666371	0	0.029898	0.189104	0.116974	0.0279231	0.0290609	0.111769	0	0	0.0483512	0.220044	0.43203	0.0287822	0	0.42453	0	0.139022	0.0547073	0.43843	0.111868
d__Bacteria	p__Proteobacteria	c__Alphaproteobacteria	o__Rhizobiales	f__Rhizobiaceae	g__Shinella	0.21411	0	0	0	0.0966798	0.077383	0	0	0.214887	0.0968697	0	0	0	0	0	0	0	0	0	0	0	0	0	0
d__Bacteria	p__Proteobacteria	c__Alphaproteobacteria	o__Sphingomonadales	f__Sphingomonadaceae	g__Altererythrobacter	0.0713702	0	0	0.0126928	0.162829	0	0	0	0.14083	0	0	0	0.122142	0.160526	0	0	0.322	0.162553	0	0.182411	0	0.130966	0	0
d__Bacteria	p__Proteobacteria	c__Gammaproteobacteria	o__Burkholderiales	f__Comamonadaceae	g__Comamonas	0	0	0	0	0	0	0	0	0	0	0	0	0	0	0	0	0	0	0	0	0	0	0	0
d__Bacteria	p__Bacteroidota	c__Bacteroidia	o__Chitinophagales	f__Chitinophagaceae	g__Chitinophaga	0.761282	0	0	0.0380783	1.10673	0.0334154	0	0.0111996	1.25897	0.200659	0	0	0.00773048	0.0116043	0	0	0.0269833	0	0	0	0	0	0	0
d__Bacteria	p__Firmicutes	c__Bacilli	o__Erysipelotrichales	f__Erysipelotrichaceae	g__Erysipelothrix	0	0	0.0218354	0.0555309	0	0	0	0.146839	0	0	0	0.0823104	0.273659	0.235954	0.0886743	0.314053	0.0863465	0.164843	0.097722	0.584422	0.341235	0.223803	0	0.107673
d__Bacteria	p__Actinobacteriota	c__Actinobacteria	o__Propionibacteriales	f__Propionibacteriaceae	g__Propionicicella	0.163557	0.236454	0	0	0	0.212803	0.0321353	0.172972	0.111693	0.120395	0	0.156271	0	0.0232086	0	0	0.0395755	0	0	0	0	0	0	0
d__Bacteria	p__Firmicutes	c__Bacilli	o__Erysipelotrichales	f__Erysipelotrichaceae	g__Breznakia	0.0847521	0.0487347	0.0467902	0.0301453	0.02417	0.0316567	0.134721	0.38452	0.0339934	0.0235255	0.182142	0.29584	0.0572056	0.0116043	0.0131369	0.0332331	0.0413743	0.359449	0.028836	0.193037	0.254572	0.104441	0	0
d__Bacteria	p__Actinobacteriota	c__Actinobacteria	o__Micromonosporales	f__Micromonosporaceae	NA	0.3286	0.485542	0.0467902	0.299867	0.424882	0.589166	0.0135957	0.26879	0.229455	0.961778	0.0551945	0.448532	0	0	0	0	0	0	0	0	0	0	0	0
d__Bacteria	p__Firmicutes	NA	NA	NA	NA	0.202215	0.463882	0.0140371	0.230056	0.27223	0.48892	0.0494389	0.444251	0.267091	0.574299	0.0289771	0.393659	0	0	0	0.147887	0	0	0	0.116884	0	0	0	0.0265686
d__Bacteria	p__Firmicutes	c__Clostridia	o__Eubacteriales	f__Eubacteriaceae	g__Eubacterium	0.261691	0	0.159087	0.174526	0.0915914	0	0.086518	0.114485	0.0509901	0	0.0482952	0.0286297	0	0	0	0	0	0	0	0	0	0	0	0
d__Bacteria	p__Actinobacteriota	c__Actinobacteria	o__Propionibacteriales	f__Nocardioidaceae	g__Nocardioidaceae	0.104081	0.279773	0.0249548	0.130101	0.206081	0.262047	0.0197755	0.200348	0.0874115	0.189588	0.0151785	0.130027	0	0	0	0	0	0	0	0	0	0	0	0
d__Bacteria	p__Actinobacteriota	c__Actinobacteria	o__Streptosporangiales	f__Thermomonosporaceae	g__Thermomonospora	0.157609	0.194939	0.0577079	0.150727	0.226434	0.288428	0.0506748	0.257591	0.162683	0.274003	0.0579542	0.224266	0	0	0	0	0	0	0	0	0	0	0	0
d__Bacteria	p__Actinobacteriota	c__Actinobacteria	o__Propionibacteriales	f__Nocardioidaceae	NA	0.251282	0.238259	0	0	0.502481	0.348224	0	0	0.404278	0.233871	0	0.0691885	0	0.0889663	0	0	0.118726	0.066395	0	0	0.0920794	0.182358	0	0.0391537
d__Bacteria	p__Proteobacteria	c__Gammaproteobacteria	o__Methylococcales	f__Methylococcaceae	g__Methylocaldum	0.243848	0.120934	0	0.0412515	0	0.16356	0	0.068442	0.20396	0.326589	0	0.212337	0	0	0	0	0	0	0	0	0	0	0	0
d__Bacteria	p__Proteobacteria	c__Alphaproteobacteria	o__Rhodobacterales	f__Rhodobacteraceae	g__Amaricoccus	0	0	0	0	0	0	0	0	0	0	0	0	0	0.290107	0	0.164504	0	0.167132	0	0	0	0.270221	0	0
d__Bacteria	p__Elusimicrobiota	c__Elusimicrobia	o__Elusimicrobiales	f__Elusimicrobiaceae	g__Elusimicrobium	0	0	0	0	0	0	0	0	0	0	0	0	0	0	0.312002	0.254233	0.0341788	0	0.213066	0.177098	0	0.0414449	0	0.205557
d__Bacteria	p__Firmicutes	c__Bacilli	o__Bacillales	f__Planococcaceae	NA	0.153148	0.256308	0.0343128	0	0.14502	0.402744	0.0321353	0.171727	0.118977	0.327973	0.0441556	0.231423	0	0	0	0	0	0	0	0	0	0	0	0
d__Bacteria	p__Firmicutes	c__Bacilli	NA	NA	NA	0.0148688	0.202159	0.0155967	0.0713968	0	0.297221	0.00617986	0.0634644	0	0.43453	0	0	0	0	0	0	0	0	0	0.0123968	0	0.34648	0	0.0517388
d__Bacteria	p__Verrucomicrobiota	c__Verrucomicrobiae	o__Verrucomicrobiales	f__Verrucomicrobiaceae	g__Prosthecobacter	0.0282507	0	0	0	0.0267142	0	0	0	0.0352074	0	0	0	0.103588	0.168262	0	0	0.455118	0	0	0.00885489	0.238323	0	0	0
d__Bacteria	p__Firmicutes	c__Desulfotomaculia	o__Desulfotomaculales	f__Desulfotomaculales	g__Pelotomaculum	0.0341982	0.129959	0.0202758	0.0491845	0.0903193	0.168836	0.00370792	0.14435	0.098338	0.148072	0	0.0811175	0	0	0	0	0	0	0	0	0	0	0	0
d__Bacteria	p__Firmicutes	c__Bacilli	o__Bacillales	f__Sporolactobacillaceae	g__Tuberibacillus	0.0847521	0.162449	0	0.101542	0.160285	0.297221	0	0.11324	0.199104	0.271235	0	0.252896	0	0	0	0	0	0	0	0	0	0	0	0
d__Bacteria	p__Firmicutes	c__Clostridia	o__Oscillospirales	f__Oscillospirales	g__Hydrogenoanaerobacterium	0	0	0.4757	0.0253855	0	0	0.0976418	0.06222	0	0	0.231817	0	0	0	0.532046	0.189429	0	0	0.346032	0.076152	0	0	0.365132	0.205557
d__Bacteria	p__Actinobacteriota	c__Coriobacteriia	o__Coriobacteriales	f__Coriobacteriales_Incertae_Sedis	g__uncultured	0	0	0	0.0142794	0	0.0105522	0.144609	0.0958188	0	0	0.19594	0	0	0	0.298865	0.192752	0	0	0.33642	0.0726101	0	0	0.422141	0
d__Bacteria	p__Sumerlaeota	c__Sumerlaeia	o__Sumerlaeales	f__Sumerlaeaceae	g__Sumerlaea	0.124898	0	0	0	0.497392	0.00527612	0	0.012444	0.365429	0	0	0.013122	0.0943119	0.245624	0	0	0.561252	0	0	0	0.225685	0	0	0
d__Bacteria	p__Bacteroidota	c__Bacteroidia	o__Flavobacteriales	f__Weeksellaceae	g__Chryseobacterium	0.429708	0	0	0.1539	0.338379	0	0	0.055998	0.227027	0.0456672	0	0	0.0216454	0.326854	0	0	0.8059	0	0	0	0.287071	0	0	0
d__Bacteria	p__Actinobacteriota	c__Actinobacteria	o__Streptosporangiales	f__Nocardiopsaceae	g__Thermobifida	0.132332	0.404318	0	0.174526	0	0.534647	0	0.149328	0.285302	0.269851	0.149025	0.394851	0	0	0	0	0	0	0	0	0	0	0	0
d__Bacteria	p__Firmicutes	c__Bacilli	o__Thermoactinomycetales	f__Thermoactinomycetaceae	g__Novibacillus	0.0951602	0.166059	0	0.0729834	0.108129	0.160042	0.0222475	0.131906	0.109264	0.0996374	0	0.13957	0	0	0	0	0	0	0	0	0	0	0	0
d__Bacteria	p__Actinobacteriota	c__Actinobacteria	o__Propionibacteriales	f__Propionibacteriaceae	g__Microlunatus	0.0579883	0.0992744	0	0.555309	0.109401	0.0791418	0.00741583	0.024888	0.0874115	0.0802635	0	0.0632239	0	0.348129	0	0.0465263	0.291419	0.393791	0.02403	0.239082	0.0433315	0.207225	0	0.0769091
d__Bacteria	p__Firmicutes	c__Clostridia	o__Oscillospirales	f__Ruminococcaceae	g__Paludicola	0.0877258	0	0.489737	0.104715	0.036891	0.0334154	0.3436	0.287456	0.0327793	0	0.40292	0.0846962	0	0	0.390824	0.106346	0	0	0.166608	0.0991747	0	0	0	0
d__Bacteria	p__Firmicutes	c__Clostridia	o__Oscillospirales	f__Oscillospiraceae	g__Colidextribacter	0	0	0	0	0	0	0	0.140617	0	0	0	0.00357871	0	0	0.377687	0.154534	0	0	0	0	0	0	0	0.0992826
d__Bacteria	p__Actinobacteriota	c__Actinobacteria	NA	NA	NA	0.0535276	0.113714	0	0.0507711	0.141203	0.0703482	0.00988777	0.0423096	0.122619	0.170214	0	0.0417517	0.00927658	0.311382	0.0114948	0.0531729	0.170894	0.164843	0.033642	0.171785	0.0559698	0.190647	0.0298621	0.138436
d__Bacteria	p__Firmicutes	c__Clostridia	o__Clostridia	f__Hungateiclostridiaceae	g__Pseudoclostridium	0.0624489	0.101079	0	0.0967824	0.0903193	0.158284	0	0.102041	0.0922677	0.215881	0	0.0978182	0	0	0	0	0	0	0	0	0	0	0	0
d__Bacteria	p__Firmicutes	c__Clostridia	o__Lachnospirales	f__Lachnospiraceae	g__uncultured	0.170991	0.241869	0	0.172939	0.155197	0.128386	0	0.120707	0.246452	0.274003	0.0386361	0.189672	0	0	0	0	0	0	0	0	0	0	0	0
d__Bacteria	p__Actinobacteriota	c__Actinobacteria	o__Micrococcales	f__Micrococcaceae	NA	0	0	0	0	0.062333	0	0	0	0.145686	0.112092	0	0.0310155	0	0.0676917	0	0	0.115129	0.066395	0	0	0.281655	0.243696	0	0.165005
d__Bacteria	p__Proteobacteria	c__Alphaproteobacteria	o__Rhodospirillales	f__uncultured	g__uncultured	0.011895	0	0	0.0380783	0.0279863	0	0.294161	0.140617	0.0546322	0	0.277352	0.0679956	0.0293758	0.0560874	0.142864	0.0465263	0.107933	0	0.038448	0	0.0234712	0	0.0610816	0.036357
d__Bacteria	p__Firmicutes	c__Clostridia	o__Lachnospirales	f__Lachnospiraceae	g__Herbinix	0	0.146204	0	0.157073	0	0	0	0.154306	0.264663	0.300296	0	0.187286	0	0	0	0	0	0	0	0	0	0	0	0
d__Bacteria	p__Proteobacteria	c__Gammaproteobacteria	o__Enterobacterales	NA	NA	0.00446063	0	0	0	0	0	0	0	0	0	0	0	0.115957	0.0599555	0	0	0.241051	0	0.012816	0	0.24374	0	0	0
d__Bacteria	p__Firmicutes	c__Limnochordia	o__Limnochordales	f__Limnochordaceae	g__Limnochorda	0.203702	0.191329	0.0280741	0.103129	0.131027	0.316567	0.0395511	0.109507	0.138402	0.160527	0	0.155078	0	0	0	0	0	0	0	0	0	0	0	0
d__Bacteria	p__Verrucomicrobiota	c__Verrucomicrobiae	o__Verrucomicrobiales	f__Verrucomicrobiaceae	g__Roseimicrobium	0.13828	0.158839	0	0.0333185	0.176822	0.237425	0.0247194	0.107018	0.121405	0.196507	0.0165583	0.169392	0	0.0444831	0	0	0.0287822	0	0	0.0177098	0.0397205	0.0679697	0	0.0978843
d__Bacteria	p__Acidobacteriota	c__Blastocatellia	o__Blastocatellales	f__Blastocatellaceae	NA	0.35239	0	0	0	0.405801	0.0844179	0	0.0460428	0.206388	0.0996374	0	0.00954324	0	0	0	0	0	0	0	0	0	0	0	0
d__Bacteria	p__Actinobacteriota	c__Acidimicrobiia	o__Microtrichales	f__Ilumatobacteraceae	g__uncultured	0.0327113	0.0559547	0	0	0.10304	0.0738656	0.00617986	0.03111	0.142044	0.0913343	0	0.025051	0	0.00580215	0	0	0.0107933	0	0	0	0	0	0	0
d__Bacteria	p__Firmicutes	c__Clostridia	o__Oscillospirales	f__uncultured	g__uncultured	0	0	0	0	0	0	0	0	0	0	0	0	0	0.0425491	0.188843	0.23097	0.0269833	0.0137369	0.068886	0.262105	0	0.0198936	0.305408	0.110469
d__Bacteria	p__Patescibacteria	c__Microgenomatia	o__Microgenomatia	f__Microgenomatia	g__Microgenomatia	0.0892127	0.0270748	0	0	0.0877751	0.0703482	0	0.0223992	0.0934818	0.0622734	0	0.0178936	0	0	0	0	0	0	0	0	0	0	0	0
d__Bacteria	p__Actinobacteriota	c__Actinobacteria	o__Propionibacteriales	f__Propionibacteriaceae	NA	0.14274	0.211184	0	0.0936092	0.124666	0.209286	0	0.100796	0.105622	0.163295	0	0.165814	0	0	0	0	0	0	0	0	0	0	0	0
d__Bacteria	p__Actinobacteriota	c__Actinobacteria	o__Micrococcales	f__Cellulomonadaceae	NA	0.0505539	0.279773	0	0	0.00254421	0.133662	0	0.139373	0.0473479	0	0	0	0	0	0	0	0	0	0	0	0.254572	0	0	0
d__Bacteria	p__Firmicutes	c__Desulfitobacteriia	o__Desulfitobacteriales	f__Desulfitobacteriaceae	g__Desulfosporosinus	0	0	0	0	0	0.00879353	0	0	0	0	0	0	0	0	0.239749	0.122962	0	0.00915793	0.370062	0.0318776	0	0.0198936	0.169671	0.159412
d__Bacteria	p__Proteobacteria	c__Alphaproteobacteria	o__Rhizobiales	f__Devosiaceae	g__Devosia	0.612594	0	0	0	1.14744	0.262047	0	0	0.957885	0.138385	0	0	0.032468	0.137317	0	0	0.415542	0.0847108	0.014418	0.0478164	0.180548	0.0414449	0	0.0167802
d__Bacteria	p__Firmicutes	c__Bacilli	o__RsaHf231	f__RsaHf231	g__RsaHf231	0	0	0	0	0	0	0	0	0	0	0	0	0	0	0.266023	0.591549	0.100738	0	0.036846	0	0.420676	0.300061	0.0325768	0.20276
d__Bacteria	p__Bacteroidota	c__Bacteroidia	o__Chitinophagales	f__Chitinophagaceae	g__uncultured	0.273586	0	0	0.0253855	0.683119	0	0	0.0510204	1.00887	0.153608	0	0	0	0	0	0	0	0	0	0	0.041526	0	0	0
d__Bacteria	p__Firmicutes	c__Clostridia	o__Lachnospirales	f__Lachnospiraceae	g__Robinsoniella	0	0	0.14349	0	0	0	0	0.150572	0.0655586	0.0304448	0.219398	0.109747	0.200993	0	0	0	0	0.137369	0	0.0283356	0	0	0	0
d__Bacteria	p__Bacteroidota	c__Bacteroidia	o__Sphingobacteriales	f__Sphingobacteriaceae	g__Parapedobacter	0	0	0	0	0.0228979	0	0	0	0	0	0	0	0.00927658	0	0	0	0.215866	0	0	0	0	0	0	0
d__Bacteria	p__Firmicutes	c__Sulfobacillia	o__Sulfobacillales	f__Sulfobacillaceae	g__Sulfobacillus	0.0936733	0.214794	0	0.115822	0.108129	0.193458	0	0.150572	0.111693	0.224184	0	0.145534	0	0	0	0	0	0	0	0	0	0	0	0
d__Bacteria	p__Firmicutes	c__Bacilli	o__Thermoactinomycetales	f__Thermoactinomycetaceae	g__Laceyella	0.0906996	0.171474	0	0.106302	0.14502	0.177629	0.0160676	0.136884	0.120191	0.184052	0	0.159849	0	0	0	0	0	0	0	0	0	0	0	0
d__Bacteria	p__Firmicutes	c__Bacilli	o__RF39	f__RF39	g__RF39	0.037172	0.0216599	0.595795	0.777432	0	0	0.327533	0.456695	0	0.0110708	0.662334	0.532035	0.103588	0.0464172	0.405603	0.867383	0.100738	0	0.450162	0.573797	0.0884684	0.0149202	0.621674	1.04736
d__Bacteria	p__Bacteroidota	c__Bacteroidia	o__Sphingobacteriales	f__Sphingobacteriaceae	g__Olivibacter	0	0	0	0.015866	0.0190815	0	0	0	0.0315653	0	0	0	0.0912197	0.239822	0	0	0.579241	0	0	0.0177098	0	0	0	0
d__Bacteria	p__Proteobacteria	c__Alphaproteobacteria	o__Rhizobiales	f__D05-2	g__D05-2	0.111516	0.0631746	0	0	0.129754	0.102005	0	0.0759084	0.231883	0.094102	0	0.062031	0	0	0	0	0	0	0	0	0	0	0	0
d__Bacteria	p__Planctomycetota	c__Planctomycetes	o__Pirellulales	f__Pirellulaceae	g__Pirellula	0.248309	0.104689	0	0.0222124	0.588984	0.311291	0.00988777	0.131906	0.717503	0.478813	0.0317368	0.1682	0	0	0	0	0	0	0	0	0	0	0	0
d__Bacteria	p__Bacteroidota	c__Bacteroidia	o__Cytophagales	f__Cytophagaceae	g__Cytophaga	0	0	0	0	0	0	0	0	0	0.0110708	0	0	0.0726666	0.239822	0	0	0.40295	0.0137369	0	0	0.0577753	0	0	0
d__Bacteria	p__Proteobacteria	c__Alphaproteobacteria	o__Rhizobiales	f__Rhizobiaceae	g__Mesorhizobium	0.0758308	0.0866395	0	0	0.228979	0.167077	0	0.0535092	0.216101	0	0	0.0656098	0	0.0870322	0	0	0.183486	0.0915793	0	0	0.0704136	0	0	0.0447471
d__Bacteria	p__Bacteroidota	c__Bacteroidia	o__Chitinophagales	f__Chitinophagaceae	g__Arachidicoccus	0.249796	0	0	0	0.443964	0.0386915	0	0	0.19789	0.0761119	0	0	0.0200993	0.116043	0	0	0.187084	0	0.004806	0	0	0	0	0
d__Bacteria	p__Firmicutes	c__Clostridia	o__Clostridia	f__Gracilibacteraceae	g__Lutispora	0.0862389	0.148009	0	0.0713968	0.0826867	0.209286	0.0111237	0.140617	0.075271	0.172982	0.0289771	0.118098	0	0	0	0	0	0	0	0	0	0	0	0
d__Bacteria	p__Bacteroidota	c__Bacteroidia	o__Flavobacteriales	f__NS9_marine_group	g__NS9_marine_group	0.28102	0	0	0.0174526	0.0928635	0	0	0	0.325365	0.0456672	0	0	0	0	0	0	0	0	0	0	0	0	0	0
d__Bacteria	p__Myxococcota	c__Polyangia	o__Polyangiales	f__Sandaracinaceae	g__uncultured	0.0565014	0.108299	0	0.0602907	0.197176	0.214562	0	0.0759084	0.262235	0.203426	0	0.141956	0	0	0	0	0	0	0	0	0	0	0	0
d__Bacteria	p__Actinobacteriota	c__Actinobacteria	o__Streptosporangiales	f__Thermomonosporaceae	g__Thermobispora	0.159096	0.348363	0	0.0729834	0.228979	0.418572	0.0358432	0.323544	0.213673	0.442833	0.0372563	0.233809	0	0	0	0	0	0	0	0	0	0	0	0
d__Bacteria	p__Proteobacteria	c__Alphaproteobacteria	o__Rhizobiales	NA	NA	0.173965	0.117324	0	0.0285587	0.335835	0.117833	0.143373	0.212792	0.250094	0.192356	0.211119	0.280333	0	0	0.0541899	0.23097	0	0	0	0.0442744	0.0324986	0	0.05158	0
d__Bacteria	p__Bdellovibrionota	c__Oligoflexia	o__Oligoflexales	f__Oligoflexales	g__Oligoflexus	0.226006	0	0	0	0.0610609	0.0457263	0	0.0037332	0.20396	0.109324	0	0	0	0	0	0	0.107933	0	0	0	0	0.0381293	0	0
d__Bacteria	p__Proteobacteria	c__Gammaproteobacteria	o__Burkholderiales	f__Burkholderiaceae	g__Pandoraea	0	0	0	0	0	0	0	0	0	0	0	0	0	0	0	0	0	0	0	0	0	0	0	0
d__Bacteria	p__Bacteroidota	c__Bacteroidia	o__Bacteroidales	f__Dysgonomonadaceae	g__Fermentimonas	0.170991	0	0	0.015866	0.128482	0	0	0	0.123833	0.125931	0	0.0560665	0	0	0	0	0	0	0	0	0	0	0	0
d__Bacteria	p__Abditibacteriota	c__Abditibacteria	o__Abditibacteriales	f__Abditibacteriaceae	g__Abditibacterium	0.240874	0.0523447	0	0	0.409617	0.14949	0	0.0136884	0.413991	0.0581218	0	0.00357871	0	0	0	0	0	0	0	0	0	0	0	0
d__Bacteria	p__Bacteroidota	c__Bacteroidia	o__Chitinophagales	f__Chitinophagaceae	g__Niabella	0.405918	0	0	0.0285587	0.328203	0	0	0.0199104	0.162683	0.0498187	0	0	0.0278297	0.164394	0	0	0.51628	0	0	0	0.0198603	0	0	0
d__Bacteria	p__Bacteroidota	c__Bacteroidia	o__Cytophagales	f__Spirosomaceae	g__uncultured	0.00743439	0	0	0	0.012721	0	0	0	0.025495	0	0	0	0.109773	0.272701	0	0	0.318403	0	0	0	0	0	0	0
d__Bacteria	p__Bacteroidota	c__Bacteroidia	o__Sphingobacteriales	f__Sphingobacteriaceae	g__Pedobacter	0.388075	0	0	0	0.293856	0	0	0.0136884	0.523255	0.00968697	0	0	0	0.255294	0	0	0.399352	0	0	0	0.18777	0	0	0
d__Bacteria	p__Armatimonadota	c__Fimbriimonadia	o__Fimbriimonadales	f__Fimbriimonadaceae	g__Fimbriimonadaceae	0.0802914	0	0	0	0.138659	0.0369328	0	0	0.144472	0.0387479	0	0	0	0.0251426	0	0	0.0395755	0	0	0	0.0216657	0	0	0
d__Bacteria	p__Firmicutes	c__Clostridia	o__Christensenellales	f__Christensenellaceae	g__uncultured	0	0	0.194959	0	0	0	0.262026	0.0423096	0	0	0.144886	0.00238581	0	0	0.459793	0.137917	0	0	0.339624	0	0	0	0.475079	0.151021
d__Bacteria	p__Proteobacteria	c__Gammaproteobacteria	o__Burkholderiales	f__Methylophilaceae	g__Methylophilus	0	0	0	0.00951958	0	0	0	0	0	0	0	0	0.0401985	0.133449	0	0	0.233855	0	0	0	0.274433	0	0	0
d__Bacteria	p__Actinobacteriota	c__Actinobacteria	o__Actinomycetales	f__Actinomycetaceae	g__Actinomyces	0	0.0360998	0.131013	0.0237989	0	0	0.112473	0.0734196	0	0	0.20284	0.0190865	0	0	0.0246318	0	0	0	0.062478	0	0	0	0.261972	0
d__Bacteria	p__Firmicutes	c__Thermoanaerobacteria	o__Thermoanaerobacterales	f__Thermoanaerobacteraceae	g__Brockia	0.0758308	0.119129	0	0.0587041	0.0890472	0.102005	0	0.0547536	0.0631305	0.153608	0	0.140763	0	0	0	0	0	0	0	0	0	0	0	0
d__Bacteria	p__Deferribacterota	c__Deferribacteres	o__Deferribacterales	f__Deferribacteraceae	g__Mucispirillum	0	0	0.364964	0.0301453	0	0	0.354724	0.0597312	0	0	0.19594	0	0	0	0.215117	0.0315714	0	0	0.198648	0.0584422	0	0.0348137	0.331198	0.134241
d__Bacteria	p__Patescibacteria	c__Saccharimonadia	o__Saccharimonadales	f__Saccharimonadaceae	g__Candidatus_Saccharimonas	0	0	0	0.534683	0.0318026	0	0	0.114485	0.0315653	0	0	0.0190865	0	0	0	0	0	0	0	0	0	0	0	0
d__Bacteria	p__Firmicutes	c__Incertae_Sedis	o__DTU014	f__DTU014	g__DTU014	0.0431195	0.155229	0.241749	0.176112	0.0699657	0.121351	0.118653	0.0833748	0.0849834	0.303064	0.124188	0.171778	0	0	0.0656847	0.0348947	0	0	0.08811	0.0247937	0	0	0.127593	0.0391537
d__Bacteria	p__Proteobacteria	c__Gammaproteobacteria	o__Burkholderiales	f__Oxalobacteraceae	g__Herbaspirillum	0	0	0	0	0	0	0	0	0	0	0	0	0	0	0	0	0	0	0	0	0	0	0	0
d__Bacteria	p__Myxococcota	c__Myxococcia	o__Myxococcales	f__Myxococcaceae	NA	0.113003	0.193134	0	0.0380783	0.129754	0.225114	0.0234835	0.0759084	0.135973	0.203426	0	0.128834	0	0	0.152717	0.139579	0	0	0.214668	0.0566713	0	0.0116046	0.10316	0.0461455
d__Bacteria	p__Acidobacteriota	c__Vicinamibacteria	o__Vicinamibacterales	f__uncultured	g__uncultured	0.148688	0	0	0	0.22389	0	0	0	0.19182	0.0235255	0	0	0	0	0	0	0	0	0	0	0	0	0	0
d__Bacteria	p__Proteobacteria	c__Alphaproteobacteria	o__Rhodobacterales	f__Rhodobacteraceae	g__Paracoccus	0.0817783	0	0	0.0888494	0.315481	0.089694	0.00988777	0.0360876	0.0607024	0.0678088	0	0	0	0.210811	0	0.0415414	0.106134	0.267869	0.019224	0.0991747	0	0	0	0
d__Bacteria	p__Firmicutes	c__Thermacetogenia	o__Thermacetogeniales	f__Thermacetogeniaceae	g__Syntrophaceticus	0.072857	0.0902494	0.0467902	0.0698102	0.0572446	0.16356	0.0234835	0.0796416	0.0789132	0.217265	0	0.125255	0	0	0	0	0	0	0	0	0	0	0	0
d__Bacteria	p__Proteobacteria	c__Alphaproteobacteria	o__Caulobacterales	f__Caulobacteraceae	g__Asticcacaulis	0.30481	0	0	0	0.22389	0	0	0	0.240382	0.0166062	0	0	0	0	0	0	0.0269833	0	0	0	0.124578	0	0	0
d__Bacteria	p__Proteobacteria	c__Alphaproteobacteria	o__Caulobacterales	f__Caulobacteraceae	g__Phenylobacterium	0.169504	0	0	0.0222124	0.372726	0.0650721	0	0	0.433415	0.166062	0	0.050102	0	0	0	0	0.0197877	0	0	0	0	0	0	0
d__Bacteria	p__Proteobacteria	c__Gammaproteobacteria	o__Xanthomonadales	f__Rhodanobacteraceae	g__Dokdonella	0.234927	0	0	0	0.373998	0	0	0	0.423703	0.0235255	0	0	0	0	0	0	0	0	0	0	0	0	0	0
d__Bacteria	p__Proteobacteria	c__Gammaproteobacteria	NA	NA	NA	0	0.0216599	0	0.015866	0.0318026	0.0386915	0	0.012444	0.0473479	0.0401317	0	0.0155078	0	0	0	0	0.030581	0.0114474	0.003204	0	0.0505534	0.434343	0.0122163	0.199964
d__Bacteria	p__Firmicutes	c__Bacilli	o__Alicyclobacillales	f__Alicyclobacillaceae	g__Alicyclobacillus	0.0758308	0.444027	0.0421112	0.245922	0.291312	0.327119	0	0.288701	0.161469	0.541087	0	0.350714	0	0.0599555	0	0.0132932	0.0287822	0	0	0	0	0.0281826	0	0.036357
d__Bacteria	p__Firmicutes	c__Clostridia	o__Lachnospirales	f__Lachnospiraceae	g__[Eubacterium]_fissicatena_group	0	0	0.0436708	0	0	0	0.112473	0.0609756	0	0	0.0855515	0	0	0	0.0295581	0	0	0	0	0	0.0938848	0	0	0
d__Bacteria	p__Proteobacteria	c__Alphaproteobacteria	o__Rhizobiales	f__Hyphomicrobiaceae	g__Hyphomicrobium	0.141253	0.128154	0	0.0523577	0.185727	0	0.0173036	0.087108	0.0922677	0.102405	0.0193181	0.157463	0	0	0	0	0	0	0	0	0.0397205	0.0712853	0	0.0489422
d__Bacteria	p__Proteobacteria	c__Alphaproteobacteria	o__Rhizobiales	f__Beijerinckiaceae	g__Roseiarcus	0	0	0	0.38713	0.0190815	0	0	0	0	0	0	0	0	0.0599555	0	0	0	0.0549476	0	0	0.0433315	0.147544	0	0.0657223
d__Bacteria	p__Planctomycetota	c__Planctomycetes	o__Planctomycetales	f__Rubinisphaeraceae	g__SH-PS2_Larva3	0.367259	0	0	0	0.690752	0.105522	0	0.0149328	0.513543	0.157759	0	0	0.0200993	0.0328788	0	0	0.140313	0	0	0	0.079441	0	0	0
d__Bacteria	p__Firmicutes	c__Clostridia	o__Eubacteriales	f__Garciellaceae	g__Rhabdanaerobium	0.0817783	0.157034	0.0124774	0.090436	0.122122	0.214562	0.00741583	0.12444	0	0.145305	0.0248375	0.143149	0	0	0	0	0	0	0	0	0	0	0	0
d__Bacteria	p__Proteobacteria	c__Gammaproteobacteria	o__Xanthomonadales	f__Xanthomonadaceae	g__Luteimonas	0.324139	0	0	0	0.197176	0	0	0.0510204	0.369071	0.0691927	0	0	0	0.0348129	0	0	0.111531	0	0	0	0	0	0	0
d__Bacteria	p__Proteobacteria	c__Alphaproteobacteria	o__Rhodospirillales	f__Magnetospirillaceae	g__Telmatospirillum	0.0104081	0	0	0	0	0	0.180452	0.0360876	0	0	0.115908	0.0787317	0	0	0.133011	0.0448647	0	0	0.126558	0	0.00722191	0	0.040721	0
d__Bacteria	p__Bacteroidota	c__Bacteroidia	o__Flavobacteriales	f__Crocinitomicaceae	g__Fluviicola	0.0847521	0	0	0	0	0	0	0	0.155398	0	0	0	0	0.205009	0	0	0.411945	0.0412107	0	0	0	0.0116046	0	0.00699174
d__Bacteria	p__Actinobacteriota	c__Actinobacteria	o__Propionibacteriales	f__Nocardioidaceae	g__Actinopolymorpha	0.0669095	0.196744	0	0.0729834	0.0903193	0.144214	0	0.103285	0.106836	0.218649	0	0.11094	0	0	0	0	0	0	0	0	0	0	0	0
d__Bacteria	p__Actinobacteriota	c__Actinobacteria	o__Streptosporangiales	f__Thermomonosporaceae	g__Actinomadura	0	0	0	0	0	0	0	0.0709308	0	0.422075	0	0.0823104	0	0	0	0	0	0	0	0	0	0	0	0
d__Bacteria	p__Proteobacteria	c__Gammaproteobacteria	o__Enterobacterales	f__Erwiniaceae	NA	0.105568	0	0	0	0.227706	0	0	0	0.23674	0.13285	0	0	0	0	0	0	0	0	0	0	0	0	0	0
d__Bacteria	p__Firmicutes	c__Bacilli	o__Paenibacillales	f__Paenibacillaceae	NA	0.0877258	0	0	0.0539443	0.0750541	0.142455	0	0.119462	0.115335	0	0.0165583	0.149113	0	0.0618896	0	0	0.0413743	0.0732634	0	0	0	0	0	0
d__Bacteria	p__Verrucomicrobiota	c__Verrucomicrobiae	o__Chthoniobacterales	f__Chthoniobacteraceae	g__Chthoniobacter	0.135306	0	0	0	0.650045	0.372846	0	0.0174216	0.751496	0.445601	0	0.232616	0	0	0	0	0.0215866	0.0183159	0	0	0.0144438	0	0	0
d__Bacteria	p__Actinobacteriota	c__Acidimicrobiia	o__Microtrichales	f__Microtrichaceae	g__IMCC26207	0.0297376	0.0270748	0.00467902	0	0.099224	0.0756243	0	0.012444	0.109264	0.0484349	0	0.0345942	0	0	0	0	0	0	0	0	0	0	0	0
d__Bacteria	p__Proteobacteria	c__Alphaproteobacteria	o__Sphingomonadales	f__Sphingomonadaceae	g__Sphingopyxis	0.0951602	0	0	0	0	0	0	0	0.128689	0	0	0	0	0	0	0	0.0701565	0	0	0	0	0	0	0
d__Bacteria	p__Firmicutes	c__Bacilli	o__Caldalkalibacillales	f__Caldalkalibacillaceae	g__Caldalkalibacillus	0.130845	0.189524	0	0.133274	0.160285	0.209286	0.0086518	0.16675	0.121405	0.264316	0.0124188	0.172971	0	0	0	0	0	0	0	0	0	0	0	0
d__Bacteria	p__Firmicutes	c__Clostridia	o__Peptostreptococcales-Tissierellales	f__Peptostreptococcales-Tissierellales	g__Tissierella	0	0	0	0	0	0	0	0	0	0	0	0	0	0	0	0	0	0	0	0	0	0	0	0
d__Bacteria	p__Proteobacteria	c__Gammaproteobacteria	o__Burkholderiales	f__Nitrosomonadaceae	g__Nitrosomonas	0.0208163	0	0.0389918	0	0.0483399	0	0.0976418	0	0.0679867	0	0.132467	0.00954324	0	0	0.172422	0.0249248	0	0	0.189036	0	0	0	0.199533	0.032162
d__Bacteria	p__Actinobacteriota	c__Actinobacteria	o__Micromonosporales	f__Micromonosporaceae	g__Salinispora	0.120437	0.203964	0.0405515	0.0888494	0.337107	0.316567	0.0185396	0.211548	0.0874115	0.296145	0.0317368	0.0775388	0	0	0	0	0	0	0	0	0	0	0	0
d__Bacteria	p__Bacteroidota	c__Bacteroidia	o__Flavobacteriales	f__Weeksellaceae	g__Moheibacter	0.117463	0	0	0	0.250604	0	0	0	0.160254	0.0235255	0	0	0.0123688	0.135383	0	0	0.242849	0	0	0	0.041526	0	0	0
d__Bacteria	p__Firmicutes	c__Clostridia	o__Eubacteriales	f__Anaerofustaceae	g__Anaerofustis	0.049067	0.0252698	0.132572	0.090436	0.0152652	0.0193458	0.106294	0.201593	0.0121405	0.0166062	0	0	0	0	0.0804637	0.0980376	0	0	0.206658	0.0194807	0	0	0.0651537	0.0531372
d__Bacteria	p__Firmicutes	c__Clostridia	o__Peptostreptococcales-Tissierellales	f__Anaerovoracaceae	g__[Eubacterium]_brachy_group	0	0	0.0873417	0.0126928	0	0	0.128541	0.163016	0	0	0.0234577	0	0	0	0.175707	0.0299098	0	0	0	0	0.0270822	0	0	0
d__Bacteria	p__Firmicutes	c__Bacilli	o__Brevibacillales	f__Brevibacillaceae	g__Brevibacillus	0.239387	0.180499	0.0140371	0.226883	0.318026	0.300739	0	0.238925	0.257378	0.309983	0.0248375	0.302998	0	0	0	0	0	0	0	0	0	0	0	0
d__Bacteria	p__Proteobacteria	c__Alphaproteobacteria	o__Rhizobiales	f__Xanthobacteraceae	g__Pseudolabrys	0.0802914	0	0	0	0.5928	0	0	0	0.298656	0.0249094	0	0	0	0.0425491	0	0	0.0665587	0	0	0	0.0523589	0	0	0
d__Bacteria	p__Proteobacteria	c__Alphaproteobacteria	o__Sphingomonadales	f__Sphingomonadaceae	NA	0.270612	0.207574	0	0	0.309121	0.167077	0	0.0858636	0.367857	0.15084	0	0.165814	0	0.0232086	0	0	0.140313	0	0	0	0.083052	0	0	0
d__Bacteria	p__Proteobacteria	c__Alphaproteobacteria	o__Rhizobiales	f__Xanthobacteraceae	g__Rhodopseudomonas	0	0	0	0	0.0597888	0	0	0	0.103194	0	0	0	0	0	0	0	0	0	0	0	0	0	0	0
d__Bacteria	p__Firmicutes	c__Clostridia	o__Oscillospirales	f__Butyricicoccaceae	g__Butyricicoccus	0	0	0	0	0	0	0	0	0	0	0	0	0.347872	0	0	0	0	0	0	0.0141678	0.218463	0	0	0
d__Bacteria	p__Firmicutes	c__Bacilli	o__Erysipelotrichales	f__Erysipelatoclostridiaceae	g__Erysipelatoclostridium	0.0223032	0	0	0	0	0	0.0123597	0.06222	0	0	0.10211	0.156271	0	0.0212745	0.0394108	0	0	0.171711	0	0	0.185964	0.217171	0	0.141233
d__Bacteria	p__Actinobacteriota	c__Actinobacteria	o__Corynebacteriales	f__Nocardiaceae	g__Nocardia	0.0416326	0.0866395	0	0.0364917	0.0979519	0.10904	0.0173036	0.0759084	0.0946958	0.200659	0	0.0823104	0	0	0	0	0	0	0	0	0	0	0	0
d__Bacteria	p__Myxococcota	c__Polyangia	o__Polyangiales	f__Polyangiaceae	g__Sorangium	0	0.0613696	0	0	0.101768	0.142455	0	0	0.138402	0.167446	0	0.0679956	0	0	0	0	0	0	0	0	0	0	0	0
d__Bacteria	p__Bacteroidota	c__Bacteroidia	o__Sphingobacteriales	f__Sphingobacteriaceae	g__Sphingobacterium	0.139767	0	0	0.0190392	0.129754	0	0	0	0.10198	0	0	0	0	0.0522193	0	0	0.311207	0	0	0	0.0595808	0	0	0
d__Bacteria	p__Firmicutes	c__Bacilli	o__Paenibacillales	f__Paenibacillaceae	g__Ammoniphilus	0.0966471	0.173279	0	0.107889	0.105585	0.114316	0	0.087108	0	0.156375	0	0.116905	0	0	0	0	0	0	0	0	0	0	0	0
d__Bacteria	p__Verrucomicrobiota	c__Verrucomicrobiae	o__Verrucomicrobiales	f__Rubritaleaceae	g__Luteolibacter	0.0550145	0	0	0	0.263325	0	0	0	0.211245	0.0207578	0	0	0	0.0889663	0	0	0.1619	0.0251843	0	0	0.0866629	0	0	0
d__Bacteria	p__Firmicutes	c__Clostridia	o__Peptostreptococcales-Tissierellales	f__Anaerovoracaceae	g__uncultured	0	0	0	0	0	0	0	0	0	0	0	0	0	0	0	0	0	0	0	0	0	0	0	0
d__Bacteria	p__Proteobacteria	c__Gammaproteobacteria	o__Xanthomonadales	f__Xanthomonadaceae	g__Thermomonas	0.111516	0	0	0	0.147564	0	0	0	0.122619	0	0	0	0	0	0	0	0	0	0	0	0	0	0	0
d__Bacteria	p__Firmicutes	c__Limnochordia	o__Limnochordia	f__Limnochordia	g__Limnochordia	0.0460932	0.111909	0	0.0602907	0.0699657	0.0984875	0	0.0759084	0.0764851	0.13285	0	0.113326	0	0	0	0	0	0	0	0	0	0	0	0
d__Bacteria	p__Verrucomicrobiota	c__Verrucomicrobiae	o__Opitutales	f__Puniceicoccaceae	g__Cerasicoccus	0	0	0	0	0	0	0.117417	0.131906	0	0	0.149025	0.0990111	0	0	0.0443372	0.0199398	0	0	0	0	0.0216657	0	0	0
d__Bacteria	p__Actinobacteriota	c__Actinobacteria	o__Frankiales	f__Frankiaceae	g__Jatrophihabitans	0.0550145	0	0	0.155486	0.0903193	0	0	0	0.229455	0.0678088	0	0	0	0	0	0	0	0	0	0	0	0	0.00678684	0
d__Bacteria	p__Actinobacteriota	c__Actinobacteria	o__Pseudonocardiales	f__Pseudonocardiaceae	g__Pseudonocardia	0	0.0541497	0	0	0.049612	0.0316567	0	0	0.0424917	0.160527	0	0.0322084	0	0	0	0	0	0	0	0	0	0	0	0
d__Bacteria	p__Proteobacteria	c__Alphaproteobacteria	o__Rhizobiales	f__Amb-16S-1323	g__Amb-16S-1323	0.0446063	0	0	0	0.137387	0	0	0	0.0934818	0	0	0	0	0	0	0	0	0	0	0	0	0	0	0
d__Bacteria	p__Proteobacteria	c__Gammaproteobacteria	o__Burkholderiales	f__Alcaligenaceae	g__Pigmentiphaga	0	0	0	0	0	0	0	0	0	0	0	0	0	0	0	0	0	0	0	0	0	0	0	0
d__Bacteria	p__Bacteroidota	c__Bacteroidia	o__Chitinophagales	f__Chitinophagaceae	g__Taibaiella	0.599212	0	0	0.237989	0.580079	0.0351741	0	0.0111996	0.473479	0.0650411	0	0	0	0.158592	0	0	0.415542	0	0	0	0.301515	0.0182358	0	0
d__Bacteria	p__Actinobacteriota	c__Actinobacteria	o__Streptosporangiales	f__Thermomonosporaceae	g__Thermostaphylospora	0	0.102884	0	0.07457	0.150108	0.105522	0.0148317	0.0634644	0.0570603	0.170214	0.0220778	0.0894678	0	0	0	0	0	0	0	0	0	0	0	0
d__Bacteria	p__Desulfobacterota	c__Desulfovibrionia	o__Desulfovibrionales	f__Desulfovibrionaceae	NA	0	0	0	0	0	0	0	0	0	0	0	0	0	0	0	0	0	0	0.189036	0.0159388	0	0	0.245684	0.0950876
d__Bacteria	p__Planctomycetota	c__Planctomycetes	o__Planctomycetales	f__Rubinisphaeraceae	g__Planctomicrobium	0.242361	0	0	0.00793298	0.370182	0	0	0	0.0898396	0	0	0	0	0.0734939	0	0	0.365174	0	0	0	0.214852	0	0	0
d__Bacteria	p__Proteobacteria	c__Gammaproteobacteria	o__Legionellales	f__Legionellaceae	g__Legionella	0.18586	0.113714	0.0187161	0.0380783	0.533011	0.172353	0.0135957	0.182927	0.33872	0.413772	0.00965904	0.115712	0.0123688	0.189537	0	0	0.0287822	0.0549476	0.006408	0.0531293	0.0577753	0.311666	0.00542947	0.199964
d__Bacteria	p__Firmicutes	c__Clostridia	o__Clostridia	f__Hungateiclostridiaceae	NA	0.0996208	0.231039	0.266704	0.0920226	0.195904	0.309532	0.222475	0.165505	0.0934818	0.202043	0	0.277947	0	0.0174064	0.220044	0.189429	0	0.0228948	0.485406	0.0301066	0	0.0232092	0.523944	0.232126
d__Bacteria	p__Verrucomicrobiota	c__Lentisphaeria	o__Victivallales	f__Victivallaceae	g__Victivallis	0	0	0	0	0	0	0	0	0	0	0	0	0	0	0	0	0	0	0	0	0	0	0	0
d__Bacteria	p__Proteobacteria	c__Alphaproteobacteria	o__Rhizobiales	f__Beijerinckiaceae	NA	0.212624	0.119129	0.0545886	0.122168	0.174278	0.0984875	0.119889	0.15555	0.19789	0.109324	0.0524348	0.0930466	0	0	0	0.0116316	0.0737543	0	0	0.0460454	0	0	0	0
d__Bacteria	p__Firmicutes	c__Syntrophomonadia	o__Syntrophomonadales	f__Syntrophomonadaceae	NA	0.0133819	0	0.0202758	0	0	0	0	0.0087108	0	0	0	0.0167007	0	0	0.103453	0.0498496	0	0	0.08811	0.0159388	0	0	0.403138	0.0629256
d__Bacteria	p__Firmicutes	c__Clostridia	o__Lachnospirales	f__Lachnospiraceae	g__Anaerosporobacter	0	0	0	0	0	0	0	0	0	0	0	0	0	0	0	0	0	0	0	0	0	0	0	0
d__Bacteria	p__Firmicutes	c__Clostridia	o__Clostridiales	f__Clostridiaceae	g__Clostridium_sensu_stricto_P3	0	0	0	0	0	0	0	0	0	0	0	0	0	0	0	0	0	0	0	0	0	0	0	0
d__Bacteria	p__Proteobacteria	c__Alphaproteobacteria	o__Rhizobiales	f__Xanthobacteraceae	g__Afipia	0	0	0	0	0.166645	0	0	0	0.157826	0	0	0	0	0.0754279	0	0	0	0	0	0	0	0.0331559	0	0
d__Bacteria	p__Planctomycetota	c__Planctomycetes	o__Pirellulales	f__Pirellulaceae	g__uncultured	0.0862389	0.0685896	0	0	0.258237	0.0932114	0	0.0323544	0.241596	0.153608	0.0193181	0.0190865	0	0	0	0	0	0	0	0	0.00541643	0	0	0
d__Bacteria	p__Bdellovibrionota	c__Oligoflexia	o__0319-6G20	f__0319-6G20	g__0319-6G20	0.139767	0	0	0	0.166645	0	0	0	0.214887	0.0456672	0	0	0	0	0	0	0.0521677	0	0	0	0	0.0331559	0	0.0237719
d__Bacteria	p__Actinobacteriota	c__Actinobacteria	o__Micrococcales	f__Intrasporangiaceae	NA	0.0669095	0.0703946	0	0	0.118306	0.121351	0	0.0398208	0.131117	0.134234	0	0.0548736	0	0	0	0	0	0	0	0	0	0	0	0
d__Bacteria	p__Firmicutes	c__Bacilli	o__Paenibacillales	f__Paenibacillaceae	g__Ammoniibacillus	0.0624489	0.124544	0	0.0666371	0.0877751	0.0791418	0	0.0472872	0.0509901	0.0761119	0	0.0715743	0	0	0	0	0	0	0	0	0	0	0	0
d__Bacteria	p__Firmicutes	c__Clostridia	o__Peptostreptococcales-Tissierellales	f__Peptostreptococcaceae	g__Sporacetigenium	0.0624489	0.0902494	0.0124774	0.0523577	0.0457957	0.089694	0.0210115	0.0846192	0.0473479	0.166062	0.0110389	0.0930466	0	0	0	0	0	0	0	0	0	0	0	0
d__Bacteria	p__Bacteroidota	c__Bacteroidia	o__Chitinophagales	f__Chitinophagaceae	g__Haoranjiania	0	0	0	0.682236	0	0	0	0	0	0	0	0	0	0	0	0	0	0	0	0	0	0	0	0.00419504
d__Bacteria	p__Actinobacteriota	c__Thermoleophilia	o__Solirubrobacterales	f__67-14	g__67-14	0.191807	0.409733	0	0.0618773	0.365093	0.481885	0.0247194	0.22897	0.423703	0.327973	0	0.178936	0	0.0328788	0	0	0	0	0	0	0	0.0431027	0.0108589	0.0237719
d__Bacteria	p__Proteobacteria	c__Alphaproteobacteria	o__Caulobacterales	f__Caulobacteraceae	NA	0.0906996	0.0288798	0	0	0.131027	0.0615547	0	0	0.312011	0.0498187	0.00413959	0.025051	0	0	0	0	0	0	0	0	0	0	0	0
d__Bacteria	p__Bacteroidota	c__Bacteroidia	o__Chitinophagales	f__Chitinophagaceae	g__Parafilimonas	0.11449	0	0	0	0.0954077	0.00703482	0	0	0.196676	0.0249094	0	0	0	0.0367469	0	0	0.143911	0	0	0	0.0270822	0	0	0
d__Bacteria	p__Verrucomicrobiota	c__Lentisphaeria	o__Victivallales	f__Victivallaceae	g__Victivallaceae	0	0	0	0	0	0	0	0	0	0	0	0	0	0	0.100169	0.0448647	0	0.00915793	0.107334	0.0460454	0	0	0.0339342	0.0293653
d__Bacteria	p__Myxococcota	c__Polyangia	o__Polyangiales	f__BIrii41	g__BIrii41	0.0193294	0.0505397	0.0109177	0	0.0966798	0.174112	0	0.0286212	0.0437058	0.278154	0.00965904	0.130027	0	0	0	0	0	0	0	0	0	0	0	0
d__Bacteria	p__Firmicutes	c__Clostridia	o__Monoglobales	f__Monoglobaceae	g__Monoglobus	0	0	0.361844	0.217364	0.00508841	0.16356	0	0	0	0.137001	0.0331167	0.21353	0	0.0483512	0.27916	0.64306	0.0485699	0.0412107	0.289962	0.559629	0	0.11273	0.416712	0.604086
d__Bacteria	p__Firmicutes	c__Clostridia	o__Oscillospirales	f__Oscillospiraceae	g__Intestinimonas	0	0	0	0	0	0	0	0	0	0	0	0	0	0	0	0.139579	0	0	0	0	0	0	0	0.0894942
d__Bacteria	p__Planctomycetota	c__Planctomycetes	o__Gemmatales	f__Gemmataceae	g__Gemmata	0	0	0	0	0.0407073	0.0228632	0	0.0261324	0.099552	0.0442833	0	0	0	0	0	0	0.0323799	0	0	0	0.0198603	0	0	0
d__Bacteria	p__Firmicutes	c__Limnochordia	o__Limnochordales	f__uncultured	g__uncultured	0.0921865	0.137179	0.0109177	0.0936092	0.073782	0.182905	0	0.107018	0.0861975	0.203426	0	0.132412	0	0	0	0	0	0	0	0	0	0	0	0
d__Bacteria	p__Actinobacteriota	c__Thermoleophilia	o__Gaiellales	f__uncultured	g__uncultured	0.00594751	0.0830295	0	0	0.19972	0.089694	0.00494389	0.043554	0.265877	0.0761119	0	0.0167007	0	0	0	0	0	0	0	0	0	0.024867	0	0.0419504
d__Bacteria	p__Proteobacteria	c__Gammaproteobacteria	o__Steroidobacterales	f__Steroidobacteraceae	g__Steroidobacter	0	0	0	0	0	0	0	0	0	0.272619	0	0	0	0	0	0	0	0	0	0	0	0	0	0
d__Bacteria	p__Bacteroidota	c__Bacteroidia	o__Chitinophagales	f__Chitinophagaceae	NA	0.0148688	0	0	0	0.0101768	0	0	0	0.0267091	0	0	0	0.0448368	0.145054	0	0	0.465911	0	0	0	0	0	0	0
d__Bacteria	p__Firmicutes	c__Bacilli	o__Bacillales	f__Bacillaceae	g__Aeribacillus	0.049067	0.0685896	0	0	0.0826867	0.240943	0	0.0348432	0.0959099	0.22972	0	0.133605	0	0	0	0	0	0	0	0	0	0	0	0
d__Bacteria	p__Proteobacteria	c__Alphaproteobacteria	o__Caulobacterales	f__Caulobacteraceae	g__Brevundimonas	0	0	0	0	0	0	0	0	0	0	0	0	0	0	0	0	0	0	0	0	0	0	0	0
d__Bacteria	p__Firmicutes	c__Negativicutes	o__Veillonellales-Selenomonadales	f__Sporomusaceae	g__Propionispora	0	0	0	0	0	0	0	0	0	0	0	0	0	0	0	0	0	0	0	0	0	0	0	0
d__Bacteria	p__Bacteroidota	c__Bacteroidia	o__Cytophagales	f__Spirosomaceae	g__Dyadobacter	0.298863	0	0	0	0.138659	0	0	0	0.172395	0.00830312	0	0	0.0711205	0.39648	0	0	0.751934	0	0	0	0.176937	0	0	0
d__Bacteria	p__Firmicutes	c__Bacilli	o__Bacillales	f__Bacillaceae	g__uncultured	0.0624489	0.155229	0	0.0539443	0.0852309	0.119592	0	0.09333	0.0594884	0.179901	0	0.0799246	0	0	0	0	0	0	0	0	0	0	0	0
d__Bacteria	p__Proteobacteria	c__Alphaproteobacteria	o__Acetobacterales	f__Acetobacteraceae	NA	0.0401457	0	0	0.361744	0.0407073	0	0	0	0.0424917	0	0	0	0	0	0	0	0.0287822	0	0	0	0.0270822	0	0	0
d__Bacteria	p__Actinobacteriota	c__Actinobacteria	o__Streptosporangiales	f__Streptosporangiaceae	g__Nonomuraea	0	0.0649796	0	0	0.0394352	0	0	0.0485316	0	0.188204	0	0.0560665	0	0	0	0	0	0	0	0	0	0	0	0
d__Bacteria	p__Firmicutes	c__Clostridia	o__Peptostreptococcales-Tissierellales	f__Peptostreptococcaceae	g__Paraclostridium	0	0	0	0	0	0	0	0	0	0	0	0	0	0	0	0	0	0	0	0	0	0	0	0
d__Bacteria	p__Firmicutes	c__Clostridia	o__Clostridiales	f__Clostridiaceae	g__Clostridium_sensu_stricto_P10	0	0.0667846	0	0.0380783	0.0521562	0.0703482	0.0086518	0.049776	0.0303512	0.102405	0	0.0858891	0	0	0	0	0	0	0	0	0	0	0	0
d__Bacteria	p__Actinobacteriota	c__Actinobacteria	o__Pseudonocardiales	f__Pseudonocardiaceae	g__Saccharopolyspora	0	0.101079	0	0.0634639	0.21753	0.211045	0	0.0721752	0.128689	0.0954859	0.0234577	0.0858891	0	0	0	0	0	0	0	0	0	0	0	0
d__Bacteria	p__Proteobacteria	c__Gammaproteobacteria	o__Burkholderiales	f__Alcaligenaceae	g__Pusillimonas	0.223032	0	0	0	0	0	0	0	0.0339934	0	0	0	0	0	0	0	0	0	0	0	0	0	0	0
d__Bacteria	p__Actinobacteriota	c__Actinobacteria	o__Frankiales	f__Nakamurellaceae	g__Nakamurella	0	0	0	0.264962	0	0	0	0.03111	0.0631305	0	0	0	0	0	0	0	0	0	0	0	0	0	0	0.032162
d__Bacteria	p__Bacteroidota	c__Bacteroidia	o__Flavobacteriales	f__Weeksellaceae	g__Elizabethkingia	0	0	0	0	0	0	0	0	0	0	0	0	0	0	0	0	0	0	0	0	0	0	0	0
d__Bacteria	p__Firmicutes	c__Clostridia	o__Clostridiales	f__Caloramatoraceae	g__Fonticella	0.0356851	0.0721996	0	0.0301453	0.0674214	0.102005	0.0086518	0.0647088	0.0303512	0.109324	0	0.0703814	0	0	0	0	0	0	0	0	0	0	0	0
d__Bacteria	p__Proteobacteria	c__Gammaproteobacteria	o__Burkholderiales	f__Rhodocyclaceae	g__Uliginosibacterium	0.182886	0	0	0	0.0597888	0	0	0	0.0267091	0	0	0	0	0	0	0	0	0	0	0	0	0	0	0
d__Bacteria	p__Proteobacteria	c__Alphaproteobacteria	o__Reyranellales	f__Reyranellaceae	g__Reyranella	0.0966471	0	0	0	0.343468	0.0492438	0	0	0.307154	0.0608895	0	0.00596452	0	0.0328788	0	0	0.160101	0.0251843	0	0.00531293	0.0758301	0	0	0
d__Bacteria	p__Actinobacteriota	c__Thermoleophilia	o__Solirubrobacterales	NA	NA	0.072857	0.0685896	0	0.0333185	0.0877751	0.0545199	0	0.0199104	0.0874115	0.0650411	0	0.0405588	0	0	0	0	0	0	0	0	0	0	0	0
d__Bacteria	p__Firmicutes	c__Clostridia	o__Clostridiales	f__Clostridiaceae	g__Clostridium_sensu_stricto_P1	0.0505539	0.144399	0	0	0.115761	0.175871	0	0.0721752	0.0667727	0.146688	0	0.120483	0	0	0	0	0	0	0	0	0	0	0	0
d__Bacteria	p__Proteobacteria	c__Alphaproteobacteria	o__Elsterales	f__uncultured	g__uncultured	0.0386588	0.0559547	0	0.0253855	0.0572446	0.0439676	0	0	0.100766	0.0636572	0	0.0393659	0	0	0	0	0	0	0	0	0	0	0	0
d__Bacteria	p__Proteobacteria	c__Alphaproteobacteria	o__Micropepsales	f__Micropepsaceae	g__uncultured	0.072857	0	0	0.0460113	0.157741	0	0	0	0.320509	0	0	0	0	0.0154724	0	0	0.0917431	0	0	0	0.0487479	0	0	0
d__Bacteria	p__Firmicutes	c__Clostridia	o__Clostridia	f__Hungateiclostridiaceae	g__Thermoclostridium	0	0.108299	0	0.0491845	0.0432515	0.102005	0	0.0833748	0.0534182	0.0885666	0.0151785	0.075153	0	0	0	0	0	0	0	0	0	0	0	0
d__Bacteria	p__Proteobacteria	c__Gammaproteobacteria	o__Orbales	f__Orbaceae	NA	0	0	0	0	0	0	0	0	0	0	0	0	0	0	0	0	0	0	0	0	0.213046	0	0	0
d__Bacteria	p__Proteobacteria	c__Gammaproteobacteria	o__EPR3968-O8a-Bc78	f__EPR3968-O8a-Bc78	g__EPR3968-O8a-Bc78	0	0	0	0	0	0	0	0	0.0169967	0.172982	0	0.00835033	0	0	0	0	0	0	0	0	0	0	0	0
d__Bacteria	p__Actinobacteriota	c__Actinobacteria	o__Micrococcales	f__Micrococcaceae	g__Paenarthrobacter	0.0550145	0.0541497	0	0.0333185	0.115761	0.0791418	0	0.0410652	0.0849834	0.0885666	0	0.0691885	0	0	0	0	0	0	0	0	0	0	0	0
d__Bacteria	p__Proteobacteria	c__Gammaproteobacteria	o__Oceanospirillales	f__Nitrincolaceae	g__Balneatrix	0	0	0	0	0	0	0	0	0	0	0	0	0	0	0	0	0	0	0	0	0	0	0	0
d__Bacteria	p__Actinobacteriota	c__Actinobacteria	o__Streptosporangiales	f__Thermomonosporaceae	g__[Streptomyces]_thermoautotrophicus	0	0	0	0	0	0	0	0.0111996	0	0.157759	0	0	0	0	0	0	0	0	0	0	0	0	0	0
d__Bacteria	p__Acidobacteriota	c__Vicinamibacteria	o__Vicinamibacterales	f__Vicinamibacteraceae	g__Vicinamibacteraceae	0.0639358	0.0324898	0	0	0.157741	0.0457263	0	0	0.100766	0.0484349	0	0	0	0	0	0	0	0	0	0	0	0.0116046	0	0
d__Bacteria	p__Proteobacteria	c__Gammaproteobacteria	o__Methylococcales	f__Methylomonadaceae	g__Methylobacter	0	0	0	0	0.02417	0.00879353	0	0	0.025495	0.154992	0	0	0	0	0	0	0	0	0	0	0	0	0	0
d__Bacteria	p__Verrucomicrobiota	c__Verrucomicrobiae	o__Opitutales	f__Opitutaceae	g__Lacunisphaera	0	0	0	0	0	0	0	0	0	0	0	0	0	0	0	0	0	0	0	0	0	0	0	0
d__Bacteria	p__Firmicutes	c__Clostridia	o__Clostridiales	f__Clostridiaceae	g__Clostridium_sensu_stricto_P12	0.0401457	0.155229	0	0.0412515	0.0407073	0.0545199	0	0.0609756	0.0388496	0.262932	0	0.114519	0	0	0	0	0	0	0	0	0	0	0	0
Unassigned	NA	NA	NA	NA	NA	0.011895	0	0.0311935	0.0428381	0.0101768	0.0123109	0.00741583	0.0721752	0.0461339	0.0262932	0.0137986	0.0524878	0.295305	0.0077362	0.0114948	0.0365564	0.030581	0	0.022428	0.0265647	0.259989	0.0629963	0.0271474	0.032162
d__Bacteria	p__Myxococcota	c__Myxococcia	o__Myxococcales	f__Vulgatibacteraceae	g__Vulgatibacter	0.0817783	0.180499	0	0.112648	0.147564	0.147731	0.0111237	0.0721752	0.0837694	0.231103	0	0.0763459	0	0.210811	0.00656847	0.0216015	0.104335	0.125922	0.012816	0.0602132	0	0	0	0
d__Bacteria	p__Proteobacteria	c__Alphaproteobacteria	o__Rhizobiales	f__Beijerinckiaceae	g__Bosea	0.0252769	0	0	0	0	0	0	0	0	0	0	0	0	0.158592	0	0.0166165	0.169095	0.066395	0	0.0478164	0.0487479	0.0414449	0	0.0139835
d__Bacteria	p__Proteobacteria	c__Alphaproteobacteria	o__Rhizobiales	f__Xanthobacteraceae	g__Xanthobacter	0	0	0	0	0	0	0	0	0	0	0	0	0	0	0	0	0	0	0	0	0	0	0	0
d__Bacteria	p__Actinobacteriota	c__Acidimicrobiia	o__Actinomarinales	f__uncultured	g__uncultured	0.0386588	0.0324898	0	0	0.0839588	0.0510025	0	0.0199104	0.0971239	0.047051	0	0.0190865	0	0	0	0	0	0	0	0	0	0	0	0
d__Bacteria	p__Firmicutes	c__Clostridia	o__Clostridia	f__Hungateiclostridiaceae	g__Ruminiclostridium	0	0.0595646	0	0	0.0381631	0.216321	0	0.0261324	0	0.0512026	0	0.0345942	0	0	0	0	0	0	0	0	0	0	0	0
d__Bacteria	p__Chloroflexi	c__Chloroflexia	o__Thermomicrobiales	f__AKYG1722	g__AKYG1722	0.0327113	0.0541497	0	0.0142794	0.0636051	0.102005	0	0.0223992	0.115335	0.0636572	0	0.0334013	0	0	0	0	0	0	0	0	0	0	0	0
d__Bacteria	p__Proteobacteria	c__Alphaproteobacteria	o__Sphingomonadales	f__Sphingomonadaceae	g__Sphingomonas	0.0624489	0	0	0	0.0928635	0	0	0	0.0849834	0	0	0	0	0	0	0	0.100738	0	0	0	0	0	0	0
d__Bacteria	p__Bacteroidota	c__Bacteroidia	o__Cytophagales	f__Microscillaceae	g__uncultured	0	0	0	0	0.0356189	0	0	0	0.0534182	0.00830312	0	0	0.0309219	0.040615	0	0	0.140313	0	0	0	0.191381	0.0182358	0	0
d__Bacteria	p__Planctomycetota	c__Planctomycetes	o__Planctomycetales	f__Schlesneriaceae	g__Schlesneria	0.0520407	0.00902494	0	0	0.133571	0.0492438	0	0.0087108	0.115335	0.0415156	0	0	0	0	0	0	0	0	0	0	0	0	0	0
d__Bacteria	p__Firmicutes	c__Clostridia	o__Lachnospirales	f__Lachnospiraceae	g__Anaerocolumna	0	0.0595646	0	0.0412515	0.133571	0.0844179	0	0	0	0.0761119	0	0.0608381	0	0	0	0	0	0	0	0	0	0	0	0
d__Bacteria	p__Planctomycetota	c__Planctomycetes	o__Planctomycetales	f__Schlesneriaceae	g__Planctopirus	0.133819	0	0	0	0.170462	0.0439676	0	0	0.0145686	0.0747281	0	0	0	0.0232086	0	0	0.0845476	0	0	0	0.0198603	0	0	0
d__Bacteria	p__Firmicutes	c__Bacilli	o__Izemoplasmatales	f__Izemoplasmatales	g__Izemoplasmatales	0	0.0740045	0.148169	0.0587041	0.0165373	0.0650721	0.137193	0.158039	0.0327793	0.0788796	0.0220778	0.0524878	0	0.0116043	0.0147791	0.0232632	0	0	0.014418	0	0	0	0	0.0125851
d__Bacteria	p__Firmicutes	c__Clostridia	o__Lachnospirales	f__Defluviitaleaceae	g__Defluviitalea	0	0.0469297	0	0	0	0.059796	0	0.0472872	0.0364215	0.0678088	0	0	0	0	0	0	0	0	0	0	0	0	0	0
d__Bacteria	p__Verrucomicrobiota	c__Verrucomicrobiae	o__Opitutales	f__Puniceicoccaceae	g__uncultured	0	0	0.0187161	0	0	0	0	0	0	0	0	0	0	0	0	0.0282481	0	0.0297633	0.046458	0.18064	0	0.0232092	0	0.0237719
d__Bacteria	p__Proteobacteria	c__Alphaproteobacteria	o__Rickettsiales	f__Rickettsiaceae	g__uncultured	0	0	0	0	0	0	0	0	0	0	0	0	0	0	0	0	0	0	0	0	0	0	0	0
d__Bacteria	p__Proteobacteria	c__Gammaproteobacteria	o__Enterobacterales	f__Yersiniaceae	NA	0.133819	0	0	0	0.12721	0	0	0	0.100766	0.0345963	0	0	0	0	0	0	0	0	0	0	0	0	0	0
d__Bacteria	p__Proteobacteria	c__Alphaproteobacteria	o__Acetobacterales	f__Acetobacteraceae	g__Roseomonas	0.0520407	0.0216599	0	0	0.181911	0.0316567	0	0	0.205174	0.066425	0	0.0178936	0	0	0	0	0	0	0	0	0.00722191	0	0	0
d__Bacteria	p__Bacteroidota	c__Bacteroidia	o__Chitinophagales	f__Chitinophagaceae	g__Aurantisolimonas	0	0	0	0	0	0	0	0	0	0	0	0	0.032468	0.0580215	0	0	0.185285	0	0	0	0.178742	0	0	0
d__Bacteria	p__Actinobacteriota	c__Actinobacteria	o__Streptosporangiales	f__Thermomonosporaceae	g__Actinocorallia	0.0252769	0.0469297	0	0.0349051	0.0712378	0.059796	0	0.03111	0.0327793	0.047051	0.0110389	0.025051	0	0	0	0	0	0	0	0	0	0	0	0
d__Bacteria	p__Proteobacteria	c__Alphaproteobacteria	o__Caulobacterales	f__Caulobacteraceae	g__Caulobacter	0.0550145	0	0	0	0.152652	0	0	0	0.149328	0	0	0	0	0.0309448	0	0	0.11333	0	0	0	0.0505534	0	0	0
d__Bacteria	p__Firmicutes	c__Negativicutes	o__Veillonellales-Selenomonadales	f__Sporomusaceae	g__Pelosinus	0	0	0	0	0	0	0	0	0	0	0	0	0	0	0	0	0	0	0	0	0	0	0	0
d__Bacteria	p__Proteobacteria	c__Alphaproteobacteria	o__Rhizobiales	f__Beijerinckiaceae	g__Microvirga	0.0921865	0	0	0	0.0559725	0.114316	0	0	0.116549	0.120395	0	0.0334013	0	0.0116043	0	0	0	0	0	0	0	0	0	0
d__Bacteria	p__Bacteroidota	c__Bacteroidia	o__Sphingobacteriales	f__Lentimicrobiaceae	g__Lentimicrobium	0.0282507	0.0270748	0	0	0.0954077	0	0	0.0111996	0.0655586	0.0415156	0.00551945	0.0453304	0	0	0	0	0	0	0	0	0	0	0	0
d__Bacteria	p__Proteobacteria	c__Gammaproteobacteria	o__Burkholderiales	f__Alcaligenaceae	g__Candidimonas	0	0	0	0.0856762	0.0572446	0	0	0	0.0594884	0	0	0	0	0	0	0	0.0845476	0	0	0	0.11194	0	0	0
d__Bacteria	p__Actinobacteriota	c__Actinobacteria	o__Micrococcales	f__Intrasporangiaceae	g__Ornithinicoccus	0.0416326	0.0469297	0	0	0.0877751	0.0756243	0	0.0460428	0.0874115	0.0636572	0	0.0334013	0	0	0	0	0	0	0	0	0	0	0	0
d__Bacteria	p__Chloroflexi	c__Anaerolineae	NA	NA	NA	0	0.0469297	0	0	0.0852309	0	0	0	0.0776991	0.0332125	0	0.0656098	0	0	0	0	0	0	0	0	0	0	0	0
d__Bacteria	p__Firmicutes	c__D8A-2	o__D8A-2	f__D8A-2	g__D8A-2	0.0312244	0.0487347	0	0.0349051	0.0318026	0.059796	0	0.0261324	0.0376355	0.124547	0	0.0262439	0	0	0	0	0	0	0	0	0	0	0	0
d__Bacteria	p__Proteobacteria	c__Gammaproteobacteria	o__Xanthomonadales	f__Xanthomonadaceae	g__Stenotrophomonas	0.0535276	0	0	0	0.0903193	0	0	0	0.115335	0	0	0	0.0200993	0	0	0	0	0	0	0	0	0	0	0
d__Bacteria	p__Bacteroidota	c__Bacteroidia	o__Flavobacteriales	f__Flavobacteriaceae	g__Pricia	0.0386588	0	0	0	0.119578	0	0	0	0	0	0	0	0	0	0	0	0	0	0	0	0	0	0	0
d__Bacteria	p__Firmicutes	c__uncultured	o__uncultured	f__uncultured	g__uncultured	0.0104081	0	0.0249548	0	0.00636051	0.00703482	0.0642705	0	0	0	0.0924508	0	0	0	0.0870322	0.0631429	0	0	0.06408	0	0	0	0.111304	0.0377554
d__Bacteria	p__Firmicutes	c__Clostridia	o__Clostridia	f__Hungateiclostridiaceae	g__UCG-012	0.0416326	0.0703946	0	0	0.0394352	0.112557	0.0111237	0.0709308	0.0315653	0.0954859	0	0.0596452	0	0	0	0	0	0	0	0	0	0	0	0
d__Bacteria	p__Proteobacteria	c__Gammaproteobacteria	o__Diplorickettsiales	f__Diplorickettsiaceae	g__uncultured	0.049067	0	0	0	0.108129	0.0193458	0	0	0.115335	0.0345963	0	0.00357871	0	0	0	0	0	0	0	0	0	0	0	0
d__Bacteria	p__Proteobacteria	c__Alphaproteobacteria	o__Kiloniellales	f__Fodinicurvataceae	g__uncultured	0	0	0	0	0	0	0	0	0	0	0	0	0	0	0	0	0	0	0	0	0	0	0	0
d__Bacteria	p__Firmicutes	c__Clostridia	o__Oscillospirales	f__Ruminococcaceae	g__Caproiciproducens	0.0312244	0	0	0.0206258	0.0750541	0.117833	0.00988777	0.0236436	0.049776	0.0359802	0	0.0954324	0	0	0	0	0	0	0	0	0	0	0	0
d__Bacteria	p__Firmicutes	c__Bacilli	o__uncultured	f__uncultured	g__uncultured	0	0.146204	0	0.0999556	0	0.105522	0	0.0908412	0.075271	0.121779	0	0.0882749	0	0	0	0	0	0	0	0	0	0	0	0
d__Bacteria	p__Proteobacteria	c__Alphaproteobacteria	o__Ferrovibrionales	f__Ferrovibrionaceae	g__Ferrovibrio	0	0	0	0	0	0	0	0	0	0	0	0	0	0	0	0	0	0	0	0	0	0	0	0
d__Bacteria	p__Spirochaetota	c__Spirochaetia	o__Spirochaetales	f__Spirochaetaceae	g__Sediminispirochaeta	0	0	0.135692	0	0	0	0.0333712	0	0	0	0.00827917	0	0	0	0	0	0	0	0	0	0	0	0	0
d__Bacteria	p__Proteobacteria	c__Alphaproteobacteria	NA	NA	NA	0.0237901	0.0180499	0	0	0.12721	0.0404502	0	0	0.0922677	0.0359802	0	0.0214723	0	0	0	0	0	0	0	0	0	0	0	0
d__Bacteria	p__Firmicutes	c__Clostridia	o__Peptostreptococcales-Tissierellales	f__Anaerovoracaceae	g__[Eubacterium]_nodatum_group	0	0	0	0	0	0	0.106294	0	0	0	0	0	0	0	0	0	0	0	0	0	0	0	0	0
d__Bacteria	p__Proteobacteria	c__Alphaproteobacteria	o__Puniceispirillales	f__Puniceispirillales_Incertae_Sedis	g__Constrictibacter	0	0	0	0	0	0	0	0	0	0	0	0	0	0	0	0	0	0	0	0	0	0	0	0
d__Bacteria	p__Firmicutes	c__Desulfitobacteriia	o__Desulfitobacteriales	f__Desulfitobacteriales	g__TC1	0	0	0	0	0	0	0	0	0	0	0	0	0	0	0	0	0	0	0	0	0	0	0	0
d__Bacteria	p__Bacteroidota	c__Bacteroidia	o__Cytophagales	f__Cytophagaceae	g__Sporocytophaga	0.0282507	0	0	0	0.106857	0.00703482	0	0.0174216	0.103194	0.0179901	0	0	0	0.0367469	0	0	0.093542	0	0	0	0	0	0	0
d__Bacteria	p__Bacteroidota	c__Bacteroidia	o__Sphingobacteriales	f__Sphingobacteriaceae	g__Pelobium	0	0	0	0	0	0	0	0	0	0	0	0	0	0	0	0	0.152905	0	0	0	0.0920794	0	0	0
d__Bacteria	p__Actinobacteriota	c__Actinobacteria	o__Frankiales	NA	NA	0	0	0	0	0.0356189	0.0967288	0	0.0335988	0.0522041	0.056738	0	0	0	0	0	0	0	0	0	0	0	0	0	0
d__Bacteria	p__Actinobacteriota	c__Actinobacteria	o__Micrococcales	f__Microbacteriaceae	g__Agromyces	0.107055	0.142594	0	0	0.0610609	0.0633134	0	0.0298656	0.0279231	0.0899505	0	0.0322084	0	0	0	0	0	0	0	0	0	0	0	0
d__Bacteria	p__Proteobacteria	c__Alphaproteobacteria	o__Parvibaculales	f__Parvibaculaceae	g__Parvibaculum	0.0327113	0	0	0	0.0890472	0	0	0	0.173609	0	0	0	0	0	0	0	0	0	0	0	0	0	0	0
d__Bacteria	p__Proteobacteria	c__Gammaproteobacteria	o__Burkholderiales	f__Oxalobacteraceae	NA	0	0	0	0	0.0648772	0.0703482	0	0	0.0849834	0.0442833	0	0.0477162	0	0	0	0	0	0	0	0	0	0	0.0800847	0
d__Bacteria	p__Firmicutes	c__Bacilli	o__Bacillales	f__Bacillaceae	g__Calditerricola	0	0.115519	0	0	0.073782	0.145973	0	0.0821304	0.075271	0	0	0.0775388	0	0	0	0	0	0	0	0	0	0	0	0
d__Bacteria	p__Firmicutes	c__Bacilli	o__Bacillales	f__Planococcaceae	g__Solibacillus	0	0	0	0	0	0.0580373	0	0.0472872	0.0546322	0.0705765	0	0.050102	0	0	0	0	0	0	0	0	0	0	0	0
d__Bacteria	p__Bacteroidota	c__Bacteroidia	o__Flavobacteriales	NA	NA	0.0802914	0	0	0	0.0152652	0	0	0.0037332	0.100766	0.00691927	0	0	0	0	0	0	0	0	0	0	0	0	0	0
d__Bacteria	p__Firmicutes	c__Clostridia	o__Lachnospirales	f__Defluviitaleaceae	g__Defluviitaleaceae_UCG-011	0.0104081	0.0108299	0.0998191	0.107889	0.0178094	0	0	0.0174216	0.0194248	0.0207578	0	0	0	0	0	0	0	0	0.004806	0	0	0	0	0
d__Bacteria	p__Bacteroidota	c__Bacteroidia	o__Chitinophagales	f__Chitinophagaceae	g__Niastella	0	0	0	0	0	0	0	0	0.099552	0	0	0	0	0	0	0	0	0	0	0	0	0	0	0
d__Bacteria	p__Planctomycetota	c__Planctomycetes	o__Pirellulales	f__Pirellulaceae	g__Pir4_lineage	0.037172	0.0288798	0	0.0111062	0	0.0633134	0	0.0174216	0.10805	0.0761119	0	0.03698	0	0	0	0	0	0	0	0	0	0	0	0
d__Bacteria	p__Proteobacteria	c__Gammaproteobacteria	o__Pseudomonadales	f__Moraxellaceae	g__Cavicella	0	0	0	0	0	0	0	0	0	0	0	0	0.032468	0.0251426	0	0	0.106134	0	0	0	0	0	0	0
d__Bacteria	p__Firmicutes	c__Clostridia	o__Peptostreptococcales-Tissierellales	f__Proteiniboraceae	g__Proteiniborus	0	0	0	0	0	0	0	0	0	0	0	0	0	0	0	0	0	0	0	0	0	0	0	0
d__Bacteria	p__Firmicutes	c__Moorellia	o__Desulfitibacterales	f__Desulfitibacteraceae	g__Desulfitibacter	0.0148688	0.0812245	0	0.0698102	0.0419794	0.110798	0	0.0535092	0.0704148	0.110708	0	0.172971	0	0	0	0	0	0	0	0	0	0	0	0
d__Bacteria	p__Bacteroidota	c__Bacteroidia	o__Chitinophagales	f__Chitinophagaceae	g__Terrimonas	0.0386588	0	0	0	0.0979519	0	0	0	0.0570603	0	0	0	0	0	0	0	0	0	0	0	0	0	0	0
d__Bacteria	p__Proteobacteria	c__Gammaproteobacteria	o__Pseudomonadales	f__Moraxellaceae	g__uncultured	0.037172	0	0	0	0.0915914	0	0	0	0.176037	0	0	0	0	0	0	0	0	0	0	0	0	0	0	0
d__Bacteria	p__Actinobacteriota	c__Actinobacteria	o__Micrococcales	f__Cellulomonadaceae	g__Oerskovia	0.113003	0	0	0	0	0	0	0	0	0.0705765	0	0	0	0	0	0	0	0	0	0	0	0	0	0
d__Bacteria	p__Chloroflexi	c__Anaerolineae	o__Anaerolineales	f__Anaerolineaceae	NA	0.0267638	0	0	0	0.0101768	0.102005	0	0.0161772	0	0.0650411	0	0	0	0	0	0	0	0	0	0	0	0	0	0
d__Bacteria	p__Bdellovibrionota	c__Bdellovibrionia	o__Bdellovibrionales	f__Bdellovibrionaceae	g__Bdellovibrio	0.123411	0.0180499	0	0	0.340924	0.0175871	0	0	0.275589	0.0138385	0	0	0	0	0	0	0	0	0	0	0	0	0	0
d__Bacteria	p__Chloroflexi	c__Anaerolineae	o__Anaerolineales	f__Anaerolineaceae	g__uncultured	0.0208163	0.0306848	0	0	0.0877751	0.0650721	0	0.006222	0.0643446	0.0788796	0.00965904	0.0584523	0	0	0	0	0	0	0	0	0	0	0	0
d__Bacteria	p__Proteobacteria	c__Gammaproteobacteria	o__Burkholderiales	f__B1-7BS	g__B1-7BS	0	0	0	0	0.0381631	0	0	0	0.10198	0	0	0	0	0	0	0	0	0	0	0	0	0	0	0
d__Bacteria	p__Firmicutes	c__Syntrophomonadia	o__Syntrophomonadales	f__Syntrophomonadaceae	g__uncultured	0.0535276	0.0703946	0	0.0285587	0.0559725	0.059796	0	0.037332	0.0364215	0.0830312	0	0.120483	0	0	0	0	0	0	0	0	0	0	0	0
d__Bacteria	p__Proteobacteria	c__Alphaproteobacteria	o__Ferrovibrionales	f__Ferrovibrionales	g__Taonella	0	0	0	0	0	0	0	0	0	0	0	0	0	0	0	0	0	0	0	0	0	0	0	0
d__Bacteria	p__Acidobacteriota	c__Acidobacteriae	o__Acidobacteriales	f__Acidobacteriaceae_(Subgroup_P1)	g__Acidipila	0	0	0	0.128514	0	0	0	0	0	0	0	0	0	0	0	0	0	0	0	0	0	0	0	0
d__Bacteria	p__Actinobacteriota	c__Actinobacteria	o__Pseudonocardiales	f__Pseudonocardiaceae	NA	0.0208163	0.0667846	0	0	0.0356189	0	0	0	0	0.0954859	0	0	0	0	0	0	0	0	0	0	0	0	0	0
d__Bacteria	p__Actinobacteriota	c__Actinobacteria	o__Pseudonocardiales	f__Pseudonocardiaceae	g__Saccharomonospora	0	0.0649796	0	0.0253855	0.0356189	0.0439676	0	0	0.025495	0.056738	0	0.0381729	0	0	0	0	0	0	0	0	0	0	0	0
d__Bacteria	p__Firmicutes	c__Clostridia	o__Christensenellales	f__Christensenellaceae	g__Christensenellaceae	0	0	0.00779837	0	0	0	0.0840461	0.0547536	0	0	0	0	0	0	0.0656847	0	0	0	0	0	0	0	0	0
d__Bacteria	p__Bacteroidota	c__Bacteroidia	o__Sphingobacteriales	f__Sphingobacteriaceae	NA	0.0163557	0	0	0	0.105585	0	0	0	0.163897	0	0	0	0	0	0	0	0.0557654	0	0	0	0.122772	0	0	0
d__Bacteria	p__Proteobacteria	c__Alphaproteobacteria	o__Rhizobiales	f__Rhizobiales_Incertae_Sedis	g__Bauldia	0.0312244	0	0	0	0.190815	0.0422089	0	0	0.127475	0.0318286	0	0	0	0	0	0	0	0	0	0	0	0	0	0
d__Bacteria	p__Proteobacteria	c__Gammaproteobacteria	o__Diplorickettsiales	f__Diplorickettsiaceae	g__Aquicella	0.0341982	0.0144399	0	0	0.150108	0.0281393	0	0	0.0910537	0.0110708	0	0	0	0	0	0	0	0	0	0	0	0	0	0
d__Bacteria	p__Acidobacteriota	c__Blastocatellia	o__Blastocatellales	f__Blastocatellaceae	g__uncultured	0.0386588	0	0	0	0.0826867	0.00703482	0	0	0.0813413	0	0	0	0	0	0	0	0	0	0	0	0	0	0	0
d__Bacteria	p__Firmicutes	c__Syntrophomonadia	o__Syntrophomonadales	f__Syntrophomonadaceae	g__Syntrophomonas	0.0356851	0.0379048	0	0.0539443	0.0508841	0.0650721	0	0.0423096	0.0449198	0	0	0.03698	0	0	0	0	0	0	0	0	0	0	0	0
d__Bacteria	p__Proteobacteria	c__Gammaproteobacteria	o__Burkholderiales	f__Oxalobacteraceae	g__Herminiimonas	0	0	0	0	0.0788704	0	0	0	0.0789132	0	0	0	0	0	0	0	0	0	0	0	0	0	0	0
d__Bacteria	p__Chloroflexi	c__OLB14	o__OLB14	f__OLB14	g__OLB14	0.0550145	0.0379048	0	0	0.073782	0.0246219	0	0	0.0946958	0.0387479	0	0.0143149	0	0	0	0	0	0	0	0	0	0	0	0
d__Bacteria	p__Firmicutes	c__Dethiobacteria	o__Dethiobacterales	f__Dethiobacteraceae	g__uncultured	0.0341982	0.0938594	0	0.0412515	0.062333	0.0703482	0	0.0634644	0.0631305	0.0871828	0.0206979	0.0894678	0	0	0	0	0	0	0	0	0	0	0	0
d__Bacteria	p__Proteobacteria	c__Gammaproteobacteria	o__Enterobacterales	f__Morganellaceae	g__Morganella	0	0	0	0	0	0	0	0	0	0	0	0	0	0	0	0	0	0	0	0	0	0	0	0
d__Bacteria	p__Bacteroidota	c__Bacteroidia	o__Chitinophagales	f__Chitinophagaceae	g__Edaphobaculum	0.102595	0	0	0	0.0750541	0	0	0	0.213673	0	0	0	0	0.0444831	0	0	0.163699	0	0	0	0.0758301	0	0	0
d__Bacteria	p__Proteobacteria	c__Gammaproteobacteria	o__Steroidobacterales	f__Steroidobacteraceae	NA	0	0	0	0.0111062	0	0	0	0	0.0764851	0	0	0	0	0	0	0	0	0	0	0	0.00722191	0	0	0
d__Bacteria	p__Firmicutes	c__Negativicutes	o__Veillonellales-Selenomonadales	NA	NA	0	0	0	0	0	0	0	0	0	0	0	0	0	0	0	0	0	0	0.04005	0.109801	0	0	0	0
d__Bacteria	p__Firmicutes	c__Clostridia	o__Proteinivoracales	f__uncultured	g__uncultured	0.0386588	0.0360998	0	0.0174526	0.0178094	0.0369328	0	0.037332	0.0400636	0.0802635	0	0.0298226	0	0	0	0	0	0	0	0	0	0	0	0
d__Bacteria	p__Actinobacteriota	c__Actinobacteria	o__Frankiales	f__Acidothermaceae	g__Acidothermus	0.0624489	0.0667846	0	0	0.0903193	0	0	0.0385764	0.0327793	0.117628	0	0.0226652	0	0	0	0	0	0	0	0	0	0	0	0.0195769
d__Bacteria	p__Firmicutes	c__Bacilli	o__Thermoactinomycetales	f__Thermoactinomycetaceae	NA	0.00297376	0.0830295	0	0.0253855	0.0547004	0.0439676	0	0.055998	0.0230669	0.0498187	0	0.0632239	0	0	0	0	0	0	0	0	0	0	0	0
d__Bacteria	p__Bdellovibrionota	c__Oligoflexia	o__Oligoflexales	f__uncultured	g__uncultured	0.0327113	0.0108299	0	0	0.0636051	0.0211045	0	0.0087108	0.0764851	0.0428994	0	0.00477162	0	0	0	0	0	0	0	0	0	0	0	0
d__Bacteria	p__Acidobacteriota	c__Blastocatellia	o__P11-24	f__P11-24	g__P11-24	0	0	0	0	0	0	0	0	0	0.0262932	0	0.0691885	0	0	0	0	0	0	0	0	0	0	0	0
d__Bacteria	p__Proteobacteria	c__Alphaproteobacteria	o__Rickettsiales	f__SM2D12	g__SM2D12	0	0	0	0	0	0	0	0	0	0	0	0	0.0247376	0.0309448	0	0	0.104335	0	0	0	0.0108329	0	0	0
d__Bacteria	p__Chloroflexi	c__Anaerolineae	o__Anaerolineales	f__Anaerolineaceae	g__Anaerolinea	0.0223032	0.0180499	0	0	0.0954077	0.0685895	0	0.0111996	0.0109264	0.0512026	0	0.0703814	0	0	0	0	0	0	0	0	0	0	0	0
d__Bacteria	p__Firmicutes	c__Clostridia	o__Clostridia	f__Gracilibacteraceae	NA	0.0446063	0.0415147	0	0.0237989	0.0190815	0.0422089	0	0.0522648	0	0.0622734	0	0.050102	0	0	0	0	0	0	0	0	0	0	0	0
d__Bacteria	p__Proteobacteria	c__Alphaproteobacteria	o__Rhizobiales	f__Hyphomicrobiaceae	g__uncultured	0	0	0	0	0	0	0	0	0	0	0	0	0	0.040615	0	0	0.0431732	0	0	0	0	0.0563651	0	0.0503405
d__Bacteria	p__Bacteroidota	c__Bacteroidia	o__Sphingobacteriales	f__env.OPS_P17	g__env.OPS_P17	0.0431195	0	0	0	0	0	0	0	0.0400636	0	0	0	0	0	0	0	0.030581	0	0	0	0	0	0	0
d__Bacteria	p__Firmicutes	c__Clostridia	o__Lachnospirales	f__Lachnospiraceae	g__Cellulosilyticum	0.011895	0.0180499	0	0.0174526	0.0228979	0	0	0.0398208	0	0.0179901	0	0.0214723	0	0	0	0	0	0	0	0	0	0	0	0
d__Bacteria	p__Firmicutes	c__Bacilli	o__Paenibacillales	f__Paenibacillaceae	g__uncultured	0	0.0342948	0	0	0	0.0510025	0	0.0385764	0	0.037364	0	0	0	0	0	0	0	0	0	0	0	0	0	0
d__Bacteria	p__Bacteroidota	c__Bacteroidia	o__Sphingobacteriales	f__NS11-12_marine_group	g__NS11-12_marine_group	0.00446063	0	0	0	0	0	0	0	0.00728429	0	0	0	0.0108227	0.0734939	0	0	0.165497	0	0	0	0.0397205	0	0	0
d__Bacteria	p__Firmicutes	c__Limnochordia	o__MBA03	f__MBA03	g__MBA03	0	0.0595646	0	0	0	0.0404502	0	0.024888	0.0169967	0.0387479	0	0.0381729	0	0	0	0	0	0	0	0	0	0	0	0
d__Bacteria	p__Proteobacteria	c__Alphaproteobacteria	o__Rhizobiales	f__Xanthobacteraceae	g__Rhodoplanes	0.0802914	0	0	0	0.0356189	0	0	0	0	0	0	0	0	0	0	0	0	0	0	0	0	0	0	0
d__Bacteria	p__Actinobacteriota	c__Actinobacteria	o__Pseudonocardiales	f__Pseudonocardiaceae	g__Pseudonocardiaceae	0.0133819	0.0252698	0	0	0.0547004	0.0457263	0.00370792	0.0236436	0.0230669	0.0484349	0	0.0107361	0	0	0	0	0	0	0	0	0	0	0	0
d__Bacteria	p__Firmicutes	c__Thermacetogenia	o__Thermacetogeniales	f__Thermacetogeniaceae	g__Thermacetogenium	0	0	0	0.0126928	0.0216257	0.0369328	0	0.037332	0.0364215	0.0747281	0	0.0357871	0	0	0	0	0	0	0	0	0	0	0	0
d__Bacteria	p__Actinobacteriota	c__Thermoleophilia	o__Solirubrobacterales	f__Solirubrobacteraceae	g__Patulibacter	0	0	0	0	0	0	0	0	0	0	0	0	0	0	0	0	0	0	0	0	0	0	0	0
d__Bacteria	p__Proteobacteria	c__Gammaproteobacteria	o__Oceanospirillales	f__Alcanivoracaceae1	g__Alcanivorax	0	0	0	0	0	0	0	0	0	0	0	0	0	0.0270767	0	0	0.0953409	0	0	0	0	0	0	0
d__Bacteria	p__Firmicutes	c__Bacilli	o__Erysipelotrichales	f__Erysipelatoclostridiaceae	g__UCG-004	0	0	0.121655	0.0809164	0	0	0	0	0	0	0	0	0	0	0	0	0	0	0.006408	0	0	0	0	0.0139835
d__Bacteria	p__Proteobacteria	c__Alphaproteobacteria	o__Rhizobiales	f__Beijerinckiaceae	g__Chelatococcus	0	0	0	0	0.0661493	0	0	0	0	0	0	0	0	0	0	0	0	0	0	0	0	0	0	0
d__Bacteria	p__Actinobacteriota	c__Thermoleophilia	o__Solirubrobacterales	f__Solirubrobacteraceae	g__Conexibacter	0	0	0	0.0317319	0.0661493	0	0	0	0	0	0	0	0	0	0	0	0	0	0	0	0	0	0	0
d__Bacteria	p__Firmicutes	c__Negativicutes	o__uncultured	f__uncultured	g__uncultured	0.0148688	0.0433197	0	0	0.0190815	0.0351741	0	0.0223992	0	0.0428994	0	0.0202794	0	0	0	0	0	0	0	0	0	0	0	0
d__Bacteria	p__Firmicutes	c__Clostridia	o__Clostridiales	NA	NA	0.0193294	0	0.00779837	0	0	0.0580373	0	0	0.0631305	0.0249094	0	0.0298226	0	0	0	0	0	0	0	0	0	0	0	0
d__Bacteria	p__Proteobacteria	c__Alphaproteobacteria	o__Micropepsales	f__Micropepsaceae	NA	0	0	0	0	0	0	0	0	0	0	0	0	0	0	0	0	0	0	0	0	0	0	0	0
d__Bacteria	p__Armatimonadota	c__uncultured	o__uncultured	f__uncultured	g__uncultured	0.0178425	0.0342948	0	0	0.0203536	0.0422089	0	0	0.0327793	0.0318286	0.00275972	0.0202794	0	0	0	0	0	0	0	0	0	0	0	0
d__Bacteria	p__Proteobacteria	c__Alphaproteobacteria	o__Rhizobiales	f__Beijerinckiaceae	g__Camelimonas	0.0297376	0	0	0	0.0445236	0.0193458	0	0	0.0352074	0	0	0	0	0.0135383	0	0	0	0	0	0	0	0	0	0
d__Bacteria	p__Proteobacteria	c__Gammaproteobacteria	o__Xanthomonadales	f__Rhodanobacteraceae	NA	0	0	0	0.0761566	0	0	0	0	0	0	0	0	0	0	0	0	0	0	0	0	0	0	0	0
d__Bacteria	p__Firmicutes	c__Clostridia	o__Clostridiales	f__Oxobacteraceae	g__Oxobacter	0.0416326	0.00902494	0	0.0380783	0	0	0	0.0211548	0.0339934	0.084415	0	0.0381729	0	0	0	0	0	0	0	0	0	0	0	0
d__Bacteria	p__Gemmatimonadota	c__Gemmatimonadetes	o__Gemmatimonadales	f__Gemmatimonadaceae	g__Gemmatimonas	0.0237901	0	0	0	0.0305305	0.0246219	0	0.0087108	0.0716289	0.0304448	0	0.0310155	0	0	0	0	0	0	0	0	0	0	0	0
d__Bacteria	p__Firmicutes	c__Bacilli	o__Haloplasmatales	f__Haloplasmataceae	g__Haloplasma	0.0282507	0.106494	0	0.0253855	0.0636051	0.0650721	0	0.0485316	0.0679867	0.0733442	0	0.0691885	0	0	0	0	0	0	0	0	0	0	0	0
d__Bacteria	p__Bdellovibrionota	c__Bdellovibrionia	o__Bacteriovoracales	f__Bacteriovoracaceae	g__Peredibacter	0.0148688	0	0	0	0.0826867	0	0	0	0.0267091	0	0	0	0	0.0077362	0	0	0.0269833	0.00686845	0	0	0	0	0	0
d__Bacteria	p__Dependentiae	c__Babeliae	o__Babeliales	f__Vermiphilaceae	g__Vermiphilaceae	0.037172	0	0	0	0.0852309	0.0123109	0	0	0.0886256	0.00691927	0	0	0	0	0	0	0	0	0	0	0	0	0	0
d__Bacteria	p__Actinobacteriota	c__Actinobacteria	o__Kineosporiales	f__Kineosporiaceae	NA	0	0	0	0	0	0	0	0	0	0	0	0	0	0.0483512	0	0	0	0	0	0.0283356	0.0631917	0.0762587	0	0.032162
d__Bacteria	p__Firmicutes	c__Bacilli	o__Thermoactinomycetales	f__Thermoactinomycetaceae	g__Thermoflavimicrobium	0.0327113	0	0	0	0	0.0404502	0	0.0335988	0.0291372	0.0581218	0	0	0	0	0	0	0	0	0	0	0	0	0	0
d__Bacteria	p__Firmicutes	c__Clostridia	o__Clostridia	f__Hungateiclostridiaceae	g__Fastidiosipila	0.011895	0	0	0	0.0190815	0.0140696	0	0	0.0327793	0.0207578	0	0.0107361	0	0	0	0	0	0	0	0	0	0	0	0
d__Bacteria	p__Firmicutes	c__Dethiobacteria	o__Dethiobacterales	f__Dethiobacteraceae	g__Dethiobacter	0	0.0577596	0	0	0	0.059796	0.00370792	0.0485316	0.0145686	0	0.0151785	0.0524878	0	0	0	0	0	0	0	0	0	0	0	0
d__Bacteria	p__Proteobacteria	c__Gammaproteobacteria	o__Oceanospirillales	f__Pseudohongiellaceae	g__BIyi10	0	0	0	0	0	0	0	0	0.0121405	0	0	0	0	0.00967024	0	0	0.0791509	0	0	0	0.037915	0	0	0
d__Bacteria	p__Deinococcota	c__Deinococci	o__Deinococcales	f__Trueperaceae	g__Truepera	0.0163557	0.0288798	0	0	0.0254421	0.0246219	0	0	0.0169967	0.056738	0	0.011929	0	0	0	0	0	0	0	0	0	0	0	0
d__Bacteria	p__Firmicutes	c__Clostridia	o__Clostridia	f__Hungateiclostridiaceae	g__uncultured	0	0.0342948	0	0	0.0152652	0.0211045	0	0.0199104	0.00849834	0.0539703	0	0.0143149	0	0	0	0	0	0	0	0	0	0	0	0
d__Bacteria	p__Proteobacteria	c__Gammaproteobacteria	o__Cellvibrionales	f__Cellvibrionaceae	g__Cellvibrio	0	0	0	0	0	0	0	0	0	0	0	0	0	0.0116043	0	0	0.0755532	0	0	0	0.0649972	0	0	0
d__Bacteria	p__Bacteroidota	c__Rhodothermia	o__Rhodothermales	f__Rhodothermaceae	g__uncultured	0.0133819	0.00721996	0	0	0.0407073	0	0	0	0.0315653	0	0	0	0	0	0	0	0	0	0	0	0	0	0	0
d__Bacteria	p__Chloroflexi	c__Anaerolineae	o__SBR1031	f__A4b	g__A4b	0.0252769	0.0234649	0	0	0.0648772	0.0510025	0	0	0.0473479	0.0650411	0	0.0310155	0	0	0	0	0	0	0	0	0	0	0	0
d__Bacteria	p__Firmicutes	c__Bacilli	o__Thermoactinomycetales	f__Thermoactinomycetaceae	g__Risungbinella	0.0193294	0.0324898	0	0	0.0190815	0.0439676	0	0.0223992	0	0.0221417	0	0	0	0.0232086	0	0	0	0	0	0.0194807	0	0	0	0
d__Bacteria	p__Actinobacteriota	c__Actinobacteria	o__Micrococcales	f__Jonesiaceae	g__Jonesia	0	0	0	0	0.0381631	0	0	0.0510204	0.0109264	0	0	0	0	0	0	0	0	0	0	0	0	0	0	0
d__Bacteria	p__Verrucomicrobiota	c__Verrucomicrobiae	o__Chthoniobacterales	f__Terrimicrobiaceae	g__Terrimicrobium	0.011895	0	0	0.0142794	0.0712378	0.0228632	0	0.0460428	0.0157826	0.0304448	0	0.00835033	0	0.0638236	0	0	0.0737543	0.0778424	0	0.0336486	0	0	0	0.0503405
d__Bacteria	p__Actinobacteriota	c__Actinobacteria	o__Micrococcales	f__Dermabacteraceae	g__Brachybacterium	0.0475801	0	0	0	0.0508841	0	0	0	0.0327793	0	0	0	0	0	0	0	0	0	0	0	0	0	0	0
d__Bacteria	p__Chloroflexi	c__Anaerolineae	o__Caldilineales	f__Caldilineaceae	g__uncultured	0	0	0	0	0.0559725	0	0	0	0.0388496	0.0318286	0	0	0	0	0	0	0.0431732	0	0	0.00885489	0	0.0331559	0	0
d__Bacteria	p__Firmicutes	c__Limnochordia	o__uncultured	f__uncultured	g__uncultured	0.00892127	0.0379048	0	0.00634639	0.0254421	0.0263806	0	0.018666	0.0169967	0.0484349	0	0.0167007	0	0	0	0	0	0	0	0	0	0	0	0
d__Bacteria	p__Bacteroidota	c__Bacteroidia	o__Sphingobacteriales	f__Sphingobacteriaceae	g__Mucilaginibacter	0.0698833	0	0	0	0.0407073	0	0	0	0.0473479	0	0	0	0	0	0	0	0	0	0	0	0.0324986	0	0	0
d__Bacteria	p__Proteobacteria	c__Gammaproteobacteria	o__Burkholderiales	f__Alcaligenaceae	g__Eoetvoesia	0	0	0	0	0.0483399	0	0	0	0	0	0	0	0	0	0	0	0	0	0	0	0	0	0	0
d__Bacteria	p__Actinobacteriota	c__Actinobacteria	o__Pseudonocardiales	f__Pseudonocardiaceae	g__Lechevalieria	0	0	0	0	0.0483399	0	0	0	0	0	0	0	0	0	0	0	0	0	0	0	0	0	0	0
d__Bacteria	p__Proteobacteria	c__Alphaproteobacteria	o__Sphingomonadales	f__Sphingomonadaceae	g__Rhizorhapis	0	0	0	0	0.0483399	0	0	0	0	0	0	0	0	0	0	0	0	0	0	0	0	0	0	0
d__Bacteria	p__Myxococcota	c__Polyangia	o__Polyangiales	f__Sandaracinaceae	NA	0	0.0216599	0	0	0.02417	0.0334154	0	0.0136884	0.0145686	0.0262932	0	0.00954324	0	0	0	0	0	0	0	0	0	0	0	0
d__Bacteria	p__Firmicutes	c__Syntrophomonadia	o__Syntrophomonadales	f__Syntrophomonadaceae	g__Pelospora	0	0	0	0	0	0	0.0469669	0	0	0	0.0344966	0	0	0	0	0	0	0	0	0	0	0	0	0
d__Bacteria	p__Firmicutes	c__Bacilli	o__Bacillales	f__Bacillaceae	g__Oceanobacillus	0	0	0	0	0	0	0	0.03111	0.0546322	0.0525864	0	0.0596452	0	0	0	0	0	0	0	0	0	0	0	0
d__Bacteria	p__Bacteroidota	c__Bacteroidia	o__Flavobacteriales	f__Flavobacteriaceae	NA	0	0	0	0	0.0470678	0	0	0	0	0	0	0	0	0	0	0	0	0	0	0	0	0	0	0
d__Bacteria	p__Proteobacteria	c__Alphaproteobacteria	o__Rhizobiales	f__Rhodomicrobiaceae	g__Rhodomicrobium	0	0	0	0	0.0216257	0.0175871	0	0	0	0.0512026	0	0.013122	0	0	0	0	0	0	0	0	0	0	0	0
d__Bacteria	p__Proteobacteria	c__Alphaproteobacteria	o__Rhizobiales	f__Methyloligellaceae	g__Methyloligella	0	0	0	0	0	0	0	0	0	0	0	0	0	0	0	0	0.0377766	0	0	0.0230227	0	0.0613385	0	0.0447471
d__Bacteria	p__Firmicutes	c__Clostridia	o__Clostridiales	f__Clostridiaceae	g__Proteiniclasticum	0	0	0	0	0.0457957	0	0	0	0	0	0	0	0	0	0	0	0	0	0	0	0	0	0	0
d__Bacteria	p__Firmicutes	c__Thermoanaerobacteria	o__Thermoanaerobacterales	f__Family_III	g__Thermoanaerobacterium	0.0148688	0	0	0.0222124	0	0.0316567	0	0.0211548	0.0169967	0.0498187	0	0.025051	0	0	0	0	0	0	0	0	0	0	0	0
d__Bacteria	p__Proteobacteria	c__Gammaproteobacteria	o__R7C24	f__R7C24	g__R7C24	0.0133819	0	0	0	0.0381631	0	0	0	0.0291372	0	0	0	0	0	0	0	0.0647598	0	0	0	0.0523589	0	0	0
d__Bacteria	p__Fibrobacterota	c__Fibrobacteria	o__Fibrobacterales	f__Fibrobacteraceae	g__uncultured	0	0	0	0	0	0	0	0	0	0	0	0	0	0	0	0	0.0359777	0	0	0	0.0649972	0.00497339	0	0
d__Bacteria	p__Proteobacteria	c__Gammaproteobacteria	o__Burkholderiales	f__Methylophilaceae	NA	0.0327113	0	0	0.0190392	0	0	0	0.043554	0	0	0	0	0	0	0	0	0	0	0	0	0	0	0	0
d__Bacteria	p__Bdellovibrionota	c__Bdellovibrionia	o__Bdellovibrionales	f__Bdellovibrionaceae	g__OM27_clade	0	0	0	0	0.00381631	0	0	0.0049776	0.0109264	0.00553541	0	0	0	0	0	0	0.062961	0	0	0	0	0	0	0
d__Bacteria	p__Proteobacteria	c__Alphaproteobacteria	o__Rhizobiales	f__Rhizobiaceae	g__Chelativorans	0	0	0	0	0.0432515	0	0	0	0.0339934	0	0	0	0	0	0	0	0	0	0	0	0	0	0	0
d__Bacteria	p__Proteobacteria	c__Gammaproteobacteria	o__Burkholderiales	f__Burkholderiaceae	g__Lautropia	0	0	0	0	0.0432515	0	0	0	0	0	0	0	0	0	0	0	0	0	0	0	0	0	0	0
d__Bacteria	p__Bacteroidota	c__Bacteroidia	o__Cytophagales	f__Microscillaceae	g__Chryseolinea	0.00743439	0	0	0	0.0547004	0	0	0	0.0412777	0.0262932	0	0	0	0	0	0	0	0	0	0	0	0	0	0
d__Bacteria	p__Firmicutes	c__Bacilli	o__Alicyclobacillales	f__Alicyclobacillaceae	g__Tumebacillus	0	0	0	0	0	0	0	0	0	0	0	0	0	0	0	0	0	0	0	0	0	0	0	0.0475438
d__Bacteria	p__Actinobacteriota	c__Actinobacteria	o__Propionibacteriales	f__Propionibacteriaceae	g__Aestuariimicrobium	0	0	0	0	0.0419794	0.0263806	0	0	0	0.0235255	0	0	0	0	0	0	0	0	0	0	0	0	0	0
d__Bacteria	p__Proteobacteria	c__Alphaproteobacteria	o__Micropepsales	f__Micropepsaceae	g__Micropepsis	0.00892127	0	0	0	0	0	0	0	0.0400636	0	0	0	0	0	0	0	0	0	0	0	0	0	0	0
d__Bacteria	p__Proteobacteria	c__Gammaproteobacteria	o__Xanthomonadales	f__Xanthomonadaceae	g__Lysobacter	0	0	0	0	0	0	0	0	0.0400636	0	0	0	0	0	0	0	0	0	0	0	0	0	0	0
d__Bacteria	p__Firmicutes	c__Clostridia	o__Peptostreptococcales-Tissierellales	f__Sedimentibacteraceae	g__Sedimentibacter	0	0	0	0	0	0	0	0.037332	0	0.0124547	0	0.0381729	0	0	0	0	0	0	0	0	0	0	0	0
d__Bacteria	p__Firmicutes	c__Bacilli	o__Bacillales	f__Planococcaceae	g__Domibacillus	0	0	0	0	0	0	0	0	0	0	0	0	0	0.0618896	0	0	0	0	0	0	0	0	0	0
d__Bacteria	p__Firmicutes	c__Clostridia	o__Clostridia	f__Hungateiclostridiaceae	g__HN-HF0106	0	0	0.0374322	0	0	0	0	0.018666	0	0	0.0206979	0	0	0	0.0180633	0.0332331	0	0	0.011214	0	0	0	0	0
d__Bacteria	p__Cyanobacteria	c__Vampirivibrionia	o__Vampirovibrionales	f__Vampirovibrionaceae	g__Vampirovibrionaceae	0	0	0	0	0	0	0	0	0.0376355	0	0	0	0	0	0	0	0	0	0	0	0	0	0	0
d__Bacteria	p__Bacteroidota	c__Bacteroidia	o__Bacteroidales	f__Dysgonomonadaceae	g__Petrimonas	0	0	0	0	0	0	0	0	0.0364215	0	0	0	0	0	0	0	0	0	0	0	0	0	0	0
d__Bacteria	p__Firmicutes	c__Clostridia	o__Christensenellales	f__Christensenellaceae	g__Catabacter	0	0	0	0	0	0	0	0	0	0	0	0	0	0	0	0	0	0	0	0	0	0	0	0
d__Bacteria	p__Verrucomicrobiota	c__Chlamydiae	o__Chlamydiales	f__Parachlamydiaceae	NA	0.0163557	0.0162449	0	0	0.0228979	0.0492438	0	0.018666	0.0437058	0.0359802	0	0.025051	0	0.00580215	0	0	0.0197877	0	0	0	0.0505534	0	0	0
d__Bacteria	p__Bacteroidota	c__Bacteroidia	o__Cytophagales	f__Cyclobacteriaceae	g__Algoriphagus	0	0	0	0	0	0	0	0	0	0	0	0	0	0	0	0	0.0521677	0	0	0	0	0	0	0
d__Bacteria	p__Firmicutes	c__Clostridia	o__Clostridiales	f__Clostridiaceae	g__Clostridium_sensu_stricto_P18	0	0	0	0	0	0	0	0	0	0	0	0	0	0	0	0	0	0	0	0	0	0	0	0
d__Bacteria	p__Proteobacteria	c__Alphaproteobacteria	o__Rhizobiales	f__Xanthobacteraceae	g__Xanthobacteraceae	0	0	0	0.0444247	0	0	0	0	0	0	0	0	0	0	0	0	0	0	0	0	0	0	0	0
d__Bacteria	p__Proteobacteria	c__Gammaproteobacteria	o__Methylococcales	f__Methylococcaceae	g__uncultured	0	0	0	0	0.0686936	0	0	0	0.00849834	0.0138385	0	0	0	0	0	0	0	0	0	0	0	0	0	0
d__Bacteria	p__Chloroflexi	c__KD4-96	o__KD4-96	f__KD4-96	g__KD4-96	0.0148688	0	0	0	0.0190815	0	0	0.0049776	0.0157826	0	0.00551945	0	0	0	0	0	0	0	0	0	0	0	0	0
d__Bacteria	p__Proteobacteria	c__Gammaproteobacteria	o__Gammaproteobacteria_Incertae_Sedis	f__Unknown_Family	g__Acidibacter	0	0	0	0	0.00890472	0	0	0	0.0339934	0.0152224	0	0	0	0	0	0	0	0	0	0	0	0	0	0
d__Bacteria	p__Planctomycetota	c__Planctomycetes	o__Isosphaerales	f__Isosphaeraceae	NA	0	0	0	0	0	0	0	0	0.0109264	0	0	0	0	0.0328788	0	0.00664662	0.0413743	0.0160264	0	0	0	0.016578	0	0.0153818
d__Bacteria	p__Myxococcota	c__Myxococcia	o__Myxococcales	NA	NA	0.00892127	0.0144399	0	0	0.0534283	0.0527612	0	0	0.0267091	0	0	0.0107361	0	0	0	0	0	0	0	0	0	0	0	0
d__Bacteria	p__Cyanobacteria	c__Vampirivibrionia	o__Vampirovibrionales	f__Vampirovibrionaceae	NA	0	0	0	0	0.0343468	0	0	0	0	0	0	0	0	0	0	0	0	0	0	0	0	0	0	0
d__Bacteria	p__Firmicutes	c__Clostridia	o__Peptostreptococcales-Tissierellales	NA	NA	0	0.0342948	0	0	0	0.0263806	0	0.0136884	0.0194248	0.056738	0	0.0202794	0	0	0	0	0	0	0	0	0	0	0	0
d__Bacteria	p__Planctomycetota	c__Planctomycetes	o__Gemmatales	f__Gemmataceae	NA	0	0	0	0	0.00254421	0.00351741	0	0	0.0327793	0.0345963	0	0	0	0	0	0	0	0	0	0	0	0	0	0
d__Bacteria	p__Firmicutes	c__Clostridia	o__Clostridia	f__Gracilibacteraceae	g__Gracilibacter	0	0.0469297	0.00467902	0	0	0	0	0	0	0	0	0	0	0	0	0	0	0	0	0	0	0	0	0
d__Bacteria	p__Verrucomicrobiota	c__Verrucomicrobiae	o__Chthoniobacterales	f__Chthoniobacteraceae	g__LD29	0	0	0	0	0.0330747	0	0	0	0	0	0	0	0	0	0	0	0	0	0	0	0	0	0	0
d__Bacteria	p__Verrucomicrobiota	c__Chlamydiae	o__Chlamydiales	f__Parachlamydiaceae	g__uncultured	0.0133819	0	0	0	0.0330747	0	0	0	0	0	0	0	0	0	0	0	0	0	0	0	0	0	0	0
d__Bacteria	p__Firmicutes	c__Bacilli	o__Paenibacillales	f__Paenibacillaceae	g__Xylanibacillus	0	0	0	0	0	0.0457263	0	0	0	0	0	0.0262439	0	0	0	0	0	0	0	0	0	0	0	0
d__Bacteria	p__Firmicutes	c__Bacilli	o__Thermoactinomycetales	f__Thermoactinomycetaceae	g__Seinonella	0	0.0360998	0	0	0	0	0	0.0323544	0.00607024	0	0	0	0	0	0	0	0	0	0	0	0	0	0	0
d__Bacteria	p__Proteobacteria	c__Alphaproteobacteria	o__Rhizobiales	f__Hyphomicrobiaceae	NA	0	0	0	0	0	0	0	0	0	0	0	0	0	0	0	0	0	0.0435002	0	0.0407325	0	0.0431027	0.02579	0
d__Bacteria	p__Dependentiae	c__Babeliae	o__Babeliales	f__Babeliaceae	g__Babeliaceae	0	0	0	0	0.0254421	0	0	0	0.0230669	0	0	0.00715743	0	0	0	0	0	0	0	0	0	0	0	0
d__Bacteria	p__Bacteroidota	c__Bacteroidia	o__Bacteroidales	f__Marinilabiliaceae	g__Ruminofilibacter	0.0178425	0	0	0	0.0216257	0	0	0	0.0303512	0	0	0	0	0	0	0	0	0	0	0	0	0	0	0
d__Bacteria	p__Firmicutes	c__Thermovenabulia	o__Thermovenabulales	f__Thermovenabulales	g__Thermosediminibacter	0.0252769	0	0	0	0.0190815	0	0	0	0.0303512	0	0	0	0	0	0	0	0	0	0	0	0	0	0	0
d__Bacteria	p__Acidobacteriota	c__Acidobacteriae	o__Acidobacteriales	f__Acidobacteriaceae_(Subgroup_P1)	g__Granulicella	0	0	0	0	0	0	0	0	0.0303512	0	0	0	0	0	0	0	0	0	0	0	0	0	0	0
d__Bacteria	p__Proteobacteria	c__Alphaproteobacteria	o__Reyranellales	f__Reyranellaceae	g__uncultured	0	0	0	0	0.0305305	0	0	0	0.0388496	0	0	0	0	0	0	0	0	0	0	0	0	0	0	0
d__Bacteria	p__Firmicutes	c__Thermacetogenia	o__Thermacetogeniales	f__Thermacetogeniaceae	g__uncultured	0	0	0	0	0	0	0	0	0	0.0345963	0	0	0	0	0	0	0	0	0	0	0	0	0	0
d__Bacteria	p__Actinobacteriota	c__Actinobacteria	o__Streptosporangiales	f__Thermomonosporaceae	g__Thermomonosporaceae	0	0	0	0	0.0228979	0	0	0	0	0.0345963	0	0	0	0	0	0	0	0	0	0	0	0	0	0
d__Bacteria	p__Bacteroidota	c__Bacteroidia	o__Chitinophagales	f__Chitinophagaceae	g__Sediminibacterium	0.011895	0	0	0	0	0	0	0	0	0	0	0	0	0	0	0	0.0449721	0	0	0	0	0	0	0
d__Bacteria	p__Patescibacteria	c__Saccharimonadia	o__Saccharimonadales	f__LWQ8	g__LWQ8	0.00594751	0	0	0.0111062	0.0432515	0	0	0.006222	0	0.00830312	0	0	0	0	0	0	0	0	0	0	0	0	0	0
d__Bacteria	p__Proteobacteria	c__Gammaproteobacteria	o__Burkholderiales	f__Burkholderiaceae	NA	0	0	0	0	0.0305305	0	0	0	0	0	0	0	0	0	0	0	0	0	0	0	0	0	0	0
d__Bacteria	p__Proteobacteria	c__Gammaproteobacteria	o__Burkholderiales	f__Comamonadaceae	g__Polaromonas	0	0	0	0	0	0	0	0	0.0291372	0	0	0	0	0	0	0	0	0	0	0	0	0	0	0
d__Bacteria	p__Proteobacteria	c__Alphaproteobacteria	o__Rhizobiales	f__Rhizobiales_Incertae_Sedis	g__Nordella	0	0	0	0	0.0254421	0	0	0	0.0291372	0	0	0	0	0	0	0	0	0	0	0	0	0	0	0
d__Bacteria	p__Actinobacteriota	c__Actinobacteria	o__Propionibacteriales	f__Nocardioidaceae	g__Kribbella	0	0	0	0	0	0	0	0	0	0.0332125	0	0	0	0	0	0	0	0	0	0	0	0	0	0
d__Bacteria	p__Armatimonadota	c__Chthonomonadetes	o__Chthonomonadales	f__Chthonomonadales	g__Chthonomonadales	0	0	0	0	0	0	0	0	0	0.0235255	0	0.00835033	0	0	0	0	0	0	0	0	0	0	0	0
d__Bacteria	p__Proteobacteria	c__Gammaproteobacteria	o__Salinisphaerales	f__Solimonadaceae	g__Alkanibacter	0	0	0	0	0	0	0	0	0	0	0	0	0	0	0	0	0.0431732	0	0	0	0	0	0	0
d__Bacteria	p__Proteobacteria	c__Alphaproteobacteria	o__Rhizobiales	f__Beijerinckiaceae	g__Beijerinckiaceae	0	0	0	0	0	0	0	0	0	0	0	0	0	0	0	0	0	0	0	0	0	0	0	0
d__Bacteria	p__Gemmatimonadota	c__Longimicrobia	o__Longimicrobiales	f__Longimicrobiaceae	g__Longimicrobiaceae	0	0	0	0	0.00890472	0	0	0.0024888	0.0230669	0.0124547	0	0.00835033	0	0	0	0	0	0	0	0	0	0	0	0
d__Bacteria	p__Fibrobacterota	c__Fibrobacteria	o__Fibrobacterales	f__Fibrobacterales	g__BBMC-4	0	0.0252698	0	0	0.0190815	0.0404502	0	0	0	0.0276771	0	0.0190865	0	0	0	0	0	0	0	0	0	0	0	0
d__Bacteria	p__Bacteroidota	c__Bacteroidia	o__Chitinophagales	f__Chitinophagaceae	g__Flavitalea	0	0	0	0	0.0190815	0	0	0	0.0279231	0	0	0	0	0	0	0	0	0	0	0	0	0	0	0
d__Bacteria	p__Actinobacteriota	c__Acidimicrobiia	o__Microtrichales	f__Iamiaceae	g__Iamia	0	0	0	0	0.012721	0.0246219	0	0	0.0169967	0.0179901	0	0.00954324	0	0.0541534	0	0.00830827	0.0197877	0.0435002	0	0.0194807	0.0180548	0.0381293	0	0
d__Bacteria	p__Acidobacteriota	c__Vicinamibacteria	o__Vicinamibacterales	f__Vicinamibacteraceae	g__Luteitalea	0	0	0	0	0.0279863	0	0	0	0.0206388	0	0	0	0	0	0	0	0	0	0	0	0	0	0	0
d__Bacteria	p__Firmicutes	c__Clostridia	o__Clostridiales	f__Clostridiaceae	NA	0	0	0	0	0	0.0386915	0	0	0	0	0	0	0	0	0	0	0	0	0	0	0	0	0	0.00559339
d__Bacteria	p__Actinobacteriota	c__Actinobacteria	o__Propionibacteriales	f__Nocardioidaceae	g__Aeromicrobium	0	0	0	0	0	0	0	0.0273768	0	0	0	0.0190865	0	0	0	0	0	0	0	0	0	0	0	0
d__Bacteria	p__Proteobacteria	c__Alphaproteobacteria	o__Caulobacterales	f__Hyphomonadaceae	g__Hirschia	0	0	0	0	0	0	0	0	0.0267091	0	0	0	0	0	0	0	0.00719554	0	0	0	0	0	0	0
d__Bacteria	p__Actinobacteriota	c__Actinobacteria	o__Catenulisporales	f__Actinospicaceae	g__Actinospica	0	0	0	0	0	0	0	0	0	0.0304448	0	0	0	0	0	0	0	0	0	0	0	0	0	0
d__Bacteria	p__Firmicutes	c__Symbiobacteriia	o__Symbiobacteriales	f__Symbiobacteriales	g__Caldinitratiruptor	0	0	0	0	0	0	0	0	0	0.0304448	0	0	0	0	0	0	0	0	0	0	0	0	0	0
d__Bacteria	p__Chloroflexi	c__Anaerolineae	o__RBG-13-54-9	f__RBG-13-54-9	g__RBG-13-54-9	0.00594751	0	0	0	0.0216257	0.0263806	0	0.0049776	0.0194248	0.0276771	0	0.0178936	0	0	0	0	0	0	0	0	0	0	0	0
d__Bacteria	p__Verrucomicrobiota	c__Chlamydiae	o__Chlamydiales	f__Criblamydiaceae	g__Criblamydiaceae	0	0.0252698	0	0	0.00890472	0	0	0.0099552	0	0	0	0.0167007	0	0	0	0	0	0	0	0	0	0	0	0
d__Bacteria	p__Firmicutes	c__Thermovenabulia	o__Thermovenabulales	f__Thermovenabulales	g__Thermovenabulum	0	0	0	0.0333185	0	0	0	0	0	0	0	0	0	0	0	0	0	0	0	0	0	0	0	0
d__Bacteria	p__Proteobacteria	c__Alphaproteobacteria	o__Acetobacterales	f__Acetobacteraceae	g__Rhodopila	0	0	0	0	0.0267142	0	0	0	0.024281	0	0	0	0	0	0	0	0	0	0	0	0	0	0	0
d__Bacteria	p__Proteobacteria	c__Gammaproteobacteria	o__Salinisphaerales	f__Solimonadaceae	g__Solimonas	0	0	0	0	0	0	0	0	0.025495	0.00276771	0	0	0	0	0	0	0	0	0	0	0	0	0	0
d__Bacteria	p__Verrucomicrobiota	c__Verrucomicrobiae	o__Opitutales	f__Opitutaceae	g__Diplosphaera	0	0	0	0	0	0	0	0	0	0	0	0	0	0	0	0	0	0	0	0	0	0	0	0
d__Bacteria	p__Cyanobacteria	c__Sericytochromatia	o__Sericytochromatia	f__Sericytochromatia	g__Sericytochromatia	0.011895	0	0	0	0	0	0	0	0.0145686	0	0	0	0	0.0116043	0	0	0	0	0	0	0	0	0	0
d__Bacteria	p__Planctomycetota	c__Planctomycetes	o__Gemmatales	f__Gemmataceae	g__uncultured	0	0	0	0	0.0305305	0	0	0	0.0230669	0.0276771	0	0	0	0	0	0	0	0	0	0	0	0	0	0
d__Bacteria	p__Firmicutes	c__Desulfotomaculia	o__Desulfotomaculales	f__Desulfotomaculales	g__Cryptanaerobacter	0	0	0	0	0.0101768	0.0175871	0	0	0	0.0276771	0	0.0155078	0	0	0	0	0	0	0	0	0	0	0	0
d__Bacteria	p__Actinobacteriota	c__Acidimicrobiia	o__Microtrichales	f__Ilumatobacteraceae	g__Ilumatobacter	0	0	0	0	0.02417	0	0	0	0	0	0	0	0	0	0	0	0	0	0	0	0	0	0	0
d__Bacteria	p__Proteobacteria	c__Alphaproteobacteria	o__Sphingomonadales	f__Sphingomonadaceae	g__Parablastomonas	0	0	0	0	0.02417	0	0	0	0	0	0	0	0	0	0	0	0	0	0	0	0	0	0	0
d__Bacteria	p__Acidobacteriota	c__Vicinamibacteria	o__Vicinamibacterales	f__Vicinamibacteraceae	NA	0	0	0	0	0.02417	0	0	0	0	0	0	0	0	0	0	0	0	0	0	0	0	0	0	0
d__Bacteria	p__Bacteroidota	c__Bacteroidia	o__Bacteroidales	f__SB-5	g__SB-5	0	0	0	0	0.02417	0	0	0	0	0	0	0	0	0	0	0	0	0	0	0	0	0	0	0
d__Bacteria	p__Firmicutes	c__Bacilli	o__Lactobacillales	f__Leuconostocaceae	g__Weissella	0	0.00902494	0	0	0.0165373	0.0105522	0	0	0.0182107	0.0110708	0	0	0	0	0	0	0	0	0	0	0	0	0	0
d__Bacteria	p__Gemmatimonadota	c__Gemmatimonadetes	o__Gemmatimonadales	f__Gemmatimonadaceae	g__uncultured	0.00892127	0	0	0	0.00763262	0	0	0	0.0230669	0	0	0	0	0	0	0	0	0	0	0	0	0	0	0
d__Bacteria	p__Proteobacteria	c__Alphaproteobacteria	o__Dongiales	f__Dongiaceae	g__Dongia	0.0148688	0	0	0	0	0	0	0	0.0230669	0	0	0	0	0	0	0	0	0	0	0	0	0	0	0
d__Bacteria	p__Myxococcota	c__Polyangia	o__Polyangiales	f__Polyangiaceae	g__Pajaroellobacter	0	0	0	0	0	0	0	0	0.0230669	0.0179901	0	0	0	0	0	0	0	0	0	0	0	0	0	0
d__Bacteria	p__Actinobacteriota	c__Actinobacteria	o__Pseudonocardiales	f__Pseudonocardiaceae	g__Actinopolyspora	0	0	0	0.00634639	0	0	0	0	0	0	0	0	0	0	0	0	0.0107933	0.0228948	0	0.0247937	0	0.024867	0	0.0265686
d__Bacteria	p__Bacteroidota	c__Bacteroidia	o__Sphingobacteriales	f__Sphingobacteriaceae	g__uncultured	0	0	0	0	0.0228979	0	0	0	0.0109264	0	0	0	0	0	0	0	0	0	0	0	0	0	0	0
d__Bacteria	p__Firmicutes	c__Limnochordia	o__B55-F-B-G02	f__B55-F-B-G02	g__B55-F-B-G02	0	0	0	0	0.0152652	0.0140696	0	0.0111996	0.0048562	0.0124547	0	0.00954324	0	0	0	0	0	0	0	0	0	0	0	0
d__Bacteria	p__Spirochaetota	c__Spirochaetia	o__Spirochaetales	f__Spirochaetaceae	NA	0	0	0	0	0	0	0	0	0.0218529	0	0	0	0	0	0	0	0	0	0	0	0	0	0	0
d__Bacteria	p__Firmicutes	c__Clostridia	o__Clostridiales	f__Clostridiaceae	g__Clostridium_sensu_stricto_P13	0	0	0	0	0	0.0281393	0	0	0.0218529	0.0235255	0	0	0	0	0	0	0	0	0	0	0	0	0	0
d__Bacteria	p__Bacteroidota	c__Bacteroidia	o__Chitinophagales	f__P37-13	g__P37-13	0	0	0	0	0	0	0	0	0.00849834	0	0	0	0.0231915	0	0	0	0.0557654	0	0	0	0	0	0	0
d__Bacteria	p__Bacteroidota	c__Bacteroidia	o__Chitinophagales	f__Chitinophagaceae	g__Puia	0	0	0	0	0.0216257	0	0	0	0	0.00691927	0	0	0	0	0	0	0	0	0	0	0	0	0	0
d__Bacteria	p__Planctomycetota	c__Phycisphaerae	o__Tepidisphaerales	f__WD2101_soil_group	g__WD2101_soil_group	0.00594751	0	0	0	0.036891	0	0	0	0.0169967	0	0	0	0	0	0	0	0	0	0	0	0	0	0	0
d__Bacteria	p__Bacteroidota	c__Bacteroidia	o__Flavobacteriales	f__Weeksellaceae	NA	0.00594751	0	0	0	0.0216257	0	0	0	0	0	0	0	0	0	0	0	0	0	0	0	0	0	0	0
d__Bacteria	p__Proteobacteria	NA	NA	NA	NA	0	0	0	0	0	0.029898	0	0.006222	0	0	0	0	0	0	0	0	0.00359777	0	0	0	0	0	0	0
d__Bacteria	p__Chloroflexi	c__Chloroflexia	o__Thermomicrobiales	f__Thermomicrobiaceae	g__Nitrolancea	0	0	0	0	0	0	0	0	0.0206388	0	0	0	0	0	0	0	0	0	0	0	0	0	0	0
d__Bacteria	p__Firmicutes	c__Clostridia	o__Peptostreptococcales-Tissierellales	f__Peptostreptococcales-Tissierellales	g__Alkaliphilus	0	0	0	0	0	0.0158284	0	0	0.0109264	0	0	0.0202794	0	0	0	0	0	0	0	0	0	0	0	0
d__Bacteria	p__Proteobacteria	c__Gammaproteobacteria	o__Salinisphaerales	f__Solimonadaceae	g__uncultured	0	0	0	0	0	0	0	0	0	0	0	0	0	0.00967024	0	0	0.030581	0	0	0	0	0	0	0
d__Bacteria	p__Myxococcota	c__Polyangia	o__Blfdi19	f__Blfdi19	g__Blfdi19	0	0	0	0	0	0	0	0	0	0	0	0	0	0	0	0	0	0	0	0	0	0	0	0
d__Bacteria	p__Proteobacteria	c__Alphaproteobacteria	o__Parvibaculales	f__Parvibaculaceae	g__Rhodoligotrophos	0	0	0	0	0.0203536	0	0	0	0	0	0	0	0	0	0	0	0	0	0	0	0	0	0	0
d__Bacteria	p__Myxococcota	c__Polyangia	o__Nannocystales	f__Nannocystaceae	g__Nannocystis	0	0	0	0	0.0203536	0.00879353	0	0	0.0133545	0	0	0	0	0	0	0	0	0	0	0	0	0	0	0
d__Bacteria	p__Myxococcota	c__Polyangia	o__FFCH16767	f__FFCH16767	g__FFCH16767	0	0	0	0	0.00636051	0	0	0	0.0194248	0	0	0.00238581	0	0	0	0	0	0	0	0	0	0	0	0
d__Bacteria	p__Verrucomicrobiota	c__Verrucomicrobiae	o__Opitutales	f__Opitutaceae	NA	0	0	0	0	0	0	0	0	0.0194248	0	0	0	0	0	0	0	0	0	0	0	0	0	0	0
d__Bacteria	p__Acidobacteriota	c__Acidobacteriae	o__Bryobacterales	f__Bryobacteraceae	g__Bryobacter	0	0	0	0	0.0178094	0	0	0.0074664	0.0194248	0	0	0	0	0	0	0	0	0	0	0	0	0	0	0
d__Bacteria	p__Proteobacteria	c__Gammaproteobacteria	o__Burkholderiales	f__Burkholderiaceae	g__Limnobacter	0	0	0	0	0	0	0	0	0.0194248	0	0	0	0	0	0	0	0	0	0	0	0	0	0	0
d__Bacteria	p__Proteobacteria	c__Gammaproteobacteria	o__Acidiferrobacterales	f__Acidiferrobacteraceae	g__Sulfurifustis	0	0.0144399	0	0	0.012721	0	0	0	0.0194248	0	0	0	0	0	0	0	0	0	0	0	0	0	0	0
d__Bacteria	p__Firmicutes	c__Clostridia	o__Peptostreptococcales-Tissierellales	f__Anaerovoracaceae	g__Anaerovorax	0	0	0	0	0	0	0	0	0	0	0.0220778	0	0	0	0	0	0	0	0	0	0	0	0	0
d__Bacteria	p__Verrucomicrobiota	c__Verrucomicrobiae	NA	NA	NA	0	0	0	0	0	0	0	0	0	0	0	0	0	0	0	0	0.0287822	0	0	0	0.00722191	0	0	0
d__Bacteria	p__Bdellovibrionota	c__Oligoflexia	NA	NA	NA	0	0	0	0	0	0	0	0	0	0	0	0	0	0	0	0	0	0.0206053	0	0.0230227	0	0.0265248	0	0
d__Bacteria	p__Actinobacteriota	c__Actinobacteria	o__Streptosporangiales	f__Streptosporangiaceae	NA	0	0	0	0	0.0190815	0	0	0	0	0	0	0	0	0	0	0	0	0	0	0	0	0	0	0
d__Bacteria	p__Proteobacteria	c__Alphaproteobacteria	o__Rhizobiales	f__Labraceae	g__Labrys	0	0	0	0.0222124	0.0190815	0	0	0	0	0	0	0	0	0	0	0	0	0	0	0	0	0	0	0
d__Bacteria	p__Firmicutes	c__Desulfitobacteriia	o__Desulfitobacteriales	f__Desulfitobacteriaceae	g__Desulfitobacterium	0	0	0	0	0	0.0263806	0	0.0149328	0	0	0	0	0	0	0	0	0	0	0	0	0	0	0	0
d__Bacteria	p__Bacteroidota	c__Bacteroidia	o__Flavobacteriales	f__Flavobacteriaceae	g__Arenibacter	0	0	0	0	0	0	0	0	0.0182107	0	0	0	0	0	0	0	0	0	0	0	0	0	0	0
d__Bacteria	p__Proteobacteria	c__Gammaproteobacteria	o__Burkholderiales	f__Nitrosomonadaceae	g__MND1	0	0	0	0	0	0	0	0	0.00971239	0.0207578	0	0	0	0	0	0	0	0	0	0	0	0	0	0
d__Bacteria	p__Proteobacteria	c__Alphaproteobacteria	o__uncultured	f__uncultured	g__uncultured	0	0	0	0	0.0139931	0	0	0	0.00728429	0.0193739	0	0.0178936	0	0	0	0	0	0	0	0	0	0	0	0
d__Bacteria	p__Verrucomicrobiota	c__Verrucomicrobiae	o__Opitutales	f__Opitutaceae	g__IMCC26134	0	0	0	0	0	0	0	0	0	0	0	0	0	0	0	0	0.0269833	0	0	0	0	0	0	0
d__Bacteria	p__Firmicutes	c__Symbiobacteriia	o__Symbiobacteriales	f__Symbiobacteraceae	g__uncultured	0	0.0252698	0	0	0.0139931	0.0211045	0	0.0161772	0	0	0	0	0	0	0	0	0	0	0	0	0	0	0	0
d__Bacteria	p__Actinobacteriota	c__Actinobacteria	o__Corynebacteriales	NA	NA	0	0	0	0.0222124	0	0	0	0	0	0	0	0	0	0	0	0	0	0	0	0	0	0	0	0
d__Bacteria	p__Planctomycetota	c__Planctomycetes	o__Pirellulales	f__Pirellulaceae	NA	0.00743439	0	0	0	0.0178094	0.0123109	0.00247194	0	0.0279231	0.00691927	0	0.00835033	0	0	0	0	0	0	0	0	0	0	0	0
d__Bacteria	p__Verrucomicrobiota	c__Verrucomicrobiae	o__Methylacidiphilales	f__Methylacidiphilaceae	g__Candidatus_Methylacidiphilum	0	0	0	0	0.0178094	0	0	0	0.0121405	0.00691927	0	0.00238581	0	0	0	0	0	0	0	0	0	0	0	0
d__Bacteria	p__Verrucomicrobiota	c__Verrucomicrobiae	o__Pedosphaerales	f__Pedosphaeraceae	NA	0	0	0	0	0.0178094	0	0	0	0.0145686	0	0	0	0	0	0	0	0	0	0	0	0	0	0	0
d__Bacteria	p__Actinobacteriota	c__Actinobacteria	o__Euzebyales	f__Euzebyaceae	g__uncultured	0	0.0126349	0	0	0.00763262	0.0246219	0	0	0.0048562	0.0166062	0	0.00954324	0	0	0	0	0	0	0	0	0	0	0	0
d__Bacteria	p__Firmicutes	c__Clostridia	o__Clostridia	f__Hungateiclostridiaceae	g__Hungateiclostridium	0	0	0	0	0	0	0	0	0.0121405	0.0193739	0	0	0	0	0	0	0	0	0	0	0	0	0	0
d__Bacteria	p__Proteobacteria	c__Alphaproteobacteria	o__Puniceispirillales	f__uncultured	g__uncultured	0	0	0	0	0	0	0	0	0	0	0	0	0	0	0	0	0	0	0	0	0	0	0	0
d__Bacteria	p__Bacteroidota	c__Bacteroidia	o__Flavobacteriales	f__Crocinitomicaceae	g__Wandonia	0.0193294	0	0	0	0.00890472	0	0	0	0	0	0	0	0	0	0	0	0	0	0	0	0	0	0	0
d__Bacteria	p__Verrucomicrobiota	c__Chlamydiae	o__Chlamydiales	f__Parachlamydiaceae	g__Neochlamydia	0	0.00360998	0	0	0.0165373	0	0	0	0	0	0	0	0	0	0	0	0	0	0	0	0	0	0	0
d__Bacteria	p__Planctomycetota	c__Planctomycetes	o__Pirellulales	f__Pirellulaceae	g__Thermogutta	0	0	0	0	0.0165373	0	0	0	0.0145686	0	0	0	0	0	0	0	0	0	0	0	0	0	0	0
d__Bacteria	p__Firmicutes	c__Incertae_Sedis	o__Incertae_Sedis	f__Incertae_Sedis	g__Gelria	0	0.0144399	0	0	0	0.0228632	0	0.0074664	0	0	0	0.013122	0	0	0	0	0	0	0	0	0	0	0	0
d__Bacteria	p__Planctomycetota	c__Phycisphaerae	o__Phycisphaerales	f__Phycisphaeraceae	g__SM1A02	0	0	0	0	0	0	0	0	0.0157826	0	0	0	0	0	0	0	0	0	0	0	0	0	0	0
d__Bacteria	p__Firmicutes	c__Desulfotomaculia	o__Desulfotomaculales	f__Desulfotomaculales	g__Desulfohalotomaculum	0.00594751	0.0144399	0	0	0.0114489	0	0	0	0.0109264	0.0179901	0	0	0	0	0	0	0	0	0	0	0	0	0	0
d__Bacteria	p__Bacteroidota	c__Bacteroidia	o__Sphingobacteriales	f__Sphingobacteriaceae	g__Sphingobacteriaceae	0	0	0	0	0	0	0	0	0	0	0	0	0	0	0	0	0	0	0	0	0.0234712	0	0	0
d__Bacteria	p__Desulfobacterota	c__uncultured	o__uncultured	f__uncultured	g__uncultured	0	0	0	0	0.0152652	0	0	0	0	0	0	0	0	0	0	0	0	0	0	0	0	0	0	0
d__Bacteria	p__Acidobacteriota	c__Acidobacteriae	o__Acidobacteriales	f__Acidobacteriaceae_(Subgroup_P1)	NA	0	0	0	0	0.0152652	0	0	0	0	0	0	0	0	0	0	0	0	0	0	0	0	0	0	0
d__Bacteria	p__Actinobacteriota	c__Actinobacteria	o__Frankiales	f__Frankiaceae	g__Frankia	0	0	0	0	0	0	0	0.0149328	0	0	0	0	0	0	0	0	0	0	0	0	0	0	0	0
d__Bacteria	p__Bacteroidota	c__Bacteroidia	o__Chitinophagales	f__Chitinophagaceae	g__Rurimicrobium	0	0	0	0	0	0	0	0	0.0145686	0	0	0	0	0	0	0	0	0	0	0	0	0	0	0
d__Bacteria	p__Proteobacteria	c__Gammaproteobacteria	o__Burkholderiales	f__SC-I-84	g__SC-I-84	0	0	0	0	0.0101768	0	0	0	0.0145686	0	0	0	0	0	0	0	0	0	0	0	0	0	0	0
d__Bacteria	p__Firmicutes	c__Sulfobacillia	o__Sulfobacillales	f__Sulfobacillaceae	g__uncultured	0	0	0	0	0	0	0	0.0049776	0.0109264	0.0166062	0	0.00954324	0	0	0	0	0	0	0	0	0	0	0	0
d__Bacteria	p__Bacteroidota	c__Bacteroidia	o__Cytophagales	f__Amoebophilaceae	g__Candidatus_Amoebophilus	0.00743439	0	0	0	0	0	0	0	0	0	0	0.0143149	0	0	0	0	0	0	0	0	0	0	0	0
d__Bacteria	p__Proteobacteria	c__Gammaproteobacteria	o__Tenderiales	f__Tenderiaceae	g__Candidatus_Tenderia	0	0	0	0	0	0	0	0	0	0	0	0	0.0185532	0	0	0	0	0	0	0	0	0	0	0
d__Bacteria	p__Verrucomicrobiota	c__Verrucomicrobiae	o__Verrucomicrobiales	f__Verrucomicrobiaceae	g__uncultured	0	0	0	0	0	0	0	0	0	0	0	0	0	0	0	0	0.0215866	0	0	0	0	0	0	0
d__Bacteria	p__Synergistota	c__Synergistia	o__Synergistales	f__Synergistaceae	g__uncultured	0	0	0	0	0	0	0	0	0	0	0	0	0	0	0	0	0	0	0	0	0	0	0	0
d__Bacteria	p__Firmicutes	c__Limnochordia	o__M55-D21	f__M55-D21	g__M55-D21	0	0.0198549	0	0	0	0	0	0	0	0	0	0	0	0	0	0	0	0	0	0	0	0	0	0
d__Bacteria	p__Verrucomicrobiota	c__Chlamydiae	o__Chlamydiales	f__Chlamydiaceae	g__Chlamydiaceae	0.00892127	0	0	0	0.0139931	0	0	0	0.00728429	0.0124547	0	0	0	0	0	0	0	0	0	0	0	0	0	0
d__Bacteria	p__Bdellovibrionota	c__Oligoflexia	o__Oligoflexales	NA	NA	0	0	0	0	0.0139931	0	0	0.0024888	0.0121405	0.00553541	0	0	0	0	0	0	0	0	0	0	0	0	0	0
d__Bacteria	p__WPS-2	c__WPS-2	o__WPS-2	f__WPS-2	g__WPS-2	0.011895	0	0	0	0.0139931	0	0	0	0.0169967	0.00553541	0	0	0	0	0	0	0	0	0	0	0	0	0	0
d__Bacteria	p__Chloroflexi	c__Chloroflexia	o__Chloroflexales	f__Chloroflexaceae	g__Candidatus_Chloroploca	0	0	0	0	0	0.0193458	0	0	0.00971239	0	0	0	0	0	0	0	0	0	0	0	0	0	0	0
d__Bacteria	p__Patescibacteria	c__Saccharimonadia	o__Saccharimonadales	f__Saccharimonadaceae	NA	0	0	0	0	0	0.0193458	0	0	0	0	0	0	0	0	0	0	0	0	0	0	0	0	0	0
d__Bacteria	p__Firmicutes	c__Clostridia	o__uncultured	f__uncultured	g__uncultured	0	0	0	0	0	0	0	0.0136884	0	0	0	0	0	0	0	0	0	0	0	0	0	0	0	0
d__Bacteria	p__Desulfobacterota	c__Desulfuromonadia	o__Bradymonadales	NA	NA	0	0	0	0	0	0	0	0	0.0133545	0	0	0	0	0	0	0	0	0	0	0	0	0	0	0
d__Bacteria	p__Gemmatimonadota	c__Gemmatimonadetes	o__Gemmatimonadales	f__Gemmatimonadaceae	NA	0	0	0	0	0.012721	0	0	0	0.0133545	0	0	0	0	0	0	0	0	0	0	0	0	0	0	0
d__Bacteria	p__Armatimonadota	NA	NA	NA	NA	0.00892127	0	0	0	0	0	0	0	0.0133545	0	0	0	0	0	0	0	0	0	0	0	0	0	0	0
d__Bacteria	p__Proteobacteria	c__Alphaproteobacteria	o__Defluviicoccales	f__uncultured	g__uncultured	0	0	0	0	0	0	0	0	0.0133545	0	0	0	0	0	0	0	0	0	0	0	0	0	0	0
d__Bacteria	p__Spirochaetota	c__Leptospirae	o__Leptospirales	f__Leptospiraceae	g__Turneriella	0	0	0	0	0	0	0	0	0.0133545	0	0	0	0	0	0	0	0	0	0	0	0	0	0	0
d__Bacteria	p__Chloroflexi	c__TK10	o__TK10	f__TK10	g__TK10	0	0	0	0	0	0	0	0	0	0.0152224	0	0	0	0	0	0	0	0	0	0	0	0	0	0
d__Bacteria	p__Firmicutes	c__Clostridia	o__Clostridia	f__Hungateiclostridiaceae	g__Acetivibrio	0	0	0	0	0	0	0	0	0	0.0152224	0	0	0	0	0	0	0	0	0	0	0	0	0	0
d__Bacteria	p__Myxococcota	c__Polyangia	o__mle1-27	f__mle1-27	g__mle1-27	0	0.00721996	0	0	0	0.00703482	0	0	0	0	0	0.013122	0	0	0	0	0	0	0	0	0	0	0	0
d__Bacteria	p__Firmicutes	c__Bacilli	o__Bacillales	f__Salisediminibacteriaceae	g__Salipaludibacillus	0	0	0	0	0	0	0	0	0	0	0	0.013122	0	0	0	0	0	0	0	0	0	0	0	0
d__Bacteria	p__Planctomycetota	c__Planctomycetes	o__Gemmatales	f__Gemmataceae	g__Fimbriiglobus	0	0	0	0	0.0101768	0	0	0	0	0	0	0	0	0	0	0	0.0197877	0	0	0	0	0	0	0
d__Bacteria	p__Actinobacteriota	c__Actinobacteria	o__PeM15	f__PeM15	g__PeM15	0	0	0	0	0.0101768	0	0	0	0.0109264	0	0	0	0	0	0	0	0	0	0	0.0194807	0	0	0	0.0111868
d__Bacteria	p__Proteobacteria	c__Gammaproteobacteria	o__CCD24	f__CCD24	g__CCD24	0	0.0180499	0	0	0	0	0	0	0	0	0	0	0	0	0	0	0	0	0	0	0	0	0	0
d__Bacteria	p__Actinobacteriota	c__Actinobacteria	o__Micrococcales	f__Intrasporangiaceae	g__Ornithinimicrobium	0	0	0	0	0	0	0	0	0.0121405	0	0	0	0	0	0	0	0	0	0	0	0	0	0	0
d__Bacteria	p__Firmicutes	c__Clostridia	o__Thermincolales	f__Thermincolaceae	g__Thermincola	0	0	0	0	0	0	0	0	0	0.0138385	0	0	0	0	0	0	0	0	0	0	0	0	0	0
d__Bacteria	p__SAR324_clade(Marine_group_B)	c__SAR324_clade(Marine_group_B)	o__SAR324_clade(Marine_group_B)	f__SAR324_clade(Marine_group_B)	g__SAR324_clade(Marine_group_B)	0.0133819	0	0	0.00475979	0	0	0	0	0	0.0138385	0	0	0	0	0	0	0	0	0	0	0	0	0	0
d__Bacteria	p__Actinobacteriota	c__Actinobacteria	o__Propionibacteriales	f__Propionibacteriaceae	g__Marinilutecoccus	0.011895	0	0	0	0	0	0	0	0	0	0	0	0	0.0193405	0	0	0.01619	0	0	0	0	0	0	0
d__Bacteria	p__Proteobacteria	c__Gammaproteobacteria	o__Burkholderiales	f__Gallionellaceae	NA	0	0	0	0	0	0	0	0	0	0	0	0	0	0	0	0	0	0	0	0	0.0180548	0	0	0
d__Bacteria	p__Verrucomicrobiota	c__Verrucomicrobiae	o__Chthoniobacterales	f__01D2Z36	g__01D2Z36	0	0	0	0	0	0	0	0	0	0	0	0	0	0.00580215	0	0	0	0	0	0	0.0180548	0	0	0
d__Bacteria	p__Firmicutes	c__Clostridia	o__Peptostreptococcales-Tissierellales	f__Peptostreptococcales-Tissierellales	g__Gottschalkia	0	0	0	0	0	0	0	0	0	0	0	0	0	0	0	0	0	0	0	0	0	0	0	0
d__Bacteria	p__Firmicutes	c__Bacilli	o__Thermoactinomycetales	f__Thermoactinomycetaceae	g__Kroppenstedtia	0	0	0	0	0	0.0158284	0	0	0	0	0	0	0	0	0	0	0	0	0	0	0	0	0	0
d__Bacteria	p__Patescibacteria	c__Berkelbacteria	o__Berkelbacteria	f__Berkelbacteria	g__Berkelbacteria	0	0	0	0	0	0	0	0	0.0109264	0	0	0	0	0	0	0	0	0	0	0	0.00722191	0	0	0
d__Bacteria	p__Firmicutes	c__Bacilli	o__Bacillales	f__Sporolactobacillaceae	g__Sporolactobacillus	0	0.00902494	0	0	0.00508841	0.00527612	0	0	0.0109264	0	0	0	0	0	0	0	0	0	0	0	0	0	0	0
d__Bacteria	p__Myxococcota	c__Myxococcia	o__Myxococcales	f__Myxococcaceae	g__P3OB-42	0	0	0	0	0	0	0	0	0.0109264	0	0	0	0	0	0	0	0	0	0	0	0	0	0	0
d__Bacteria	p__Dependentiae	c__Babeliae	o__Babeliales	f__Babeliales	g__Babeliales	0.00297376	0	0	0	0	0	0	0	0.0109264	0	0	0	0	0	0	0	0	0	0	0	0	0	0	0
d__Bacteria	p__Firmicutes	c__Clostridia	o__Eubacteriales	f__Garciellaceae	g__Irregularibacter	0	0	0	0	0	0	0	0	0	0.0124547	0	0.00596452	0	0	0	0	0	0	0	0	0	0	0	0
d__Bacteria	p__Bacteroidota	c__Bacteroidia	o__Sphingobacteriales	f__Sphingobacteriaceae	g__Pseudopedobacter	0	0	0	0	0	0	0	0	0	0	0	0	0.0139149	0	0	0	0	0	0	0	0	0	0	0
d__Bacteria	p__Chloroflexi	c__Ktedonobacteria	o__Ktedonobacterales	f__JG30-KF-AS9	g__JG30-KF-AS9	0	0	0	0	0	0	0	0	0	0	0	0	0	0	0	0	0.01619	0	0	0	0	0	0	0
d__Bacteria	p__Planctomycetota	c__Planctomycetes	o__Pirellulales	f__Pirellulaceae	g__Blastopirellula	0	0	0	0	0	0	0	0	0	0	0	0	0	0	0	0	0.01619	0	0	0	0	0	0	0
d__Bacteria	p__Bdellovibrionota	NA	NA	NA	NA	0	0	0	0	0	0	0	0	0	0	0	0	0	0	0	0	0	0	0	0	0	0	0	0
d__Bacteria	p__Proteobacteria	c__Alphaproteobacteria	o__Rhodospirillales	f__Rhodospirillaceae	g__uncultured	0.011895	0	0	0	0	0	0	0	0	0	0	0	0	0	0	0	0	0	0	0	0	0	0	0
d__Bacteria	p__Proteobacteria	c__Alphaproteobacteria	o__Tistrellales	f__Geminicoccaceae	g__Geminicoccus	0	0	0	0	0.0101768	0	0	0	0.00728429	0	0	0	0	0	0	0	0	0	0	0	0	0	0	0
d__Bacteria	p__Firmicutes	c__Thermoanaerobacteria	o__Thermoanaerobacterales	f__Thermoanaerobacteraceae	g__Caldanaerobius	0	0	0	0	0.0101768	0	0	0.0099552	0.0024281	0.00691927	0	0	0	0	0	0	0	0	0	0	0	0	0	0
d__Bacteria	p__Planctomycetota	c__Phycisphaerae	NA	NA	NA	0	0	0	0	0	0.0140696	0	0	0	0.00830312	0	0	0	0	0	0	0	0	0	0	0	0	0	0
d__Bacteria	p__Firmicutes	c__Desulfotomaculia	o__Desulfotomaculales	f__Desulfotomaculales	g__Desulfotomaculum	0	0	0	0	0	0.0140696	0	0	0	0.00968697	0	0	0	0	0	0	0	0	0	0	0	0	0	0
d__Bacteria	p__Chloroflexi	c__Chloroflexia	o__Chloroflexales	f__Roseiflexaceae	g__uncultured	0	0	0	0	0	0.0140696	0	0	0.00971239	0	0	0.00715743	0	0	0	0	0	0	0	0	0	0	0	0
d__Bacteria	p__Bacteroidota	c__Kapabacteria	o__Kapabacteriales	f__Kapabacteriales	g__Kapabacteriales	0	0	0	0	0	0	0	0	0.00971239	0	0	0	0	0	0	0	0	0	0	0	0	0	0	0
d__Bacteria	p__Proteobacteria	c__Gammaproteobacteria	o__Burkholderiales	f__Nitrosomonadaceae	g__Ellin6067	0	0	0	0	0	0	0	0	0.00971239	0	0	0	0	0	0	0	0	0	0	0	0	0	0	0
d__Bacteria	p__Chloroflexi	c__Dehalococcoidia	o__S085	f__S085	g__S085	0	0	0	0	0	0	0	0	0.00971239	0.00968697	0	0	0	0	0	0	0	0	0	0	0	0	0	0
d__Bacteria	p__Firmicutes	c__Clostridia	o__Clostridiales	f__Caloramatoraceae	NA	0	0	0	0	0	0	0	0	0	0.0110708	0	0	0	0	0	0	0	0	0	0	0	0	0	0
d__Bacteria	p__Bdellovibrionota	c__Oligoflexia	o__Silvanigrellales	f__Silvanigrellaceae	g__Silvanigrella	0	0	0	0	0	0	0	0	0	0	0	0	0	0	0	0	0	0	0	0	0	0.0132624	0	0
d__Bacteria	p__Firmicutes	c__Bacilli	o__Erysipelotrichales	f__Erysipelatoclostridiaceae	NA	0	0	0	0.0111062	0	0	0	0	0	0	0	0	0	0	0	0	0	0	0	0	0	0	0	0
d__Bacteria	p__Dependentiae	c__Babeliae	o__Babeliales	NA	NA	0	0	0	0	0.00890472	0.00527612	0	0	0.0048562	0	0	0	0	0	0	0	0	0	0	0	0	0.00994678	0	0
d__Bacteria	p__Firmicutes	c__Bacilli	o__Lactobacillales	f__Lactobacillaceae	g__Lactobacillus	0	0	0	0	0.00890472	0	0	0.0024888	0	0	0	0	0	0	0	0	0	0	0	0	0.0126383	0	0	0
d__Bacteria	p__Actinobacteriota	c__Acidimicrobiia	o__uncultured	f__uncultured	g__uncultured	0	0	0	0	0.00890472	0	0	0	0	0	0	0	0	0	0	0	0	0	0	0	0	0	0	0
d__Bacteria	p__Firmicutes	c__Clostridia	o__Lachnospirales	NA	NA	0	0	0	0	0.00636051	0.0123109	0	0	0	0	0	0	0	0	0	0	0	0	0	0	0	0	0	0
d__Bacteria	p__Myxococcota	c__Polyangia	o__Polyangiales	f__Phaselicystidaceae	g__Phaselicystis	0	0	0	0	0	0	0	0	0	0.00968697	0	0	0	0	0	0	0	0	0	0	0	0	0	0
d__Bacteria	p__Firmicutes	c__Negativicutes	o__Veillonellales-Selenomonadales	f__Sporomusaceae	g__uncultured	0	0	0	0	0	0	0	0	0	0.00968697	0	0	0	0	0	0	0	0	0	0	0	0	0	0
d__Bacteria	p__Firmicutes	c__Clostridia	o__Clostridiales	f__Caloramatoraceae	g__Caloramator	0	0	0	0	0	0	0	0	0	0	0	0.00835033	0	0	0	0	0	0	0	0	0	0	0	0
d__Bacteria	p__Firmicutes	c__Bacilli	o__Acholeplasmatales	f__Acholeplasmataceae	g__Acholeplasma	0	0	0	0	0.00508841	0	0	0	0	0	0	0.00835033	0	0	0	0	0	0	0	0	0	0	0	0
d__Bacteria	p__Bacteroidota	c__Bacteroidia	o__Cytophagales	f__Spirosomaceae	g__Fibrisoma	0	0	0	0	0	0	0	0	0	0	0	0	0	0	0	0	0.0125922	0	0	0	0	0	0	0
d__Bacteria	p__Actinobacteriota	c__Acidimicrobiia	o__Microtrichales	f__Ilumatobacteraceae	g__CL500-29_marine_group	0	0	0	0	0	0	0	0	0	0	0	0	0	0	0	0	0	0	0	0	0	0.0116046	0	0
d__Bacteria	p__Proteobacteria	c__Alphaproteobacteria	o__Paracaedibacterales	f__Paracaedibacteraceae	g__uncultured	0	0	0	0	0	0	0	0	0	0	0	0	0	0	0	0	0	0	0	0	0	0	0	0
d__Bacteria	p__Proteobacteria	c__Gammaproteobacteria	o__Gammaproteobacteria_Incertae_Sedis	f__Unknown_Family	NA	0.00892127	0	0	0	0	0	0	0	0	0	0	0	0	0	0	0	0	0	0	0	0	0	0	0
d__Bacteria	p__MBNT15	c__MBNT15	o__MBNT15	f__MBNT15	g__MBNT15	0	0	0	0	0.00763262	0	0	0	0	0	0	0	0	0	0	0	0	0	0	0	0	0	0	0
d__Bacteria	p__Firmicutes	c__Desulfitobacteriia	o__Desulfitobacteriales	f__Desulfitobacteriales	g__Candidatus_Dichloromethanomonas	0	0	0	0	0	0.0105522	0	0	0	0	0	0	0	0	0	0	0	0	0	0	0	0	0	0
d__Bacteria	p__Myxococcota	c__Polyangia	NA	NA	NA	0	0	0	0	0	0	0	0	0.00728429	0	0	0	0	0	0	0	0	0	0	0	0	0	0	0
d__Bacteria	p__Caldatribacteriota	c__Caldatribacteriia	o__Caldatribacteriales	f__Caldatribacteriaceae	g__Candidatus_Caldatribacterium	0	0	0	0	0	0	0	0	0.00728429	0	0	0	0	0	0	0	0	0	0	0	0	0	0	0
d__Bacteria	p__Chloroflexi	c__Anaerolineae	o__MSB-5E12	f__MSB-5E12	g__MSB-5E12	0	0	0	0	0	0	0	0	0.00728429	0	0	0.00357871	0	0	0	0	0	0	0	0	0	0	0	0
d__Bacteria	p__Planctomycetota	c__Phycisphaerae	o__Phycisphaerales	f__Phycisphaeraceae	g__AKYG587	0	0	0	0	0	0	0	0	0	0.00830312	0	0	0	0	0	0	0	0	0	0	0	0	0	0
d__Bacteria	p__Firmicutes	c__Clostridia	o__Peptostreptococcales-Tissierellales	f__Peptostreptococcaceae	g__Terrisporobacter	0	0	0	0	0	0	0	0	0	0	0	0.00715743	0	0	0	0	0	0	0	0	0	0	0	0
d__Bacteria	p__Patescibacteria	c__ABY1	o__Candidatus_Uhrbacteria	f__Candidatus_Uhrbacteria	g__Candidatus_Uhrbacteria	0	0	0	0	0	0	0	0	0	0	0	0	0	0	0	0	0	0.00457896	0	0	0.0108329	0	0	0
d__Bacteria	p__Proteobacteria	c__Gammaproteobacteria	o__Xanthomonadales	f__Xanthomonadaceae	g__Xanthomonas	0	0	0	0	0	0	0	0	0	0	0	0	0	0	0	0	0	0	0	0	0	0	0	0
d__Bacteria	p__Proteobacteria	c__Alphaproteobacteria	o__Rickettsiales	f__Rickettsiaceae	g__Candidatus_Megaira	0	0	0	0	0	0	0	0	0	0	0	0	0	0	0	0	0	0	0	0	0	0	0	0
d__Bacteria	p__Bacteroidota	c__Bacteroidia	o__Cytophagales	f__Cyclobacteriaceae	g__Imperialibacter	0	0	0	0	0.00636051	0	0	0	0	0	0	0	0	0	0	0	0	0	0	0	0	0	0	0
d__Bacteria	p__Verrucomicrobiota	c__Verrucomicrobiae	o__Opitutales	f__Opitutaceae	g__uncultured	0	0	0	0	0.00636051	0	0	0	0	0	0	0	0	0	0	0	0	0	0	0	0	0	0	0
d__Bacteria	p__Chloroflexi	c__Anaerolineae	o__Ardenticatenales	f__Ardenticatenaceae	g__uncultured	0	0	0	0	0	0.00879353	0	0	0	0	0	0	0	0	0	0	0	0	0	0	0	0	0	0
d__Bacteria	p__Firmicutes	c__Moorellia	o__Moorellales	f__Moorellaceae	g__Moorella	0	0	0	0	0	0	0	0.006222	0	0	0	0	0	0	0	0	0	0	0	0	0	0	0	0
d__Bacteria	p__Chloroflexi	c__Chloroflexia	o__Kallotenuales	f__AKIW781	g__AKIW781	0	0	0	0	0	0	0	0	0.00607024	0	0	0	0	0	0	0	0.00719554	0	0	0	0	0	0	0
d__Bacteria	p__Verrucomicrobiota	c__Chlamydiae	o__Chlamydiales	f__Simkaniaceae	g__uncultured	0	0	0	0	0	0	0	0	0.00607024	0	0	0	0	0	0	0	0	0	0	0	0	0	0	0
d__Bacteria	p__Proteobacteria	c__Gammaproteobacteria	o__Ectothiorhodospirales	NA	NA	0	0	0	0	0	0	0	0	0	0	0	0	0	0.00967024	0	0	0	0	0	0	0	0	0	0
d__Bacteria	p__Proteobacteria	c__Gammaproteobacteria	o__Gammaproteobacteria_Incertae_Sedis	f__Unknown_Family	g__Unknown_Family	0	0	0	0	0	0	0	0	0	0	0	0	0	0	0	0	0	0	0	0	0.00902739	0	0	0
d__Bacteria	p__Acidobacteriota	c__Acidobacteriae	o__Acidobacteriales	f__Acidobacteriaceae_(Subgroup_P1)	g__Edaphobacter	0	0	0	0	0	0	0	0	0	0	0	0	0	0	0	0	0	0	0	0	0	0	0	0.00699174
d__Bacteria	p__Chloroflexi	c__Ktedonobacteria	o__Ktedonobacterales	f__Ktedonobacteraceae	g__uncultured	0	0	0	0	0	0	0	0	0	0.00553541	0	0	0	0	0	0	0	0	0	0	0	0	0	0.00699174
d__Bacteria	p__Chloroflexi	c__Dehalococcoidia	o__SAR202_clade	f__SAR202_clade	g__SAR202_clade	0	0.00721996	0	0	0	0	0	0	0	0	0	0	0	0	0	0	0	0	0	0	0	0	0	0
d__Bacteria	p__Planctomycetota	c__Planctomycetes	o__uncultured	f__uncultured	g__uncultured	0	0	0	0	0.00508841	0	0	0	0	0	0	0	0	0	0	0	0	0	0	0	0	0	0	0
d__Bacteria	p__Firmicutes	c__Desulfotomaculia	o__Desulfotomaculales	NA	NA	0	0	0	0	0.00508841	0	0	0	0	0	0	0	0	0	0	0	0	0	0	0	0	0	0	0
d__Bacteria	p__Armatimonadota	c__Armatimonadia	o__Armatimonadales	f__Armatimonadales	g__Armatimonadales	0	0	0	0	0.00508841	0	0	0	0	0	0	0	0	0	0	0	0	0	0	0	0	0	0	0
d__Bacteria	p__Firmicutes	c__Clostridia	o__Lachnospirales	f__Lachnospiraceae	g__[Eubacterium]_ventriosum_group	0	0	0	0	0	0	0.00494389	0	0	0	0	0	0	0	0	0	0	0	0	0	0	0	0	0
d__Bacteria	p__Chloroflexi	c__SHA-26	o__SHA-26	f__SHA-26	g__SHA-26	0	0	0	0	0	0	0	0	0.0048562	0	0	0	0	0	0	0	0	0	0	0	0	0	0	0
d__Bacteria	p__Bacteroidota	c__Bacteroidia	o__Cytophagales	f__Spirosomaceae	g__Persicitalea	0	0	0	0	0	0	0	0	0.0048562	0	0	0	0	0	0	0	0	0	0	0	0	0	0	0
d__Bacteria	p__Myxococcota	c__Polyangia	o__Polyangiales	f__Sandaracinaceae	g__Sandaracinus	0	0	0	0	0	0	0	0	0.00971239	0	0	0.00477162	0	0	0	0	0	0	0	0	0	0	0	0
d__Bacteria	p__Proteobacteria	c__Gammaproteobacteria	o__Coxiellales	f__Coxiellaceae	g__Coxiella	0	0	0	0	0	0.00351741	0	0	0.0048562	0.00553541	0	0	0	0	0	0	0	0	0	0	0	0	0	0
d__Bacteria	p__Chloroflexi	NA	NA	NA	NA	0	0	0	0	0	0	0	0	0	0.00553541	0	0	0	0	0	0	0	0	0	0	0	0	0	0
d__Bacteria	p__Bdellovibrionota	c__Oligoflexia	o__Silvanigrellales	f__Silvanigrellaceae	NA	0	0	0	0	0	0	0	0	0	0	0	0	0	0	0	0	0	0	0	0.00708391	0	0	0	0
d__Bacteria	p__Bacteroidota	c__Bacteroidia	o__Bacteroidales	f__Tannerellaceae	g__Parabacteroides	0	0	0	0	0.00381631	0	0	0	0	0	0	0	0	0	0	0	0	0	0	0	0	0	0	0
d__Bacteria	p__Bacteroidota	c__Bacteroidia	o__Bacteroidales	f__Paludibacteraceae	g__uncultured	0	0	0	0	0.00381631	0	0	0	0	0	0	0	0	0	0	0	0	0	0	0	0	0	0	0
d__Bacteria	p__Bacteroidota	c__Bacteroidia	o__Bacteroidales	NA	NA	0	0	0	0	0	0	0.00370792	0	0	0	0	0	0	0	0	0	0	0	0	0	0	0	0	0
d__Bacteria	p__Bacteroidota	c__Bacteroidia	o__Bacteroidales	f__Dysgonomonadaceae	NA	0	0	0	0	0.00254421	0	0	0	0	0	0	0	0	0	0	0.00498496	0	0	0	0	0	0	0	0
d__Bacteria	p__Proteobacteria	c__Gammaproteobacteria	o__Burkholderiales	f__A21b	g__A21b	0	0	0	0	0	0	0	0	0	0	0	0	0	0	0	0	0	0	0	0	0.00541643	0	0	0
d__Bacteria	p__Planctomycetota	c__Phycisphaerae	o__Tepidisphaerales	f__CPla-3_termite_group	g__CPla-3_termite_group	0.00297376	0	0	0	0	0	0	0	0	0	0	0	0	0	0	0	0	0	0	0	0	0	0	0
d__Bacteria	p__Proteobacteria	c__Gammaproteobacteria	o__Xanthomonadales	f__Rhodanobacteraceae	g__Chujaibacter	0	0	0	0	0.00254421	0	0	0	0	0	0	0	0	0	0	0	0	0	0	0	0	0	0	0
d__Bacteria	p__Proteobacteria	c__Gammaproteobacteria	o__Oceanospirillales	f__Alcanivoracaceae	g__Ketobacter	0	0	0	0	0.00254421	0	0	0	0	0	0	0	0	0	0	0	0	0	0	0	0	0	0	0
d__Bacteria	p__Actinobacteriota	c__Actinobacteria	o__Bifidobacteriales	f__Bifidobacteriaceae	g__Bifidobacterium	0	0	0	0	0	0.00351741	0	0	0	0	0	0	0	0	0	0	0	0	0	0	0	0	0	0
d__Bacteria	p__Firmicutes	c__Clostridia	o__Clostridia	f__Hungateiclostridiaceae	g__Hungateiclostridiaceae	0	0	0	0	0	0	0	0	0	0	0	0.00238581	0	0	0	0	0	0	0	0	0	0	0	0
d__Bacteria	p__Bacteroidota	c__Bacteroidia	o__Chitinophagales	f__Chitinophagaceae	g__Ferruginibacter	0	0	0	0	0	0	0	0	0	0	0	0	0.00309219	0	0	0	0	0	0	0	0	0	0	0
d__Bacteria	p__Patescibacteria	c__Parcubacteria	o__Candidatus_Moranbacteria	f__Candidatus_Moranbacteria	g__Candidatus_Moranbacteria	0	0	0	0	0	0	0	0	0	0	0	0	0	0.0038681	0	0	0	0	0	0	0	0	0	0
d__Bacteria	p__Proteobacteria	c__Alphaproteobacteria	o__Caulobacterales	f__Hyphomonadaceae	g__SWB02	0	0	0	0	0	0	0	0	0	0	0	0	0	0	0	0	0.00359777	0	0	0	0	0	0	0

## Sheet: Suppliers_Fungi
Relative abundances (%) of all fungal genera detected in each gut area (P1, P2, P3 and P4) in the taxonomic comparison of both suppliers (S1 and S2)
domain	phylum	class	order	family	genus	S2_Larva1_P1	S2_Larva1_P2	S2_Larva1_P3	S2_Larva1_P4	S2_Larva2_P1	S2_Larva2_P2	S2_Larva2_P3	S2_Larva2_P4	S2_Larva3_P1	S2_Larva3_P2	S2_Larva3_P3	S2_Larva3_P4	S1_Larva1_P1	S1_Larva1_P2	S1_Larva1_P3	S1_Larva1_P4	S1_Larva2_P1	S1_Larva2_P2	S1_Larva2_P3	S1_Larva2_P4	S1_Larva3_P1	S1_Larva3_P2	S1_Larva3_P3	S1_Larva3_P4
k__Fungi	p__Ascomycota	c__Sordariomycetes	o__Sordariales	f__Chaetomiaceae	g__Humicola	31.3756	30.6144	32.6999	14.9114	18.866	24.6768	27.6892	22.7591	9.53531	21.7257	18.9296	15.9319	2.1542	59.6991	67.171	56.0417	47.1335	68.3873	57.222	59.6124	10.1501	22.2893	55.8271	37.4793
k__Fungi	p__Basidiomycota	c__Tremellomycetes	o__Trichosporonales	f__Trichosporonaceae	g__Apiotrichum	16.1078	15.2183	19.9295	54.9968	10.0243	13.456	14.0702	15.923	19.5185	9.9607	14.2781	15.8151	1.88869	27.4075	24.934	28.1749	21.8243	21.1708	36.1481	32.5102	27.0751	52.3587	30.5872	25.532
k__Fungi	p__Ascomycota	c__Saccharomycetes	o__Saccharomycetales	f__Saccharomycetales_fam_Incertae_sedis	g__Candida	27.4072	35.6181	26.7225	20.8517	22.2334	26.8278	23.9578	23.5168	20.4921	34.426	30.7016	27.4313	95.8223	10.0908	6.16118	14.0684	28.7788	8.51546	5.09676	6.1279	61.369	23.5972	11.6333	34.9697
k__Fungi	p__Ascomycota	c__Sordariomycetes	o__Sordariales	f__Cephalothecaceae	NA	10.5712	7.67708	10.9305	4.28224	21.4342	15.114	17.397	22.8895	16.1368	14.6683	18.1313	17.7879	0	0	0	0	0	0	0	0	0	0	0	0
k__Fungi	p__Ascomycota	c__Sordariomycetes	o__Sordariales	f__Chaetomiaceae	NA	3.82774	2.44167	2.31543	1.94336	7.87952	6.16048	3.78589	5.60372	12.2314	6.13169	4.93957	7.07013	0	0.0179958	0.0268125	0.0186244	0.00595851	0.0134014	0.0105797	0.0264251	0	0.0196127	0.0167445	0.0160706
k__Fungi	p__Ascomycota	c__Leotiomycetes	o__Thelebolales	f__Pseudeurotiaceae	g__Pseudogymnoascus	1.9886	1.07444	1.23005	0.539017	3.16283	2.38051	5.29339	1.71401	2.62507	2.30348	3.19924	3.54606	0	0	0.0024375	0	0	0	0	0	0	0	0	0
k__Fungi	p__Ascomycota	c__Saccharomycetes	o__Saccharomycetales	f__Trichomonascaceae	g__unidentified	1.61854	1.89624	1.52173	0.662025	1.32671	1.79459	1.27366	0.393553	2.57867	1.7923	1.41448	2.08578	0.00889601	0.76182	0.2275	0.198661	0.30814	0.359604	0.223937	0.275186	0.197141	0.466576	0.664758	0.532869
k__Fungi	p__Ascomycota	c__Eurotiomycetes	o__Onygenales	f__Onygenales_fam_Incertae_sedis	g__Chrysosporium	1.38035	0.687718	0.572407	0.255414	1.65198	1.4285	1.02267	1.40974	2.87508	1.34503	1.16121	1.7863	0	0	0	0	0	0	0	0	0	0	0	0
k__Fungi	p__Ascomycota	c__Sordariomycetes	o__Sordariales	f__Chaetomiaceae	g__Botryotrichum	0.859223	0.520805	0.579445	0.254559	1.2603	0.782529	0.718673	0.588567	3.31828	0.999984	1.02568	1.22296	0	0	0	0	0	0	0	0	0	0	0	0
k__Fungi	p__Mortierellomycota	c__Mortierellomycetes	o__Mortierellales	f__Mortierellaceae	g__Mortierella	0.737733	0.903884	0.62871	0.175116	1.03692	1.57571	0.771677	0.830573	0.595661	1.46084	1.30932	1.57552	0	0.00479887	0	0	0.0493705	0	0	0	0	0	0.0133956	0.00338329
k__Fungi	p__Basidiomycota	c__Agaricomycetes	o__Agaricales	f__Psathyrellaceae	g__Coprinellus	0	0.171473	0.0797617	0.0410029	4.29106	0.0745727	0.0576809	0	1.3097	0.0207664	0.079981	0	0	0	0	0	0	0	0	0	0	0	0	0
k__Fungi	p__Ascomycota	c__Leotiomycetes	o__Thelebolales	f__Pseudeurotiaceae	g__Pseudeurotium	0.220601	0.259946	0.538782	0.161449	0.779576	0.560748	0.482493	0.754212	0.208339	0.34025	0.737603	0.551204	0	0.00239943	0	0	0	0.00335035	0	0	0	0	0	0
k__Fungi	p__Ascomycota	NA	NA	NA	NA	0.0175841	0.0246265	0.033625	0.00683381	0.0558457	0.0261489	0.0639167	0.0375931	0.0369329	0.0918516	0.0496179	0.0561061	0.0205292	0.377911	0.275437	0.320495	0.508176	0.370772	0.305929	0.30799	0.343343	0.323093	0.369217	0.394999
k__Fungi	p__Ascomycota	c__Orbiliomycetes	o__Orbiliales	f__Orbiliaceae	g__Duddingtonia	0.449993	0.0711432	0.129026	0.0495451	0.208289	0.189821	0.197206	0.152722	1.31348	0.14217	0.245868	0.28053	0	0	0	0	0	0	0	0	0	0	0	0
k__Fungi	p__Ascomycota	c__Sordariomycetes	o__Coniochaetales	f__Coniochaetaceae	g__Coniochaeta	0	0	0	0	0	0	0	0	0	0	0	0	0.00684308	0.184756	0.0316875	0.0256086	0.351552	0.0603062	0.0105797	0.0291588	0.443898	0.141418	0.018419	0.0312955
k__Fungi	p__Mucoromycota	c__Mucoromycetes	o__Mucorales	f__Mucoraceae	g__Mucor	0.624236	0.502563	0.275256	0.185367	0.750898	0.921021	0.282169	0.652005	1.69228	0.781936	0.347325	0.7961	0	0.00359915	0	0.00931222	0	0	0.00793476	0	0	0	0	0.00253747
k__Fungi	p__Ascomycota	c__Sordariomycetes	o__Sordariales	f__Cephalothecaceae	g__Phialemonium	0.211009	0.130429	0.136064	0.0392944	0.326773	0.331219	0.29464	0.179742	0.242431	0.361017	0.369542	0.311616	0	0	0	0	0	0	0	0	0	0	0	0
k__Fungi	p__Ascomycota	c__Sordariomycetes	o__Sordariales	f__Cephalothecaceae	g__unidentified	0.143071	0.119484	0.148576	0.0358775	0.299605	0.212096	0.212796	0.237306	0.275576	0.164534	0.232537	0.250961	0	0	0.0056875	0	0	0	0	0	0	0	0	0
k__Fungi	NA	NA	NA	NA	NA	0.367668	0.301903	0.140756	0.098236	0.677695	0.693429	0.332055	0.503983	0.855138	0.590246	0.373985	0.854481	0.0130019	0.0767819	0.0195	0.140459	0.102997	0.0759412	0.0599515	0.207756	0.00529237	0.0557414	0	0.0685117
k__Fungi	p__Mortierellomycota	c__Mortierellomycetes	o__Mortierellales	f__Mortierellaceae	g__Dissophora	0.123888	0.138638	0.208788	0.0751719	0.197724	0.197569	0.335173	0.102206	0.184664	0.203671	0.272528	0.178933	0	0	0	0	0	0	0	0	0	0	0	0
k__Fungi	p__Ascomycota	c__Saccharomycetes	o__Saccharomycetales	NA	NA	0.487559	0.639377	0.171253	0.130697	0.327527	0.63532	0.126274	0.238481	0.299251	0.40814	0.160703	0.258543	0.00889601	0.166761	0.0690625	0.0768258	0.173648	0.170868	0.0573066	0.161284	0.0555699	0.129031	0.0284657	0.0186081
k__Fungi	p__Ascomycota	c__Dothideomycetes	o__Dothideomycetes_ord_Incertae_sedis	f__Eremomycetaceae	g__Arthrographis	0.0831249	0.0355716	0.0547384	0.026481	0.246778	0.0842574	0.0646962	0.117478	0.789795	0.0950464	0.0540613	0.0652044	0	0	0	0	0	0	0	0	0	0	0	0
k__Fungi	p__Ascomycota	c__Eurotiomycetes	o__Eurotiales	f__Aspergillaceae	g__Aspergillus	0.0135877	0.00182419	0.00547384	0	0.0558457	0.0174326	0.0194868	0	0.0160989	0.0167729	0.0177736	0.0197129	0.0143705	0.223147	0.355062	0.291007	0.115765	0.198787	0.186908	0.219602	0.0251388	0.10116	0.12977	0.125182
k__Fungi	p__Basidiomycota	c__Tremellomycetes	o__Trichosporonales	f__Trichosporonaceae	g__Cutaneotrichosporon	0.0151863	0.00820883	0.0273692	0.00256268	0.0158481	0.00290543	0.0140305	0.00587392	0.00662898	0.0103832	0.0148113	0.0409423	0.00273723	0.129569	0.0885624	0.08769	0.127682	0.0982768	0.103152	0.123925	0.0357235	0.0474834	0.051908	0.0389079
k__Fungi	p__Basidiomycota	c__Agaricomycetes	o__Agaricales	f__Pleurotaceae	g__Nematoctonus	0.0823256	0.0839125	0.0508285	0.0247726	0.350922	0.125902	0.0654756	0.116304	0.189399	0.152553	0.0844244	0.126618	0	0	0	0	0	0	0	0	0	0	0	0
k__Fungi	p__Mucoromycota	c__Umbelopsidomycetes	o__Umbelopsidales	f__Umbelopsidaceae	g__Umbelopsis	0.0383653	0.0547256	0.0367529	0.0145218	0.0784858	0.0648879	0.082624	0.0775358	0.108905	0.0974425	0.0807216	0.0887083	0.00615877	0.055187	0.0414375	0.0527692	0.0297926	0.0402041	0.0555433	0.0337148	0.0251388	0.0412899	0.088746	0.0879656
k__Fungi	p__Mucoromycota	c__Umbelopsidomycetes	o__GS23	f__unidentified	g__unidentified	0.0679386	0.104891	0.0946192	0.0170845	0.101881	0.154956	0.22137	0.11043	0.1733	0.0974425	0.179217	0.208502	0.0130019	0.142766	0.104812	0.0915701	0.0587339	0.0915761	0.127838	0.0082009	0.0443236	0.120773	0.140654	0.244443
k__Fungi	p__Ascomycota	c__Sordariomycetes	o__Microascales	f__Microascaceae	g__Scedosporium	0.113497	0.079352	0.0805436	0.0316064	0.313943	0.27989	0.166807	0.0669627	0.142049	0.215652	0.371023	0.24717	0	0	0	0	0	0	0	0	0	0	0	0
k__Fungi	p__Basidiomycota	c__Tremellomycetes	o__Tremellales	f__Trimorphomycetaceae	g__Saitozyma	0.0319711	0.0547256	0.0390988	0.0170845	0.104899	0.0823205	0.0763882	0.0305444	0.0994346	0.195684	0.106641	0.106147	0	0.0323924	0.0056875	0.00698416	0.0127682	0.0111678	0.0105797	0.00455606	0.00463082	0.0103225	0.0167445	0.0228372
k__Fungi	p__Ascomycota	c__Dothideomycetes	o__Pleosporales	NA	NA	0	0	0	0	0	0.0464869	0	0	0	0	0	0	0.00547447	0.184756	0.186875	0.0977783	0.0953362	0.205488	0.147234	0.0920324	0.00529237	0	0.00502336	0
k__Fungi	p__Ascomycota	c__Leotiomycetes	o__Helotiales	f__Myxotrichaceae	g__Oidiodendron	0.175042	0.0839125	0.119642	0.0384402	0.31017	0.201443	0.240077	0.232607	0.252848	0.21645	0.197731	0.171351	0	0.0107975	0.030875	0.0232805	0.0051073	0.0178685	0.0158695	0.0255139	0.0152156	0.0196127	0.0845599	0.038062
k__Fungi	p__Ascomycota	c__Sordariomycetes	o__Hypocreales	f__Hypocreaceae	g__Trichoderma	0.107103	0.0684069	0.0907093	0.0247726	0.162254	0.145271	0.124715	0.11043	0.226332	0.166132	0.153297	0.114487	0	0.00599858	0.0065	0.0155204	0	0	0.0105797	0.00546727	0.00463082	0.00825798	0.00251168	0.00676659
k__Fungi	p__Ascomycota	c__Orbiliomycetes	o__Orbiliales	f__Orbiliaceae	g__Arthrobotrys	0.123089	0.0155056	0.0242413	0	0.0996166	0.0755411	0.0420915	0	0.0615548	0.030351	0.108123	0.20092	0	0	0	0	0	0	0	0	0	0	0	0
k__Fungi	p__Basidiomycota	c__Tremellomycetes	o__Trichosporonales	f__Trichosporonaceae	g__unidentified	0.0671393	0.0483409	0.0797617	0.0367317	0.0747125	0.0484238	0.067814	0.0728366	0.0198869	0.0479226	0.0636886	0.0712699	0	0	0	0	0	0	0	0	0.00264619	0.00206449	0.00167445	0
k__Fungi	p__Ascomycota	c__Eurotiomycetes	o__Eurotiales	f__Aspergillaceae	g__Penicillium	0.0991104	0.102154	0.113387	0.0247726	0.186404	0.135587	0.159792	0.119828	0.193187	0.142969	0.174033	0.201679	0	0.122371	0.116187	0.108643	0.051073	0.101627	0.0731761	0.112079	0.0615238	0.0392254	0.14484	0.125182
k__Fungi	p__Ascomycota	c__Sordariomycetes	o__Microascales	f__Ceratocystidaceae	g__Chalaropsis	0.0783292	0.029187	0.0179855	0.00256268	0.135841	0.0455184	0.0218252	0.0528653	0.107958	0.0854619	0.0148113	0.0128892	0	0	0	0	0	0	0	0	0	0	0	0
k__Fungi	p__Ascomycota	c__Sordariomycetes	o__Microascales	f__Ceratocystidaceae	NA	0.037566	0.0118572	0.00625582	0	0.153198	0.038739	0.0054563	0.00939828	0.111746	0.0423316	0.00518396	0.00834009	0	0	0	0	0	0	0	0	0	0	0	0
k__Fungi	p__Basidiomycota	c__Tremellomycetes	o__Filobasidiales	f__Piskurozymaceae	g__Solicoccozyma	0.0311718	0.020066	0.0258052	0	0.104145	0.0319597	0.0420915	0.0187966	0.0558728	0.0311497	0.0348066	0.075819	0	0.113973	0	0	0	0	0	0	0.00463082	0.00412899	0.0117212	0.00930406
k__Fungi	p__Rozellomycota	c__unidentified	o__unidentified	f__unidentified	g__unidentified	0.0263762	0.0474288	0	0.0162303	0.118483	0.0842574	0.0124715	0.0787106	0.0738657	0.0726825	0.0162924	0.137232	0	0	0	0	0	0	0	0	0	0	0	0
k__Fungi	p__Ascomycota	c__Leotiomycetes	NA	NA	NA	0.00479566	0	0	0	0.00452803	0	0	0	0.38164	0	0.00370283	0	0	0	0	0	0	0	0	0	0	0	0	0
k__Fungi	p__Ascomycota	c__Sordariomycetes	o__Sordariales	f__Chaetomiaceae	g__Mycothermus	0.0135877	0.0145935	0.0109477	0.00256268	0.00603737	0.0174326	0.0358557	0.0587392	0.0236749	0.0479226	0.0488773	0.0454914	0	0	0	0	0	0	0	0	0	0	0	0
k__Fungi	p__Ascomycota	c__Eurotiomycetes	o__Eurotiales	f__Trichocomaceae	g__Thermomyces	0.00799277	0.0145935	0.0218954	0.00597958	0.0271682	0.0251804	0.0194868	0	0.0303039	0.043929	0.0192547	0.0288112	0	0.00959773	0	0	0.00680973	0	0	0.0109345	0	0	0.0108839	0.00845823
k__Fungi	p__Ascomycota	c__Sordariomycetes	o__Microascales	f__Microascaceae	g__Mycochlamys	0.0511538	0.0337474	0.0477006	0	0.0332055	0.0697303	0.0241636	0.00939828	0.0852297	0.0575071	0.0770188	0.0235039	0	0	0	0	0	0	0	0	0	0	0	0
k__Fungi	p__Ascomycota	c__Eurotiomycetes	o__Eurotiales	f__Trichocomaceae	g__Talaromyces	0.0159855	0.0127693	0.0125116	0.00256268	0.0332055	0.00968476	0.0218252	0.016447	0.00946997	0.0199677	0.0281415	0.0257785	0.00273723	0.0275935	0.013	0.0294887	0.00680973	0.00223356	0.0193961	0.0255139	0.00529237	0	0.0251168	0.0482119
k__Fungi	p__Ascomycota	c__Pezizomycetes	o__Pezizales	f__Ascobolaceae	g__Ascobolus	0.0167848	0	0	0.00256268	0.0973526	0.00968476	0	0	0.0729187	0.0119806	0	0	0	0	0	0	0	0	0	0	0	0	0	0
k__Fungi	p__Ascomycota	c__Sordariomycetes	o__Pleurotheciales	f__Pleurotheciaceae	g__Phaeoisaria	0	0	0	0	0	0	0	0	0	0	0	0	0	0	0.0219375	0.0147443	0.0663948	0.0201021	0.0132246	0	0.0258003	0.0423221	0	0.0397537
k__Fungi	p__Basidiomycota	c__Cystobasidiomycetes	o__Cystobasidiales	f__Cystobasidiaceae	g__Cystobasidium	0	0	0	0	0	0	0	0	0	0	0	0	0	0	0	0.00232805	0	0	0	0	0.00463082	0.0247739	0	0.00930406
k__Fungi	p__Ascomycota	c__Eurotiomycetes	o__Eurotiales	f__Thermoascaceae	g__Byssochlamys	0	0	0.0132936	0	0.0211308	0.0300228	0.0218252	0.0340687	0.0520848	0.0231626	0.0251792	0.0394259	0	0	0	0	0	0	0	0	0	0	0	0
k__Fungi	p__Basidiomycota	c__Agaricomycetes	NA	NA	NA	0	0	0.00234593	0	0	0	0.00155894	0	0	0.00798709	0	0.00379095	0.0109489	0	0	0.0186244	0.0144707	0	0.0167512	0	0.0198464	0.0185805	0.0167445	0.0109957
k__Fungi	p__Basidiomycota	c__Tremellomycetes	o__Trichosporonales	f__Trichosporonaceae	g__Trichosporon	0.0351682	0.010033	0.00390988	0	0.00301869	0.00581086	0	0	0.00946997	0.00718838	0.00666509	0	0	0	0.001625	0	0.00766094	0.0156349	0	0	0	0.00309674	0.00586059	0
k__Fungi	p__Ascomycota	c__Sordariomycetes	o__Hypocreales	f__Nectriaceae	g__Fusarium	0	0	0	0	0.00377336	0.00581086	0	0	0.0142049	0	0	0	0	0.0443895	0.0154375	0.0108643	0.0417096	0.0201021	0.0114613	0.0082009	0.00661546	0	0	0
k__Fungi	p__Ascomycota	c__Saccharomycetes	o__Saccharomycetales	f__Debaryomycetaceae	g__Spathaspora	0.0311718	0.0255386	0	0.00597958	0.0143388	0.0232434	0.0163689	0.0364183	0.00757597	0.0183703	0.0125896	0.00909828	0	0	0	0	0	0	0	0	0	0	0	0
k__Fungi	p__Ascomycota	c__Sordariomycetes	o__Sordariales	f__Chaetomiaceae	g__unidentified	0.0071935	0	0	0	0.0128294	0.00677933	0.00233842	0	0.00757597	0	0.00740565	0	0	0.00599858	0.0056875	0.00388009	0	0	0	0.00273363	0	0.00722573	0	0.00507494
k__Fungi	p__Ascomycota	c__Sordariomycetes	o__Xylariales	NA	NA	0.00639422	0	0	0	0.0233948	0	0	0	0.0662898	0	0	0	0	0	0.001625	0	0	0	0	0	0	0	0	0
k__Fungi	p__Basidiomycota	c__Cystobasidiomycetes	NA	NA	NA	0.00799277	0.00364837	0.00625582	0	0.00679204	0.0038739	0.00935366	0.00939828	0.00662898	0.00479226	0.00666509	0.00379095	0	0	0	0.00698416	0	0.00781747	0	0	0	0	0.00251168	0
k__Fungi	p__Ascomycota	c__Saccharomycetes	o__Saccharomycetales	f__Debaryomycetaceae	g__Debaryomyces	0.00399639	0	0	0	0.0173574	0.0116217	0	0.0129226	0.00284099	0	0	0	0.00752739	0	0	0	0.00595851	0.0156349	0.00264492	0.00182242	0	0	0	0
k__Fungi	p__Ascomycota	c__Saccharomycetes	o__Saccharomycetales	f__Saccharomycetales_fam_Incertae_sedis	g__Nadsonia	0	0	0.00390988	0	0.00754671	0.00581086	0.00311789	0	0	0	0.00592452	0.00834009	0	0	0.0024375	0.00543213	0	0	0	0.00364485	0.00396928	0	0.00837226	0.0101499
k__Fungi	p__unidentified	c__unidentified	o__unidentified	f__unidentified	g__unidentified	0.0191827	0.00273628	0	0.00256268	0.0347149	0	0.00467683	0.0258453	0.0482968	0.0239613	0.0162924	0.0401841	0.00410585	0.0143966	0.026	0.0225045	0.0383047	0	0.0211594	0.0109345	0.0119078	0.0299352	0.0251168	0.0321413
k__Fungi	p__Ascomycota	c__Leotiomycetes	o__Helotiales	NA	NA	0.0071935	0	0	0	0.0256588	0.00677933	0.00233842	0.00352435	0.0179929	0.00319484	0.00296226	0	0	0	0	0	0	0	0	0	0.00595392	0	0	0
k__Fungi	p__Ascomycota	c__Eurotiomycetes	o__Eurotiales	f__Trichocomaceae	g__Rasamsonia	0	0	0	0	0	0	0	0.0117478	0	0.00319484	0	0	0	0	0.00893749	0	0	0	0	0.00546727	0	0	0	0
k__Fungi	p__Ascomycota	c__Leotiomycetes	o__Helotiales	f__Helotiaceae	g__Scytalidium	0.0119892	0.0136814	0.00312791	0	0.0188668	0.00871628	0.00389736	0.00587392	0.00284099	0.0167729	0.00888678	0.00682371	0	0	0.0024375	0.00620814	0.00425608	0.00670069	0.0044082	0.0082009	0	0	0.00920949	0.00592076
k__Fungi	p__Ascomycota	c__Sordariomycetes	o__Sordariales	f__Sordariaceae	g__unidentified	0	0	0	0	0.00603737	0	0	0	0.0946997	0	0	0	0	0	0	0	0	0	0	0	0	0	0	0
k__Fungi	p__Ascomycota	c__Sordariomycetes	o__Togniniales	f__Togniniaceae	g__Phaeoacremonium	0	0	0	0	0	0	0	0	0	0	0	0	0	0.0119972	0	0	0.0255365	0	0	0	0	0	0	0
k__Fungi	p__Ascomycota	c__Sordariomycetes	o__Microascales	f__Microascaceae	g__Cephalotrichum	0.00399639	0	0.00547384	0	0	0.00677933	0	0	0	0.0167729	0.011849	0.0075819	0	0	0	0	0	0	0	0	0	0	0	0
k__Fungi	p__Ascomycota	c__Sordariomycetes	o__Hypocreales	f__unidentified	g__unidentified	0	0	0	0	0	0	0	0	0	0	0	0	0	0.0131969	0.0105625	0.00465611	0.00766094	0	0.00793476	0.0118458	0	0	0.00502336	0
k__Fungi	p__Basidiomycota	c__Tremellomycetes	o__Cystofilobasidiales	f__Mrakiaceae	g__Tausonia	0.0111899	0	0	0	0	0	0	0	0.010417	0.00559097	0.00814622	0.015922	0	0	0	0	0	0	0	0	0	0	0	0
k__Fungi	p__Ascomycota	c__Sordariomycetes	o__Microascales	f__Microascaceae	g__Kernia	0.00479566	0	0.00312791	0	0.00301869	0	0	0.00704871	0.00946997	0	0.011849	0.00834009	0	0	0	0	0	0	0	0	0	0	0	0
k__Fungi	p__Ascomycota	c__Sordariomycetes	o__Hypocreales	f__Hypocreales_fam_Incertae_sedis	g__Acremonium	0.00559494	0	0	0	0.00754671	0.00677933	0.00389736	0	0	0.00559097	0.0103679	0.00303276	0	0.00479887	0	0	0	0	0	0	0	0	0	0
k__Fungi	p__Ascomycota	c__Dothideomycetes	o__Capnodiales	f__Cladosporiaceae	g__Cladosporium	0	0	0	0	0.0339602	0.00290543	0	0	0.00473498	0	0	0	0	0	0	0.00232805	0	0.00335035	0	0	0	0	0	0.00676659
k__Fungi	p__Basidiomycota	c__Agaricomycetes	o__Agaricales	f__Agaricaceae	g__Coprinus	0	0.00456046	0.00234593	0.00341691	0.0135841	0.0116217	0.00311789	0	0	0.00559097	0.0229575	0.00606552	0	0	0	0	0	0	0	0	0	0	0	0
k__Fungi	p__Basidiomycota	c__Microbotryomycetes	o__Leucosporidiales	f__unidentified	g__unidentified	0.00239783	0	0	0	0	0.0145271	0.00857419	0	0.00757597	0.0167729	0.011849	0	0.00136862	0	0.0040625	0	0	0	0	0.00455606	0.00264619	0.0144515	0	0.0202998
k__Fungi	p__Ascomycota	c__Eurotiomycetes	o__Eurotiales	NA	NA	0.00239783	0	0.00390988	0	0.00377336	0	0.00389736	0.016447	0.00852297	0.00479226	0	0.00909828	0	0.00599858	0	0	0	0	0	0	0	0	0	0
k__Fungi	p__Basidiomycota	c__Cystobasidiomycetes	o__Erythrobasidiales	f__Erythrobasidiales_fam_Incertae_sedis	g__Sakaguchia	0	0	0	0	0	0	0	0	0	0	0	0	0	0	0	0.00388009	0	0.00223356	0	0	0.00661546	0.0227094	0	0.00422912
k__Fungi	p__Basidiomycota	c__Malasseziomycetes	o__Malasseziales	f__Malasseziaceae	g__Malassezia	0	0	0	0	0	0	0	0	0	0	0	0	0	0	0	0	0	0	0	0	0	0	0	0
k__Fungi	p__Ascomycota	c__Sordariomycetes	o__Microascales	f__Microascaceae	g__Parascedosporium	0	0	0	0	0	0	0.013251	0	0	0	0	0	0	0	0.0040625	0	0	0	0.0105797	0.00455606	0	0	0.0100467	0.00422912
k__Fungi	p__Ascomycota	c__Eurotiomycetes	o__Eurotiales	f__Aspergillaceae	g__Xeromyces	0	0	0	0	0	0	0	0	0	0	0	0	0	0	0.013	0	0	0	0.00705312	0	0	0.00516124	0	0.00761241
k__Fungi	p__Mucoromycota	c__Mucoromycetes	o__Mucorales	f__Rhizopodaceae	g__Rhizopus	0.0071935	0	0	0	0.00679204	0.00581086	0	0	0.00284099	0.00239613	0	0.00227457	0	0.00479887	0	0	0	0	0	0	0	0	0	0
k__Fungi	p__Basidiomycota	c__Microbotryomycetes	o__Sporidiobolales	f__Sporidiobolaceae	g__Rhodotorula	0	0	0	0	0	0	0	0	0	0	0	0	0	0.00599858	0.001625	0	0.00595851	0	0	0	0.00396928	0.0103225	0.00753504	0.00761241
k__Fungi	p__Basidiomycota	c__Wallemiomycetes	o__Wallemiales	f__Wallemiaceae	g__Wallemia	0	0	0	0	0.0218855	0	0	0	0	0.00239613	0	0	0	0	0	0	0	0.00335035	0.00176328	0.00637848	0	0.0134192	0	0
k__Fungi	p__Chytridiomycota	c__unidentified	o__unidentified	f__unidentified	g__unidentified	0	0	0	0	0	0	0	0.0352435	0	0	0	0	0	0	0	0	0	0	0	0	0	0	0	0
k__Fungi	p__Ascomycota	c__Eurotiomycetes	o__Eurotiales	f__Aspergillaceae	NA	0	0	0	0	0	0.0038739	0	0.00939828	0.00662898	0	0.00666509	0	0	0	0	0	0	0	0	0	0	0	0	0
k__Fungi	p__Ascomycota	c__Sordariomycetes	o__Hypocreales	f__Clavicipitaceae	g__Paecilomyces	0	0	0	0	0	0	0	0	0	0	0	0	0	0	0	0	0	0	0	0	0	0.0154837	0.0100467	0.0109957
k__Fungi	p__Basidiomycota	c__Agaricomycetes	o__Sebacinales	NA	NA	0	0	0	0	0.0286775	0	0	0	0.00378799	0	0	0	0	0	0	0	0	0	0	0.00182242	0	0	0	0
k__Fungi	p__Ascomycota	c__Dothideomycetes	o__Venturiales	f__Sympoventuriaceae	g__Ochroconis	0	0	0	0	0	0	0	0	0	0	0	0	0	0	0	0	0	0	0	0	0	0	0	0
k__Fungi	p__Ascomycota	c__Sordariomycetes	o__Microascales	f__Ceratocystidaceae	g__Ceratocystis	0	0	0	0	0	0	0	0	0	0	0	0	0	0	0	0	0.0153219	0	0	0	0.0112463	0	0.00334891	0
k__Fungi	p__Basidiomycota	c__Agaricostilbomycetes	o__Agaricostilbales	f__Agaricostilbaceae	g__Sterigmatomyces	0	0	0	0	0.0150934	0	0	0	0	0	0	0	0	0.00479887	0	0	0.00425608	0.00223356	0	0	0	0	0	0.00338329
k__Fungi	p__Ascomycota	c__Sordariomycetes	o__Sordariales	f__Chaetomiaceae	g__Zopfiella	0	0	0	0	0.00301869	0	0	0	0.0179929	0	0	0	0	0	0	0	0	0	0	0	0	0	0	0
k__Fungi	p__Ascomycota	c__Sordariomycetes	o__Sordariales	f__Sordariales_fam_Incertae_sedis	g__Conlarium	0	0	0	0	0	0	0	0	0	0	0	0	0	0	0	0	0	0	0	0	0.0119078	0	0	0
k__Fungi	p__Ascomycota	c__Leotiomycetes	o__Thelebolales	f__Pseudeurotiaceae	g__Geomyces	0	0	0	0	0.0052827	0	0	0	0	0	0	0	0	0	0	0.00620814	0	0	0	0	0	0	0	0
k__Fungi	p__Ascomycota	c__Dothideomycetes	o__Pleosporales	f__unidentified	g__unidentified	0	0	0	0	0	0	0	0	0	0	0	0	0	0.0119972	0	0	0.00936338	0.00558391	0.00264492	0	0	0	0	0
k__Fungi	p__Ascomycota	c__Saccharomycetes	o__Saccharomycetales	f__Trichomonascaceae	g__Sugiyamaella	0.00399639	0	0	0	0	0	0.00389736	0	0	0	0.00296226	0.00530733	0	0	0	0	0	0	0	0	0	0.012387	0	0
k__Fungi	p__Ascomycota	c__Dothideomycetes	o__Botryosphaeriales	f__Botryosphaeriaceae	g__Lasiodiplodia	0	0	0	0	0	0	0	0	0	0	0	0	0	0	0	0	0	0	0.00528984	0	0	0	0.00334891	0.00253747
k__Fungi	p__Ascomycota	c__Sordariomycetes	o__Sordariales	f__Chaetomiaceae	g__Thermothielavioides	0	0	0	0	0	0	0	0	0	0	0	0	0	0	0	0	0	0	0	0	0	0	0	0
k__Fungi	p__Ascomycota	c__Sordariomycetes	o__Microascales	f__Ceratocystidaceae	g__Thielaviopsis	0	0	0	0	0	0	0	0	0	0	0	0	0	0	0	0	0	0	0	0	0	0	0	0
k__Fungi	p__Ascomycota	c__Sordariomycetes	o__Sordariales	f__unidentified	g__unidentified	0	0	0	0	0.00830139	0	0	0	0	0	0	0	0	0	0	0	0	0	0	0	0	0	0	0
k__Fungi	p__Ascomycota	c__Sordariomycetes	o__Hypocreales	f__Nectriaceae	NA	0	0	0	0	0.00754671	0	0	0	0	0	0	0	0.00547447	0	0	0	0	0	0	0	0.00198464	0	0	0
k__Fungi	p__Ascomycota	c__Sordariomycetes	NA	NA	NA	0.00479566	0	0	0	0	0	0	0	0.00378799	0	0	0	0	0	0	0	0	0	0	0	0	0	0	0
k__Fungi	p__Ascomycota	c__Sordariomycetes	o__Xylariales	f__unidentified	g__unidentified	0	0	0	0	0.00301869	0	0	0	0	0	0	0	0	0	0	0	0.00255365	0	0	0	0	0	0	0
k__Fungi	p__Ascomycota	c__Sordariomycetes	o__Sordariales	f__Chaetomiaceae	g__Melanocarpus	0	0	0	0	0	0	0	0	0.00473498	0	0	0.00379095	0	0	0	0	0	0	0	0	0	0	0	0
k__Fungi	p__Ascomycota	c__Sordariomycetes	o__Sordariales	f__Lasiosphaeriaceae	g__Schizothecium	0	0	0	0	0	0	0	0	0	0.00798709	0	0	0	0	0	0	0	0	0	0	0	0	0	0
k__Fungi	p__Basidiomycota	c__Agaricostilbomycetes	o__Agaricostilbales	f__Agaricostilbaceae	g__Pseudobensingtonia	0	0	0	0	0	0	0	0	0	0	0	0	0	0	0	0.00388009	0	0	0	0	0	0	0	0.00422912
k__Fungi	p__Ascomycota	c__Sordariomycetes	o__Sordariales	f__Chaetomiaceae	g__Arcopilus	0	0	0	0	0	0	0	0	0.00757597	0	0	0	0	0	0	0	0	0	0	0	0	0	0	0
k__Fungi	p__Basidiomycota	c__Agaricomycetes	o__Agaricales	f__Stephanosporaceae	g__Myriococcum	0	0	0	0	0	0	0	0	0	0	0.00592452	0	0	0	0	0	0	0	0	0	0	0	0	0
k__Fungi	p__Basidiomycota	c__Tremellomycetes	o__Tremellales	f__Rhynchogastremataceae	g__Papiliotrema	0	0	0	0	0	0	0	0	0	0	0	0	0	0	0	0	0	0	0	0	0.00529237	0	0	0
k__Fungi	p__Basidiomycota	c__Tremellomycetes	o__Filobasidiales	f__Filobasidiaceae	g__Naganishia	0	0	0	0	0.0052827	0	0	0	0	0	0	0	0	0	0	0	0	0	0	0.00455606	0	0	0.00502336	0
k__Fungi	p__Ascomycota	c__Pezizomycetes	o__Pezizales	f__Ascobolaceae	NA	0	0	0	0	0.0052827	0	0	0	0	0	0	0	0	0	0	0	0	0	0	0	0	0	0	0
k__Fungi	p__Basidiomycota	c__Agaricomycetes	o__Agaricales	f__Cortinariaceae	g__Cortinarius	0	0	0	0	0.0052827	0	0	0	0	0	0.00148113	0	0	0	0	0	0	0	0	0	0	0	0	0
k__Fungi	p__Basidiomycota	c__Tremellomycetes	o__Tremellales	f__Phaeotremellaceae	g__Phaeotremella	0	0	0	0	0.00301869	0	0.00233842	0	0	0	0	0	0	0	0	0	0	0	0	0	0	0	0	0
k__Fungi	p__Ascomycota	c__Saccharomycetes	o__Saccharomycetales	f__Saccharomycetaceae	g__Saccharomyces	0	0	0	0	0	0	0	0	0	0	0	0	0	0	0	0.00543213	0	0	0	0	0	0	0	0
k__Fungi	p__Ascomycota	c__Dothideomycetes	o__Tubeufiales	f__Tubeufiaceae	g__unidentified	0	0	0	0	0	0	0	0	0	0	0	0	0	0	0	0	0	0	0	0	0	0	0.00586059	0
k__Fungi	p__Ascomycota	c__Dothideomycetes	o__Dothideales	f__Aureobasidiaceae	g__Aureobasidium	0	0	0	0	0	0	0	0	0	0	0	0	0	0	0	0	0	0	0	0	0	0	0	0.00592076
k__Fungi	p__Basidiomycota	c__Agaricomycetes	o__Polyporales	f__Fomitopsidaceae	g__Fomitopsis	0	0	0	0	0	0	0	0	0	0	0	0	0	0	0	0	0	0	0	0	0	0	0	0
k__Fungi	p__Basidiomycota	c__Tremellomycetes	o__Filobasidiales	f__Filobasidiaceae	g__Goffeauzyma	0	0	0	0	0	0	0	0	0.00568198	0	0	0	0	0	0	0	0	0	0	0	0	0	0	0
k__Fungi	p__Ascomycota	c__Eurotiomycetes	o__Chaetothyriales	f__Herpotrichiellaceae	g__unidentified	0	0	0	0	0	0	0	0	0.00378799	0	0	0.00151638	0	0	0	0	0	0	0	0	0	0	0	0
k__Fungi	p__Mucoromycota	c__Mucoromycetes	o__Mucorales	f__Cunninghamellaceae	g__Gongronella	0	0	0	0	0.00377336	0	0	0	0	0	0	0	0	0	0	0	0	0	0	0	0	0	0	0
k__Fungi	p__Ascomycota	c__Leotiomycetes	o__Helotiales	f__Hyaloscyphaceae	g__Hyaloscypha	0	0	0	0	0.00377336	0	0	0	0	0	0	0	0	0	0	0	0	0	0	0	0	0	0	0
k__Fungi	p__Basidiomycota	c__Microbotryomycetes	NA	NA	NA	0	0	0	0	0.00377336	0	0	0	0	0	0	0	0	0	0	0	0	0	0	0.00273363	0	0	0	0
k__Fungi	p__Basidiomycota	c__Agaricomycetes	o__Polyporales	f__Polyporaceae	g__Fomes	0	0	0	0	0	0	0	0	0.00473498	0	0	0	0	0	0	0	0	0	0	0	0	0	0	0
k__Fungi	p__Basidiomycota	c__Tremellomycetes	o__Tremellales	NA	NA	0	0	0	0	0	0	0	0	0	0	0	0	0	0	0.0040625	0	0	0	0	0	0	0	0	0
k__Fungi	p__Ascomycota	c__Laboulbeniomycetes	o__Pyxidiophorales	f__Pyxidiophoraceae	g__Pyxidiophora	0	0	0	0	0	0	0	0	0	0	0	0	0	0	0	0	0	0	0	0	0	0.00516124	0	0
k__Fungi	p__Ascomycota	c__Saccharomycetes	o__Saccharomycetales	f__Pichiaceae	g__Ogataea	0	0	0	0	0	0	0	0	0	0	0	0	0	0.00359915	0	0	0	0	0	0	0	0	0	0.00422912
k__Fungi	p__Ascomycota	c__Sordariomycetes	o__Hypocreales	f__Nectriaceae	g__Gibberella	0	0	0	0	0.00301869	0	0	0	0	0	0	0	0	0	0	0	0	0	0	0	0	0	0	0
k__Fungi	p__Ascomycota	c__Sordariomycetes	o__Sordariales	f__Chaetomiaceae	g__Chaetomium	0	0	0	0	0	0	0	0	0.00378799	0	0	0	0	0	0	0	0	0	0	0	0	0	0	0
k__Fungi	p__Basidiomycota	c__Agaricomycetes	o__Agaricales	f__Pleurotaceae	g__Hohenbuehelia	0	0	0	0	0	0	0	0	0	0.00319484	0	0	0	0	0	0	0	0	0	0	0	0	0	0
k__Fungi	p__Mucoromycota	c__Endogonomycetes	o__GS22	f__unidentified	g__unidentified	0	0	0	0	0	0	0	0	0	0	0	0.00303276	0	0	0	0	0	0	0	0	0	0	0	0
k__Fungi	p__Basidiomycota	c__Microbotryomycetes	o__Sporidiobolales	f__Sporidiobolaceae	g__Sporobolomyces	0	0	0	0	0	0	0	0	0	0	0	0.00303276	0	0	0	0	0	0	0	0	0	0	0	0
k__Fungi	p__Basidiomycota	c__Agaricomycetes	o__Agaricales	f__Agaricaceae	NA	0	0	0	0	0	0	0	0	0	0	0	0.00303276	0	0	0	0	0	0	0	0	0	0	0	0
k__Fungi	p__Ascomycota	c__Eurotiomycetes	o__Onygenales	f__Onygenales_fam_Incertae_sedis	g__Spiromastix	0	0	0	0	0	0	0	0	0	0	0	0	0.00273723	0	0	0	0	0	0	0	0	0	0	0
k__Fungi	p__Ascomycota	c__Dothideomycetes	o__Pleosporales	f__Pleosporaceae	g__Ulocladium	0	0	0	0	0	0	0	0	0	0	0	0	0	0.00479887	0	0	0	0	0	0	0	0	0	0
k__Fungi	p__Basidiomycota	c__Agaricomycetes	o__Agaricales	f__Cortinariaceae	g__Gymnopilus	0	0	0	0	0	0	0	0	0	0	0	0	0	0.00479887	0	0	0	0	0	0	0.00198464	0	0.00167445	0
k__Fungi	p__Basidiomycota	c__Microbotryomycetes	o__Sporidiobolales	f__Sporidiobolaceae	NA	0	0	0	0	0	0	0	0	0	0	0	0	0	0	0.00325	0	0	0	0	0	0	0	0	0
k__Fungi	p__Ascomycota	c__Sordariomycetes	o__Hypocreales	f__Stachybotryaceae	g__Albifimbria	0	0	0	0	0	0	0	0	0	0	0	0	0	0	0	0	0	0	0	0	0	0	0.00334891	0
k__Fungi	p__Ascomycota	c__Eurotiomycetes	o__Chaetothyriales	f__Herpotrichiellaceae	g__Cladophialophora	0.00239783	0	0	0	0	0	0	0	0	0	0	0	0	0	0	0	0	0	0	0	0	0	0	0
k__Fungi	p__Basidiomycota	c__Agaricomycetes	o__Polyporales	NA	NA	0	0	0	0	0.00226401	0	0	0	0	0	0	0	0	0	0	0	0	0	0	0	0	0	0	0
k__Fungi	p__Basidiomycota	c__Agaricomycetes	o__Thelephorales	f__Thelephoraceae	g__Tomentella	0	0	0	0	0	0.00290543	0	0	0	0	0	0	0	0	0	0	0	0	0	0	0	0	0	0
k__Fungi	p__Basidiomycota	c__Agaricomycetes	o__Agaricales	f__Psathyrellaceae	g__Coprinopsis	0	0	0	0	0	0	0.00233842	0	0	0	0	0	0	0	0	0	0	0	0	0	0	0	0	0
k__Fungi	p__Ascomycota	c__Saccharomycetes	o__Saccharomycetales	f__Debaryomycetaceae	g__Millerozyma	0	0	0	0	0	0	0	0	0.00284099	0	0	0	0	0	0	0	0	0	0	0	0	0	0	0
k__Fungi	p__Ascomycota	c__Sordariomycetes	o__Hypocreales	f__Nectriaceae	g__Mariannaea	0	0	0	0	0	0	0	0	0	0.00239613	0	0	0	0	0	0	0	0	0	0	0	0	0	0
k__Fungi	p__Mucoromycota	c__Mucoromycetes	o__Mucorales	f__Cunninghamellaceae	g__Absidia	0	0	0	0	0	0	0	0	0	0	0	0	0	0.00359915	0	0	0	0	0	0	0	0	0	0
k__Fungi	p__Basidiomycota	c__Agaricomycetes	o__Polyporales	f__Ganodermataceae	g__Ganoderma	0	0	0	0	0	0	0	0	0	0	0	0	0	0	0	0.00232805	0	0	0	0	0	0	0	0
k__Fungi	p__Ascomycota	c__Sordariomycetes	o__Microascales	f__Microascales_fam_Incertae_sedis	g__Triadelphia	0	0	0	0	0	0	0	0	0	0	0	0	0	0	0	0	0.00255365	0	0	0	0	0	0	0
k__Fungi	p__Ascomycota	c__Sordariomycetes	o__Hypocreales	f__Nectriaceae	g__Pleiocarpon	0	0	0	0	0	0	0	0	0	0	0	0	0	0	0	0	0	0	0	0.00273363	0	0	0	0
k__Fungi	p__Basidiomycota	NA	NA	NA	NA	0	0	0	0	0	0	0	0	0	0	0	0.00151638	0	0	0	0	0	0	0	0	0.00198464	0	0	0
k__Fungi	p__Basidiomycota	c__Agaricomycetes	o__unidentified	f__unidentified	g__unidentified	0	0	0	0	0	0	0	0	0	0	0	0	0	0	0	0	0	0	0	0	0	0	0.00251168	0
k__Fungi	p__Basidiomycota	c__Microbotryomycetes	o__Microbotryomycetes_ord_Incertae_sedis	f__Chrysozymaceae	g__Slooffia	0	0.00182419	0	0	0	0	0	0	0	0	0	0	0	0	0	0	0	0	0	0	0	0	0	0
k__Fungi	p__Chytridiomycota	c__Spizellomycetes	o__Spizellomycetales	NA	NA	0	0	0	0.00170845	0	0	0	0	0	0	0	0	0	0	0	0	0	0	0	0	0	0	0	0
k__Fungi	p__Ascomycota	c__Saccharomycetes	o__Saccharomycetales	f__Saccharomycetaceae	g__Kluyveromyces	0	0	0	0	0.00150934	0	0	0	0	0	0	0	0	0	0	0	0	0	0	0	0	0	0	0
k__Fungi	p__Ascomycota	c__Sordariomycetes	o__Hypocreales	f__Ophiocordycipitaceae	g__Tolypocladium	0	0	0	0	0	0	0	0	0.00189399	0	0	0	0	0	0	0	0	0	0	0	0	0	0	0
k__Fungi	p__Ascomycota	c__Saccharomycetes	o__Saccharomycetales	f__Trichomonascaceae	g__Trichomonascus	0	0	0	0	0	0	0	0	0.00189399	0	0	0	0	0	0	0	0	0	0	0	0	0	0	0
k__Fungi	p__Basidiomycota	c__Agaricomycetes	o__Agaricales	f__Lycoperdaceae	NA	0	0	0	0	0	0	0	0	0	0.00159742	0	0	0	0	0	0	0	0	0	0	0	0	0	0
k__Fungi	p__Basidiomycota	c__Tremellomycetes	o__Tremellales	f__Bulleribasidiaceae	g__Vishniacozyma	0	0	0	0	0	0	0	0	0	0	0	0.00151638	0	0	0	0	0	0	0	0	0	0	0	0
k__Fungi	p__Ascomycota	c__Saccharomycetes	o__Saccharomycetales	f__Phaffomycetaceae	g__Cyberlindnera	0	0	0	0	0	0	0	0	0	0	0	0.00151638	0	0	0	0	0	0	0	0	0	0	0	0
k__Fungi	p__Chytridiomycota	c__Spizellomycetes	o__Spizellomycetales	f__Spizellomycetaceae	g__unidentified	0	0	0	0	0	0	0	0	0	0	0	0	0	0.00239943	0	0	0	0	0	0	0	0	0	0
k__Fungi	p__Ascomycota	c__Dothideomycetes	o__Botryosphaeriales	f__Botryosphaeriaceae	g__Neodeightonia	0	0	0	0	0	0	0	0	0	0	0	0	0	0	0	0	0.00170243	0	0	0	0	0	0	0
k__Fungi	p__Ascomycota	c__Leotiomycetes	o__Helotiales	f__Hyaloscyphaceae	g__unidentified	0	0	0	0	0	0	0	0	0	0	0	0	0	0	0	0	0	0.00223356	0	0	0	0	0	0
k__Fungi	p__Ascomycota	c__Saccharomycetes	o__Saccharomycetales	f__Debaryomycetaceae	g__Meyerozyma	0	0	0	0	0	0	0	0	0	0	0	0	0	0	0	0	0	0	0.00176328	0	0	0	0	0
k__Fungi	p__Ascomycota	c__Dothideomycetes	o__Pleosporales	f__Lophiostomataceae	g__Lophiostoma	0	0	0	0	0	0	0	0	0	0	0	0	0	0	0	0	0	0	0	0	0	0	0.00167445	0
k__Fungi	p__Ascomycota	c__Dothideomycetes	o__Pleosporales	f__Coniothyriaceae	g__Coniothyrium	0	0	0	0	0	0	0	0	0	0	0	0	0	0	0	0	0	0	0	0	0	0	0	0

## Sheet: Suppliers_Archaea
Relative abundances (%) of all archaeal genera detected in each gut area (P1, P2, P3 and P4) in the taxonomic comparison of both suppliers (S1 and S2)
domain	phylum	class	order	family	genus	S2_Larva1_P1	S2_Larva1_P2	S2_Larva1_P3	S2_Larva1_P4	S2_Larva2_P1	S2_Larva2_P2	S2_Larva2_P3	S2_Larva2_P4	S2_Larva3_P1	S2_Larva3_P2	S2_Larva3_P3	S2_Larva3_P4	S1_Larva1_P1	S1_Larva1_P2	S1_Larva1_P3	S1_Larva1_P4	S1_Larva2_P1	S1_Larva2_P2	S1_Larva2_P3	S1_Larva2_P4	S1_Larva3_P1	S1_Larva3_P2	S1_Larva3_P3	S1_Larva3_P4
d__Archaea	p__Euryarchaeota	c__Methanobacteria	o__Methanobacteriales	f__Methanobacteriaceae	g__Methanobrevibacter	31.6495	33.0148	76.6985	29.6412	12.7891	14.6273	44.2125	21.7163	14.0944	17.1776	69.9726	18.2217	0	50.7937	49.3827	57.0949	37.2093	51.2048	34.7261	49.6222	0	47.9358	52.4054	36.0053
d__Archaea	p__Euryarchaeota	c__Methanobacteria	o__Methanobacteriales	f__Methanobacteriaceae	NA	11.9588	14.7698	14.2929	15.6006	8.09524	8.57947	43.1214	9.89492	6.69486	6.01504	13.589	7.88979	100	49.2063	37.8131	26.5323	56.5891	44.5783	50.2786	42.0655	100	38.3028	36.5717	34.4284
d__Archaea	p__Halobacterota	c__Methanosarcinia	o__Methanosarciniales	f__Methanosarcinaceae	g__Methanosarcina	25.7732	28.5838	1.6608	20.7488	44.4218	42.0534	2.79886	29.2469	43.4813	50.2603	4.60274	30.933	0	0	0	0	0	0	0	0	0	0	0	0
d__Archaea	p__Euryarchaeota	c__Methanobacteria	o__Methanobacteriales	f__Methanobacteriaceae	g__Methanobacterium	9.17526	7.99305	0.805234	6.55226	8.57143	10.2672	1.94497	12.6095	9.58421	7.34529	2.9589	16.4684	0	0	0	0	0	0	0	0	0	0	0	0
d__Archaea	p__Halobacterota	c__Methanomicrobia	o__Methanomicrobiales	f__Methanomicrobiaceae	g__Methanoculleus	10.6186	4.86533	0	12.6365	9.52381	11.5331	0	12.3468	5.00352	8.155	2.13699	9.14214	0	0	0	0	0	0	0	0	0	0	0	0
d__Archaea	p__Thermoplasmatota	c__Thermoplasmata	o__Methanomassiliicoccales	f__Methanomethylophilaceae	g__uncultured	0	0	6.54253	6.70827	0	0.421941	7.49526	4.90368	0	0	6.13699	4.63369	0	0	12.8042	16.3728	6.20155	4.21687	14.9954	8.31234	0	13.7615	11.0229	29.5664
d__Archaea	p__Euryarchaeota	c__Methanobacteria	o__Methanobacteriales	f__Methanothermobacteriaceae	g__Methanothermobacter	7.83505	6.51607	0	3.58814	11.4966	4.71167	0	4.55342	12.2622	5.14748	0.60274	5.7608	0	0	0	0	0	0	0	0	0	0	0	0
d__Archaea	NA	NA	NA	NA	NA	1.95876	2.86707	0	4.52418	1.83673	3.93812	0	1.57618	4.01691	3.2967	0	2.06637	0	0	0	0	0	0	0	0	0	0	0	0
d__Archaea	p__Thermoplasmatota	c__Thermoplasmata	o__Methanomassiliicoccales	f__Methanomassiliicoccaceae	g__Methanomassiliicoccus	0	0	0	0	2.2449	1.61744	0.426945	2.10158	2.537	1.44592	0	2.37946	0	0	0	0	0	0	0	0	0	0	0	0
d__Archaea	p__Crenarchaeota	c__Bathyarchaeia	o__Bathyarchaeia	f__Bathyarchaeia	g__Bathyarchaeia	0	1.3901	0	0	1.02041	2.25035	0	0	1.05708	1.15674	0	1.37758	0	0	0	0	0	0	0	0	0	0	0	0
d__Archaea	p__Crenarchaeota	c__Nitrososphaeria	o__Nitrososphaerales	f__Nitrososphaeraceae	NA	1.03093	0	0	0	0	0	0	1.05079	1.2685	0	0	1.12711	0	0	0	0	0	0	0	0	0	0	0	0

## Sheet: Biogas-Sulfate-Cellulose_Bacter
Relative abundances (%) of all bacterial genera detected in each assay (methanogenic activity of P. marginata gut content, sulfate bioremediation assay using synthetic sulfate-rich media and sulfate-rich polluted water, and cellulose degradation test in aerobic and anaerobic cultures).
domain	phylum	class	order	family	genus	Methanogenic_act	Sulfate_synthetic	Sulfate_polluted_water	Celulose_aerobic	Celulose_anaerobic
d__Bacteria	p__Bacteroidota	c__Bacteroidia	o__Bacteroidales	f__Dysgonomonadaceae	g__Dysgonomonas	5.37099	8.97012	10.5112	9.45649	22.46
d__Bacteria	p__Proteobacteria	c__Gammaproteobacteria	o__Pseudomonadales	f__Pseudomonadaceae	g__Pseudomonas	0	1.03865	12.164	37.7844	1.1441
d__Bacteria	p__Proteobacteria	c__Gammaproteobacteria	o__Burkholderiales	f__Comamonadaceae	NA	0.201521	25.2086	15.653	2.72518	1.40107
d__Bacteria	p__Proteobacteria	c__Gammaproteobacteria	o__Enterobacterales	f__Enterobacteriaceae	NA	2.63829	6.49133	13.0302	4.10138	2.10075
d__Bacteria	p__Firmicutes	c__Bacilli	o__Lactobacillales	f__Enterococcaceae	g__Enterococcus	16.1181	0.72721	1.99906	0.301516	2.7542
d__Bacteria	p__Firmicutes	c__Negativicutes	o__Veillonellales-Selenomonadales	f__Sporomusaceae	g__Sporomusa	0.716878	5.89439	0.232661	3.61446	7.12591
d__Bacteria	p__Desulfobacterota	c__Desulfovibrionia	o__Desulfovibrionales	f__Desulfovibrionaceae	g__Desulfovibrio	5.817	5.44813	2.20096	0.572039	2.19623
d__Bacteria	p__Firmicutes	c__Clostridia	o__Christensenellales	f__Christensenellaceae	g__Christensenellaceae_R-7_group	6.97015	1.23478	0.978902	2.95944	3.93309
d__Bacteria	p__Proteobacteria	c__Gammaproteobacteria	o__Burkholderiales	f__Rhodocyclaceae	NA	0.323165	0	0	0	13.2822
d__Bacteria	p__Firmicutes	c__Clostridia	o__Lachnospirales	f__Lachnospiraceae	g__Lachnoclostridium	0.514388	0.682236	0.244791	3.15274	6.89567
d__Bacteria	p__Proteobacteria	c__Gammaproteobacteria	o__Pseudomonadales	f__Moraxellaceae	g__Acinetobacter	0.0239753	4.88402	3.82258	1.86854	0
d__Bacteria	p__Proteobacteria	c__Gammaproteobacteria	o__Burkholderiales	f__Alcaligenaceae	g__Achromobacter	0	3.73767	1.03439	5.35591	0
d__Bacteria	p__Proteobacteria	c__Gammaproteobacteria	o__Xanthomonadales	f__Xanthomonadaceae	g__Stenotrophomonas	0	0.869034	0.899146	6.58254	0
d__Bacteria	p__Firmicutes	c__Bacilli	o__Lactobacillales	f__Streptococcaceae	g__Lactococcus	0.749624	0.534857	0.0233289	0	6.88138
d__Bacteria	p__Proteobacteria	c__Alphaproteobacteria	o__Rhizobiales	f__Rhizobiaceae	g__Ochrobactrum	0	1.636	3.16639	2.896	0.225483
d__Bacteria	p__Bacteroidota	c__Bacteroidia	o__Bacteroidales	f__M2PB4-65_termite_group	g__M2PB4-65_termite_group	0.702675	1.90219	2.70633	0.0803803	0.75361
d__Bacteria	p__Firmicutes	c__Clostridia	o__Oscillospirales	f__Ruminococcaceae	NA	2.0428	1.33577	1.76376	0.00795735	0.364367
d__Bacteria	p__Bacteroidota	c__Bacteroidia	o__Bacteroidales	f__Tannerellaceae	g__Parabacteroides	1.14035	0.359204	0.541482	0.0407454	3.41194
d__Bacteria	p__Firmicutes	c__Clostridia	o__Lachnospirales	f__Lachnospiraceae	NA	2.7068	0.176697	0.3223	0.234234	1.71301
d__Bacteria	p__Firmicutes	c__Clostridia	NA	NA	NA	3.42595	1.04212	0.292825	0	0.0793065
d__Bacteria	p__Firmicutes	c__Clostridia	o__Oscillospirales	f__Ruminococcaceae	g__Candidatus_Soleaferrea	4.01446	0.29368	0.365397	0	0.0531694
d__Bacteria	p__Bacteroidota	c__Bacteroidia	o__Bacteroidales	f__Rikenellaceae	g__Alistipes	3.50709	0.741338	0.0932278	0	0.0511495
d__Bacteria	p__Proteobacteria	c__Gammaproteobacteria	o__Burkholderiales	NA	NA	0.568882	2.42524	0.142873	0.0698741	0.837823
d__Bacteria	p__Firmicutes	c__Clostridia	o__Oscillospirales	f__Ruminococcaceae	g__uncultured	2.81319	0.514104	0.363116	0	0.281779
d__Bacteria	p__Bacteroidota	c__Bacteroidia	o__Bacteroidales	f__Bacteroidaceae	g__Bacteroides	2.01245	0.467496	0.274825	0.0434617	1.07007
d__Bacteria	p__Proteobacteria	c__Alphaproteobacteria	o__Rhizobiales	f__Rhizobiaceae	NA	0	1.00501	1.38585	1.33237	0
d__Bacteria	p__Firmicutes	c__Clostridia	o__Oscillospirales	f__Ruminococcaceae	g__Incertae_Sedis	0.127022	0.560239	0	0.358058	2.36314
d__Bacteria	p__Bacteroidota	c__Bacteroidia	o__Bacteroidales	f__Tannerellaceae	NA	0.273827	0.0951716	0.642165	0	2.26462
d__Bacteria	p__Proteobacteria	c__Gammaproteobacteria	o__Enterobacterales	NA	NA	0.26087	0.647762	0.585206	0.105509	1.61559
d__Bacteria	p__Bacteroidota	c__Bacteroidia	o__Flavobacteriales	f__Flavobacteriaceae	g__Flavobacterium	0	0.199198	2.65195	0.332164	0.0249168
d__Bacteria	p__Firmicutes	c__Clostridia	o__Clostridia	f__Hungateiclostridiaceae	g__Ruminiclostridium	0	0	0.0761259	0.732076	2.24358
d__Bacteria	p__Firmicutes	c__Clostridia	o__Christensenellales	f__Christensenellaceae	NA	1.9148	0.22723	0.219224	0.135764	0.388309
d__Bacteria	p__Firmicutes	c__Clostridia	o__Lachnospirales	f__Lachnospiraceae	g__Tyzzerella	2.18296	0.242876	0.0303038	0	0
d__Bacteria	p__Firmicutes	c__Clostridia	o__Oscillospirales	f__Oscillospiraceae	NA	0.916326	0.614028	0.30061	0.16932	0.36089
d__Bacteria	p__Fusobacteriota	c__Fusobacteriia	o__Fusobacteriales	f__Fusobacteriaceae	g__Fusobacterium	0.64875	1.2038	0.187859	0.0606748	0.236123
d__Bacteria	p__Firmicutes	c__Negativicutes	o__Veillonellales-Selenomonadales	f__uncultured	g__uncultured	0.0780625	0.528987	0.832139	0.530946	0.212522
d__Bacteria	p__Firmicutes	c__Clostridia	o__Clostridia	f__Hungateiclostridiaceae	NA	0.128126	0.151915	0	0.950675	0.937909
d__Bacteria	p__Actinobacteriota	c__Actinobacteria	o__Propionibacteriales	f__Propionibacteriaceae	g__Propionicicella	0	0	0	0.0915485	1.921
d__Bacteria	p__Actinobacteriota	c__Actinobacteria	o__Micrococcales	f__Cellulomonadaceae	g__Cellulomonas	0.0339352	0	0	0.749157	1.17065
d__Bacteria	p__Bacteroidota	c__Bacteroidia	o__Bacteroidales	f__Dysgonomonadaceae	g__Proteiniphilum	1.4784	0.431953	0	0.0144872	0
d__Bacteria	p__Firmicutes	c__Clostridia	o__Oscillospirales	f__Oscillospiraceae	g__Oscillibacter	0.195055	0.428634	0.339378	0.213983	0.676313
d__Bacteria	p__Actinobacteriota	c__Actinobacteria	o__Propionibacteriales	f__Propionibacteriaceae	g__Tessaracoccus	0.298654	0.0830714	0.854878	0.0722882	0.302932
d__Bacteria	p__Firmicutes	c__Clostridia	o__Peptostreptococcales-Tissierellales	f__Sedimentibacteraceae	g__Sedimentibacter	0	1.19595	0.210351	0	0.194694
d__Bacteria	p__Firmicutes	c__Bacilli	o__Lactobacillales	NA	NA	1.57199	0	0	0	0
d__Bacteria	p__Proteobacteria	c__Gammaproteobacteria	o__Burkholderiales	f__Alcaligenaceae	g__Castellaniella	0.007249	0	0.0392908	0.315539	1.18601
d__Bacteria	p__Firmicutes	c__Clostridia	o__Clostridia_UCG-014	f__Clostridia_UCG-014	g__Clostridia_UCG-014	1.4219	0.0108345	0.0234334	0	0.00390952
d__Bacteria	p__Firmicutes	c__Clostridia	o__Oscillospirales	f__Oscillospiraceae	g__NK4A214_group	0.238788	0.581367	0.528247	0	0.0115685
d__Bacteria	p__Actinobacteriota	c__Actinobacteria	o__Micrococcales	f__Microbacteriaceae	NA	1.06691	0	0.256373	0	0
d__Bacteria	p__Actinobacteriota	c__Actinobacteria	o__Micrococcales	NA	NA	0.811229	0.369694	0.0505063	0.0898966	0
d__Bacteria	p__Firmicutes	c__Clostridia	o__Eubacteriales	f__Eubacteriaceae	g__Eubacterium	0.0801261	1.06369	0.14619	0	0
d__Bacteria	p__Actinobacteriota	c__Actinobacteria	o__Micrococcales	f__Demequinaceae	NA	0	0.0446924	0	0.59439	0.58263
d__Bacteria	p__Firmicutes	c__Negativicutes	o__Acidaminococcales	f__Acidaminococcaceae	g__uncultured	0.270023	0.359569	0.32298	0.00814907	0.260427
d__Bacteria	p__Firmicutes	c__Clostridia	o__Oscillospirales	f__Ruminococcaceae	g__Paludicola	0	0	0.0343795	0	1.12231
d__Bacteria	p__Bacteroidota	c__Bacteroidia	o__Flavobacteriales	f__Weeksellaceae	g__Chryseobacterium	0.0535608	0	0.0669209	1.03112	0
d__Bacteria	p__Proteobacteria	c__Alphaproteobacteria	o__Sphingomonadales	f__Sphingomonadaceae	g__Sphingopyxis	0	0	0.575827	0.575355	0
d__Bacteria	p__Bacteroidota	c__Bacteroidia	o__Sphingobacteriales	f__Sphingobacteriaceae	g__Sphingobacterium	0	0.127946	0.6947	0.281871	0
d__Bacteria	p__Firmicutes	c__Clostridia	o__Oscillospirales	f__UCG-010	g__UCG-010	0.573427	0.351679	0.147079	0	0.0177977
d__Bacteria	p__Desulfobacterota	c__Desulfovibrionia	o__Desulfovibrionales	f__Desulfovibrionaceae	g__uncultured	0.500059	0.117116	0.367331	0	0.0639843
d__Bacteria	p__Planctomycetota	c__vadinHA49	o__vadinHA49	f__vadinHA49	g__vadinHA49	0.866367	0.0995547	0.0425474	0	0.0258067
d__Bacteria	p__Proteobacteria	c__Alphaproteobacteria	o__Rhizobiales	f__Devosiaceae	NA	0	0.462034	0.430037	0.126852	0
d__Bacteria	p__Patescibacteria	c__Saccharimonadia	o__Saccharimonadales	f__Saccharimonadales	g__Saccharimonadales	0.326275	0.0472583	0.068506	0.0399714	0.532301
d__Bacteria	p__Firmicutes	c__Clostridia	o__Peptostreptococcales-Tissierellales	f__Peptostreptococcaceae	g__Terrisporobacter	0.112563	0.878115	0	0	0
d__Bacteria	p__Firmicutes	c__Clostridia	o__Clostridiales	f__Clostridiaceae	g__Clostridium_sensu_stricto_18	0.915376	0.0594471	0	0	0
d__Bacteria	p__Firmicutes	c__Clostridia	o__Oscillospirales	NA	NA	0.85939	0.0428654	0.0448289	0	0
d__Bacteria	p__Proteobacteria	c__Alphaproteobacteria	o__Rhodospirillales	f__Magnetospirillaceae	g__Telmatospirillum	0.371038	0.317403	0.194119	0	0.0550675
d__Bacteria	p__Actinobacteriota	c__Actinobacteria	o__Corynebacteriales	f__Nocardiaceae	g__Gordonia	0.669243	0	0.203028	0	0.0132924
d__Bacteria	p__Bacteroidota	c__Bacteroidia	o__Flavobacteriales	f__Weeksellaceae	g__Moheibacter	0	0	0.69686	0.144998	0
d__Bacteria	p__Proteobacteria	c__Alphaproteobacteria	o__Tistrellales	f__Tistrellaceae	g__Tistrella	0	0	0.74282	0.0825575	0
d__Bacteria	p__Bacteroidota	c__Bacteroidia	o__Bacteroidales	f__Dysgonomonadaceae	g__uncultured	0.748773	0	0.0698732	0	0
d__Bacteria	p__Firmicutes	c__Clostridia	o__Clostridiales	f__Clostridiaceae	g__Clostridium_sensu_stricto_13	0.69548	0.113467	0	0	0
d__Bacteria	p__Firmicutes	c__Clostridia	o__Oscillospirales	f__[Eubacterium]_coprostanoligenes_group	g__[Eubacterium]_coprostanoligenes_group	0.79382	0.00406295	0.0110505	0	0
d__Bacteria	p__Firmicutes	c__Clostridia	o__Peptostreptococcales-Tissierellales	f__Anaerovoracaceae	g__Anaerovorax	0	0.0284406	0.517517	0.0324207	0.211405
d__Bacteria	p__Firmicutes	c__Clostridia	o__Lachnospirales	f__Lachnospiraceae	g__[Eubacterium]_fissicatena_group	0.136541	0.213598	0.104801	0.0310763	0.296635
d__Bacteria	NA	NA	NA	NA	NA	0.463676	0.0255449	0.177547	0.0918119	0.0132372
d__Bacteria	p__Proteobacteria	c__Gammaproteobacteria	o__Legionellales	f__Legionellaceae	g__Legionella	0.033474	0	0.194449	0.537582	0
d__Bacteria	p__Verrucomicrobiota	c__Lentisphaeria	o__Victivallales	f__Victivallaceae	g__Victivallaceae	0.228221	0.222009	0.312461	0	0
d__Bacteria	p__Bacteroidota	c__Bacteroidia	o__Bacteroidales	f__Williamwhitmaniaceae	g__uncultured	0.346599	0.335437	0.0760123	0.00362181	0
d__Bacteria	p__Firmicutes	c__Desulfitobacteriia	o__Desulfitobacteriales	f__Desulfitobacteriaceae	g__Desulfosporosinus	0.070614	0.522766	0.166671	0	0
d__Bacteria	p__Actinobacteriota	c__Coriobacteriia	o__Coriobacteriales	f__Coriobacteriales_Incertae_Sedis	g__Raoultibacter	0.0919713	0.154703	0.151563	0.172651	0.186909
d__Bacteria	p__Verrucomicrobiota	c__Lentisphaeria	o__Victivallales	f__Victivallaceae	g__Victivallis	0.181907	0.240118	0.293338	0.0278507	0
d__Bacteria	p__Bacteroidota	c__Bacteroidia	o__Chitinophagales	f__Chitinophagaceae	g__Taibaiella	0	0	0.343732	0.36877	0
d__Bacteria	p__Actinobacteriota	c__Actinobacteria	o__Propionibacteriales	f__Nocardioidaceae	g__Nocardioides	0.588175	0.0467904	0.0405186	0.0336536	0
d__Bacteria	p__Proteobacteria	c__Alphaproteobacteria	o__Rhizobiales	f__Rhizobiaceae	g__Shinella	0	0.11851	0.229065	0.353326	0
d__Bacteria	p__Firmicutes	c__Clostridia	o__Eubacteriales	f__Anaerofustaceae	g__Anaerofustis	0.585506	0.0630422	0.0189399	0	0
d__Bacteria	p__Proteobacteria	c__Alphaproteobacteria	o__Rhodobacterales	f__Rhodobacteraceae	NA	0	0	0.511891	0.0588544	0.0789723
d__Bacteria	p__Firmicutes	c__Bacilli	o__Paenibacillales	f__Paenibacillaceae	g__Paenibacillus	0	0.0828399	0.249258	0.316758	0
d__Bacteria	p__Proteobacteria	c__Alphaproteobacteria	o__Parvibaculales	f__Parvibaculaceae	g__Parvibaculum	0	0	0.366607	0.280162	0
d__Bacteria	p__Firmicutes	c__Bacilli	o__Lactobacillales	f__Leuconostocaceae	g__Leuconostoc	0.638191	0	0	0	0
d__Bacteria	p__Actinobacteriota	c__Actinobacteria	o__Actinomycetales	f__Actinomycetaceae	g__Actinomyces	0.0918682	0	0	0.219822	0.309876
d__Bacteria	p__Proteobacteria	c__Alphaproteobacteria	o__Rhizobiales	f__Rhizobiaceae	g__Allorhizobium-Neorhizobium-Pararhizobium-Rhizobium	0	0.177765	0.339004	0.0914507	0
d__Bacteria	p__Firmicutes	c__Clostridia	o__Peptostreptococcales-Tissierellales	f__Anaerovoracaceae	NA	0.0970596	0.394229	0.10548	0	0
d__Bacteria	p__Proteobacteria	c__Alphaproteobacteria	o__Rhizobiales	f__Kaistiaceae	g__Kaistia	0	0	0.176085	0.384198	0
d__Bacteria	p__Proteobacteria	c__Gammaproteobacteria	o__Burkholderiales	f__Comamonadaceae	g__Comamonas	0	0.557251	0	0	0
d__Bacteria	p__Proteobacteria	c__Gammaproteobacteria	o__Enterobacterales	f__Morganellaceae	g__Proteus	0.552698	0	0	0	0
d__Bacteria	p__Proteobacteria	c__Gammaproteobacteria	o__Burkholderiales	f__Oxalobacteraceae	g__Oxalobacter	0.383973	0.0264757	0.127528	0	0
d__Bacteria	p__Elusimicrobiota	c__Elusimicrobia	o__Elusimicrobiales	f__Elusimicrobiaceae	g__Elusimicrobium	0.0376126	0.34739	0.0584744	0.0159147	0.0363474
d__Bacteria	p__Firmicutes	c__Clostridia	o__Peptostreptococcales-Tissierellales	f__Anaerovoracaceae	g__uncultured	0	0.255853	0.230161	0	0
d__Bacteria	p__Proteobacteria	c__Gammaproteobacteria	o__Burkholderiales	f__Burkholderiaceae	g__Burkholderia-Caballeronia-Paraburkholderia	0.479692	0	0	0	0
d__Bacteria	p__Firmicutes	c__Clostridia	o__Peptococcales	f__Peptococcaceae	g__uncultured	0.210221	0.249283	0.0184176	0	0
d__Bacteria	p__Rs-K70_termite_group	c__Rs-K70_termite_group	o__Rs-K70_termite_group	f__Rs-K70_termite_group	g__Rs-K70_termite_group	0.0708646	0.137805	0.164373	0	0.0849306
d__Bacteria	p__Firmicutes	c__BRH-c20a	o__BRH-c20a	f__BRH-c20a	g__BRH-c20a	0.384781	0.0668196	0	0	0
d__Bacteria	p__Actinobacteriota	c__Coriobacteriia	o__OPB41	f__OPB41	g__OPB41	0.34094	0.0646773	0.044193	0	0
d__Bacteria	p__Proteobacteria	c__Gammaproteobacteria	o__Burkholderiales	f__Oxalobacteraceae	g__Herbaspirillum	0	0.135432	0	0.313438	0
d__Bacteria	p__Bacteroidota	c__Bacteroidia	o__Sphingobacteriales	f__Sphingobacteriaceae	g__Olivibacter	0	0.010086	0.171983	0.264245	0
d__Bacteria	p__Deferribacterota	c__Deferribacteres	o__Deferribacterales	f__Deferribacteraceae	g__Mucispirillum	0.351972	0.0392752	0.0399524	0	0.0124584
d__Bacteria	p__Firmicutes	c__Clostridia	o__Clostridiales	f__Clostridiaceae	g__Clostridium_sensu_stricto_12	0	0.441015	0	0	0
d__Bacteria	p__Actinobacteriota	c__Actinobacteria	o__Micrococcales	f__Promicromonosporaceae	NA	0.362121	0.0582356	0	0.01687	0
d__Bacteria	p__Proteobacteria	c__Alphaproteobacteria	o__Caulobacterales	f__Caulobacteraceae	g__Brevundimonas	0	0.124597	0.239078	0.07342	0
d__Bacteria	p__Proteobacteria	c__Gammaproteobacteria	o__Burkholderiales	f__Alcaligenaceae	NA	0	0.0203147	0.12374	0.29273	0
d__Bacteria	p__Fusobacteriota	c__Fusobacteriia	o__Fusobacteriales	f__Leptotrichiaceae	g__Sebaldella	0.386551	0	0.0135062	0.0298401	0
d__Bacteria	p__Firmicutes	c__Negativicutes	o__Veillonellales-Selenomonadales	f__Sporomusaceae	g__Dendrosporobacter	0.407175	0.0121888	0.00757595	0	0
d__Bacteria	p__Desulfobacterota	c__Desulfobacteria	o__Desulfobacterales	f__uncultured	g__uncultured	0.375088	0.046884	0	0	0
d__Bacteria	p__Proteobacteria	c__Alphaproteobacteria	o__Sphingomonadales	f__Sphingomonadaceae	g__Sphingobium	0	0	0.281661	0.132304	0
d__Bacteria	p__Firmicutes	c__Clostridia	o__Clostridiales	f__Clostridiaceae	g__Clostridium_sensu_stricto_1	0.274996	0.132723	0	0	0
d__Bacteria	p__Proteobacteria	c__Alphaproteobacteria	o__Rhizobiales	f__Xanthobacteraceae	NA	0	0	0.139886	0.267725	0
d__Bacteria	p__Proteobacteria	c__Alphaproteobacteria	o__Rhodospirillales	f__uncultured	g__uncultured	0.102584	0.0113467	0	0.277734	0.00312761
d__Bacteria	p__Actinobacteriota	c__Thermoleophilia	o__Solirubrobacterales	f__67-14	g__67-14	0	0	0.258454	0.135275	0
d__Bacteria	p__Proteobacteria	c__Alphaproteobacteria	o__Rhizobiales	f__Beijerinckiaceae	g__Bosea	0	0.208565	0.184784	0	0
d__Bacteria	p__Verrucomicrobiota	c__Verrucomicrobiae	o__Verrucomicrobiales	f__Rubritaleaceae	g__Luteolibacter	0	0	0.390704	0	0
d__Bacteria	p__Proteobacteria	c__Gammaproteobacteria	o__Burkholderiales	f__Alcaligenaceae	g__Pusillimonas	0	0	0.382195	0	0
d__Bacteria	p__Desulfobacterota	c__Desulfarculia	o__Desulfarculales	f__Desulfarculales	g__Desulfarculales	0.340014	0.0189604	0.0186265	0	0.00444943
d__Bacteria	p__Patescibacteria	c__Gracilibacteria	o__Absconditabacteriales_(SR1)	f__Absconditabacteriales_(SR1)	g__Absconditabacteriales_(SR1)	0.0198563	0.264161	0	0	0.0876073
d__Bacteria	p__Bacteroidota	c__Bacteroidia	o__Sphingobacteriales	f__Sphingobacteriaceae	NA	0	0	0.0378797	0.330421	0
d__Bacteria	p__Firmicutes	c__Clostridia	o__Peptostreptococcales-Tissierellales	f__Peptostreptococcaceae	g__Clostridioides	0.366924	0	0	0	0
d__Bacteria	p__Spirochaetota	c__Spirochaetia	o__Spirochaetales	f__Spirochaetaceae	g__Sediminispirochaeta	0.359851	0	0	0	0
d__Bacteria	p__Planctomycetota	c__Planctomycetes	o__Planctomycetales	f__Schlesneriaceae	g__Planctopirus	0	0	0.358204	0	0
d__Bacteria	p__Bacteroidota	c__Bacteroidia	o__Cytophagales	f__Spirosomaceae	g__Dyadobacter	0	0	0.181823	0.171802	0
d__Bacteria	p__Proteobacteria	c__Alphaproteobacteria	o__Caulobacterales	f__Caulobacteraceae	g__Phenylobacterium	0	0	0.328267	0.0200338	0
d__Bacteria	p__Proteobacteria	c__Alphaproteobacteria	o__Rhizobiales	f__Devosiaceae	g__Devosia	0	0	0.20996	0.137417	0
d__Bacteria	p__Bacteroidota	c__Bacteroidia	o__Bacteroidales	f__Tannerellaceae	g__uncultured	0.298123	0	0.0466578	0	0
d__Bacteria	p__Actinobacteriota	c__Actinobacteria	o__Propionibacteriales	f__Propionibacteriaceae	g__Propionibacterium	0.305719	0.025215	0	0.0124305	0
d__Bacteria	p__Proteobacteria	c__Gammaproteobacteria	o__Burkholderiales	f__Oxalobacteraceae	NA	0	0	0	0.337728	0.00547333
Unassigned	NA	NA	NA	NA	NA	0	0.104415	0.0834142	0.0134764	0.138163
d__Bacteria	p__Proteobacteria	c__Gammaproteobacteria	o__Burkholderiales	f__Nitrosomonadaceae	g__Nitrosomonas	0.314317	0.0126075	0	0	0
d__Bacteria	p__Actinobacteriota	c__Actinobacteria	o__Corynebacteriales	f__Mycobacteriaceae	g__Mycobacterium	0.30589	0	0.0189399	0	0
d__Bacteria	p__Firmicutes	c__Clostridia	o__Peptostreptococcales-Tissierellales	f__Peptostreptococcaceae	g__Paraclostridium	0	0.317639	0	0	0
d__Bacteria	p__Proteobacteria	c__Alphaproteobacteria	o__Rhizobiales	f__Xanthobacteraceae	g__Xanthobacter	0	0	0.254205	0.0558756	0
d__Bacteria	p__Firmicutes	c__Clostridia	o__Christensenellales	f__Christensenellaceae	g__uncultured	0.274011	0.0359559	0	0	0
d__Bacteria	p__Firmicutes	c__Clostridia	o__Clostridiales	f__Clostridiaceae	g__Clostridium_sensu_stricto_15	0.307268	0	0	0	0
d__Bacteria	p__Proteobacteria	c__Alphaproteobacteria	o__Caulobacterales	f__Caulobacteraceae	g__Asticcacaulis	0	0	0	0.306327	0
d__Bacteria	p__Proteobacteria	c__Gammaproteobacteria	o__Xanthomonadales	f__Xanthomonadaceae	NA	0	0	0.145206	0	0.16004
d__Bacteria	p__Planctomycetota	c__Planctomycetes	o__Pirellulales	f__Pirellulaceae	g__Termite_planctomycete_cluster	0.304138	0	0	0	0
d__Bacteria	p__Firmicutes	c__Clostridia	o__Peptostreptococcales-Tissierellales	f__Peptostreptococcales-Tissierellales	g__Tissierella	0	0.299373	0	0	0
d__Bacteria	p__Actinobacteriota	c__Actinobacteria	o__Micrococcales	f__Cellulomonadaceae	NA	0	0	0	0.295857	0
d__Bacteria	p__Chloroflexi	c__Chloroflexia	o__Thermomicrobiales	f__JG30-KF-CM45	g__JG30-KF-CM45	0	0	0.290499	0	0
d__Bacteria	p__Firmicutes	c__Bacilli	o__RsaHf231	f__RsaHf231	g__RsaHf231	0	0.192894	0.0716233	0	0.0252928
d__Bacteria	p__Proteobacteria	c__Gammaproteobacteria	o__Burkholderiales	f__Alcaligenaceae	g__Bordetella	0	0	0.119953	0	0.169534
d__Bacteria	p__Firmicutes	c__Clostridia	o__Lachnospirales	f__Lachnospiraceae	g__Anaerocolumna	0.0267087	0.244319	0	0	0.00781904
d__Bacteria	p__Proteobacteria	c__Gammaproteobacteria	o__Burkholderiales	f__Burkholderiaceae	g__Pandoraea	0	0	0.0189399	0.258779	0
d__Bacteria	p__Proteobacteria	c__Alphaproteobacteria	o__Ferrovibrionales	f__Ferrovibrionaceae	g__Ferrovibrio	0	0	0.0574555	0.217468	0
d__Bacteria	p__Firmicutes	c__Clostridia	o__Oscillospirales	f__Oscillospiraceae	g__Colidextribacter	0	0.22331	0	0	0.0355954
d__Bacteria	p__Verrucomicrobiota	c__Verrucomicrobiae	o__Opitutales	f__Puniceicoccaceae	g__Cerasicoccus	0.208624	0.0171383	0.0098227	0	0.00938284
d__Bacteria	p__Bacteroidota	c__Bacteroidia	o__Sphingobacteriales	f__Sphingobacteriaceae	g__Parapedobacter	0	0	0.228211	0.0150942	0
d__Bacteria	p__Actinobacteriota	c__Acidimicrobiia	o__Microtrichales	f__Iamiaceae	g__Iamia	0	0	0.241708	0	0
d__Bacteria	p__Bacteroidota	c__Bacteroidia	o__Cytophagales	f__Cyclobacteriaceae	g__Algoriphagus	0	0	0.23368	0.00799105	0
d__Bacteria	p__Actinobacteriota	c__Actinobacteria	o__Micrococcales	f__Microbacteriaceae	g__Gryllotalpicola	0.239134	0	0	0	0
d__Bacteria	p__Actinobacteriota	c__Actinobacteria	o__Bifidobacteriales	f__Bifidobacteriaceae	g__Bifidobacterium	0.233523	0	0	0	0
d__Bacteria	p__Firmicutes	c__Clostridia	o__Lachnospirales	f__Lachnospiraceae	g__Anaerosporobacter	0	0.231588	0	0	0
d__Bacteria	p__Proteobacteria	c__Alphaproteobacteria	o__Caulobacterales	f__Caulobacteraceae	g__Caulobacter	0	0	0.116165	0.114927	0
d__Bacteria	p__Firmicutes	c__Clostridia	o__Clostridiales	NA	NA	0	0.227314	0	0	0
d__Bacteria	p__Firmicutes	c__Clostridia	o__Lachnospirales	f__Lachnospiraceae	g__Robinsoniella	0.227052	0	0	0	0
d__Bacteria	p__Proteobacteria	c__Gammaproteobacteria	o__Burkholderiales	f__Burkholderiaceae	g__uncultured	0.219213	0	0	0	0
d__Bacteria	p__Firmicutes	c__Bacilli	o__Erysipelotrichales	f__Erysipelotrichaceae	g__Turicibacter	0.195761	0.0226935	0	0	0
d__Bacteria	p__Firmicutes	c__Negativicutes	o__Veillonellales-Selenomonadales	f__Sporomusaceae	g__Pelosinus	0	0.218183	0	0	0
d__Bacteria	p__Firmicutes	c__Incertae_Sedis	o__DTU014	f__DTU014	g__DTU014	0.169457	0.0479084	0	0	0
d__Bacteria	p__Firmicutes	c__Clostridia	o__Clostridiales	f__Clostridiaceae	g__Clostridium_sensu_stricto_3	0	0.214327	0	0	0
d__Bacteria	p__Verrucomicrobiota	c__Verrucomicrobiae	o__Verrucomicrobiales	f__Verrucomicrobiaceae	g__Prosthecobacter	0	0	0.200955	0.00633817	0
d__Bacteria	p__Firmicutes	c__Clostridia	o__Peptostreptococcales-Tissierellales	f__Peptostreptococcales-Tissierellales	g__Alkaliphilus	0	0.195524	0	0	0
d__Bacteria	p__Patescibacteria	c__Saccharimonadia	o__Saccharimonadales	NA	NA	0.195267	0	0	0	0
d__Bacteria	p__Firmicutes	c__uncultured	o__uncultured	f__uncultured	g__uncultured	0	0.116324	0.0189399	0	0.0582967
d__Bacteria	p__Firmicutes	c__Clostridia	o__Oscillospirales	f__Butyricicoccaceae	g__UCG-009	0.0746913	0.106991	0.00883861	0	0
d__Bacteria	p__Firmicutes	c__Clostridia	o__Peptostreptococcales-Tissierellales	f__Anaerovoracaceae	g__[Eubacterium]_nodatum_group	0	0.18825	0	0	0
d__Bacteria	p__Proteobacteria	c__Alphaproteobacteria	o__Rhizobiales	f__Beijerinckiaceae	g__Camelimonas	0	0.0126075	0.175581	0	0
d__Bacteria	p__Firmicutes	c__Clostridia	o__Monoglobales	f__Monoglobaceae	g__Monoglobus	0.115677	0.0709366	0	0	0
d__Bacteria	p__Proteobacteria	c__Alphaproteobacteria	o__Acetobacterales	f__Acetobacteraceae	g__Roseomonas	0	0	0.160445	0.0260531	0
d__Bacteria	p__Firmicutes	c__Bacilli	o__Erysipelotrichales	f__Erysipelotrichaceae	g__ZOR0006	0.186162	0	0	0	0
d__Bacteria	p__Firmicutes	c__Clostridia	o__Oscillospirales	f__Oscillospiraceae	g__Intestinimonas	0	0.0491692	0.13629	0	0
d__Bacteria	p__Bacteroidota	c__Bacteroidia	o__Bacteroidales	f__Tannerellaceae	g__Tannerella	0.18542	0	0	0	0
d__Bacteria	p__Synergistota	c__Synergistia	o__Synergistales	f__Synergistaceae	g__Candidatus_Tammella	0.185239	0	0	0	0
d__Bacteria	p__Firmicutes	c__Clostridia	o__Oscillospirales	f__Oscillospirales	g__Hydrogenoanaerobacterium	0	0.183242	0	0	0
d__Bacteria	p__Firmicutes	c__Negativicutes	o__Veillonellales-Selenomonadales	f__Sporomusaceae	g__Propionispora	0	0.010086	0	0	0.171748
d__Bacteria	p__Firmicutes	c__Clostridia	o__Clostridiales	f__Clostridiaceae	g__Clostridium_sensu_stricto_11	0.179065	0	0	0	0
d__Bacteria	p__Actinobacteriota	c__Coriobacteriia	o__Coriobacteriales	f__Coriobacteriales_Incertae_Sedis	g__uncultured	0.0998422	0.072616	0	0	0
d__Bacteria	p__Bacteroidota	c__Bacteroidia	o__Bacteroidales	f__Dysgonomonadaceae	g__Dysgonomonadaceae	0.0887418	0.0742462	0	0	0.0062292
d__Bacteria	p__Proteobacteria	c__Gammaproteobacteria	o__Burkholderiales	f__Alcaligenaceae	g__Pigmentiphaga	0	0	0	0.167509	0
d__Bacteria	p__Bacteroidota	c__Bacteroidia	o__Sphingobacteriales	f__Sphingobacteriaceae	g__Pedobacter	0	0	0	0.165066	0
d__Bacteria	p__Proteobacteria	c__Alphaproteobacteria	o__Rhizobiales	f__Hyphomicrobiaceae	g__Hyphomicrobium	0	0	0.0611042	0.102451	0
d__Bacteria	p__Firmicutes	c__Desulfitobacteriia	o__Desulfitobacteriales	f__Desulfitobacteriales	g__TC1	0	0.161858	0	0	0
d__Bacteria	p__Firmicutes	c__Bacilli	o__Erysipelotrichales	f__Erysipelotrichaceae	g__Breznakia	0	0.0391324	0.0824649	0.0308347	0.00667484
d__Bacteria	p__Proteobacteria	c__Alphaproteobacteria	o__Rickettsiales	f__uncultured	g__uncultured	0.157511	0	0	0	0
d__Bacteria	p__Firmicutes	c__Clostridia	o__Clostridia_vadinBB60_group	f__Clostridia_vadinBB60_group	g__Clostridia_vadinBB60_group	0.074733	0.0660316	0.0101013	0	0
d__Bacteria	p__Proteobacteria	c__Alphaproteobacteria	o__Puniceispirillales	f__Puniceispirillales_Incertae_Sedis	g__Constrictibacter	0	0	0.147879	0	0
d__Bacteria	p__Firmicutes	c__Clostridia	o__Peptostreptococcales-Tissierellales	f__Proteiniboraceae	g__Proteiniborus	0	0.144385	0	0	0
d__Bacteria	p__Proteobacteria	c__Alphaproteobacteria	o__Rhodobacterales	f__Rhodobacteraceae	g__Paracoccus	0	0	0.0984616	0	0.0455442
d__Bacteria	p__Firmicutes	c__Clostridia	o__Oscillospirales	f__Ruminococcaceae	g__Caproiciproducens	0	0.142203	0	0	0
d__Bacteria	p__Proteobacteria	c__Gammaproteobacteria	o__Oceanospirillales	f__Nitrincolaceae	g__Balneatrix	0	0	0.141201	0	0
d__Bacteria	p__Proteobacteria	c__Alphaproteobacteria	o__Rickettsiales	f__Rickettsiaceae	g__uncultured	0	0	0.140391	0	0
d__Bacteria	p__Proteobacteria	c__Gammaproteobacteria	o__Salinisphaerales	f__Solimonadaceae	g__Solimonas	0	0	0	0.140032	0
d__Bacteria	p__Verrucomicrobiota	c__Verrucomicrobiae	o__Opitutales	f__Opitutaceae	g__Lacunisphaera	0	0	0.0277785	0.111403	0
d__Bacteria	p__Desulfobacterota	c__Desulfovibrionia	o__Desulfovibrionales	f__Desulfovibrionaceae	NA	0.122367	0.0163897	0	0	0
d__Bacteria	p__Proteobacteria	c__Alphaproteobacteria	o__Sphingomonadales	f__Sphingomonadaceae	g__Novosphingobium	0.0377818	0.0460468	0.0454557	0	0.00703713
d__Bacteria	p__Actinobacteriota	c__Actinobacteria	o__Propionibacteriales	f__Propionibacteriaceae	g__Microlunatus	0.133641	0	0	0	0
d__Bacteria	p__Bacteroidota	c__Bacteroidia	o__Sphingobacteriales	f__Sphingobacteriaceae	g__Pseudopedobacter	0	0.0378224	0.0482687	0.0452726	0
d__Bacteria	p__Actinobacteriota	c__Actinobacteria	o__Micrococcales	f__Dermacoccaceae	g__Flexivirga	0.128545	0	0	0	0
d__Bacteria	p__Firmicutes	c__Bacilli	o__Bacillales	f__Planococcaceae	NA	0	0.127336	0	0	0
d__Bacteria	p__Bacteroidota	c__Bacteroidia	o__Flavobacteriales	f__Weeksellaceae	g__Elizabethkingia	0	0	0	0.125328	0
d__Bacteria	p__Proteobacteria	c__Gammaproteobacteria	o__Burkholderiales	f__Burkholderiaceae	NA	0	0	0	0.121376	0
d__Bacteria	p__Actinobacteriota	c__Actinobacteria	o__Micrococcales	f__Microbacteriaceae	g__Leucobacter	0	0.0491692	0.0707089	0	0
d__Bacteria	p__Proteobacteria	c__Gammaproteobacteria	o__Cellvibrionales	f__Cellvibrionaceae	g__Cellvibrio	0	0	0.113395	0	0
d__Bacteria	p__Proteobacteria	c__Alphaproteobacteria	o__Caulobacterales	f__Caulobacteraceae	NA	0	0	0.112961	0	0
d__Bacteria	p__Proteobacteria	c__Alphaproteobacteria	o__Kiloniellales	f__Fodinicurvataceae	g__uncultured	0	0	0.0239905	0.0885255	0
d__Bacteria	p__Actinobacteriota	c__Actinobacteria	o__Frankiales	f__Acidothermaceae	g__Acidothermus	0.110274	0	0	0	0
d__Bacteria	p__Actinobacteriota	c__Actinobacteria	NA	NA	NA	0.00516943	0	0	0.102108	0
d__Bacteria	p__Proteobacteria	c__Alphaproteobacteria	o__Sphingomonadales	f__Sphingomonadaceae	g__Altererythrobacter	0	0	0.106063	0	0
d__Bacteria	p__Proteobacteria	c__Gammaproteobacteria	o__Xanthomonadales	f__Xanthomonadaceae	g__Thermomonas	0	0	0.105594	0	0
d__Bacteria	p__Planctomycetota	c__Planctomycetes	o__Planctomycetales	f__Rubinisphaeraceae	g__Planctomicrobium	0	0	0.092174	0.011936	0
d__Bacteria	p__Proteobacteria	c__Alphaproteobacteria	o__Rhizobiales	f__Beijerinckiaceae	NA	0	0	0.0404051	0.0570435	0
d__Bacteria	p__Proteobacteria	c__Alphaproteobacteria	o__Rhizobiales	f__Rhizobiales_Incertae_Sedis	g__Bauldia	0	0	0	0.0934988	0
d__Bacteria	p__Proteobacteria	c__Alphaproteobacteria	o__Rhizobiales	f__Xanthobacteraceae	g__Rhodopseudomonas	0	0	0.0920878	0	0
d__Bacteria	p__Proteobacteria	c__Alphaproteobacteria	o__Ferrovibrionales	f__Ferrovibrionales	g__Taonella	0	0	0.0883861	0	0
d__Bacteria	p__Bacteroidota	c__Bacteroidia	o__Bacteroidales	f__Williamwhitmaniaceae	g__BCf9-17_termite_group	0.0878803	0	0	0	0
d__Bacteria	p__Firmicutes	c__Bacilli	o__Bacillales	f__Bacillaceae	g__Bacillus	0.0867213	0	0	0	0
d__Bacteria	p__Proteobacteria	c__Gammaproteobacteria	o__Enterobacterales	f__Morganellaceae	g__Morganella	0	0.0866762	0	0	0
d__Bacteria	p__Patescibacteria	c__Saccharimonadia	o__Saccharimonadales	f__Saccharimonadaceae	g__TM7a	0.0697873	0.0148975	0	0	0.00177977
d__Bacteria	p__Firmicutes	c__Bacilli	o__Paenibacillales	f__Paenibacillaceae	g__Cohnella	0	0.025732	0.0315665	0.0266368	0
d__Bacteria	p__Firmicutes	c__Bacilli	o__Erysipelotrichales	f__Erysipelotrichaceae	g__Erysipelothrix	0	0.0748568	0	0.00814907	0
d__Bacteria	p__Bacteroidota	c__Bacteroidia	o__Bacteroidales	f__Paludibacteraceae	g__uncultured	0.0722134	0	0	0	0
d__Bacteria	p__Actinobacteriota	c__Actinobacteria	o__Micrococcales	f__Micrococcaceae	NA	0	0.0702817	0	0	0
d__Bacteria	p__Patescibacteria	c__Saccharimonadia	o__Saccharimonadales	f__Saccharimonadaceae	g__Candidatus_Saccharimonas	0.0696365	0	0	0	0
d__Bacteria	p__Actinobacteriota	c__Thermoleophilia	o__Solirubrobacterales	f__Solirubrobacteraceae	g__Patulibacter	0	0	0.0681835	0	0
d__Bacteria	p__Bacteroidota	c__Bacteroidia	o__Flavobacteriales	f__Weeksellaceae	g__Empedobacter	0.0673672	0	0	0	0
d__Bacteria	p__Sumerlaeota	c__Sumerlaeia	o__Sumerlaeales	f__Sumerlaeaceae	g__Sumerlaea	0	0	0	0.0656481	0
d__Bacteria	p__Firmicutes	c__Clostridia	o__Christensenellales	f__Christensenellaceae	g__Catabacter	0.0382422	0	0	0.0271636	0
d__Bacteria	p__Proteobacteria	c__Alphaproteobacteria	o__Micropepsales	f__Micropepsaceae	NA	0	0	0	0.0606017	0
d__Bacteria	p__Proteobacteria	c__Gammaproteobacteria	o__Burkholderiales	f__Methylophilaceae	g__Methylophilus	0	0	0	0.0567578	0
d__Bacteria	p__Planctomycetota	c__Planctomycetes	o__Isosphaerales	f__Isosphaeraceae	g__Paludisphaera	0.012062	0.0390832	0	0.00497334	0
d__Bacteria	p__Firmicutes	NA	NA	NA	NA	0.0549722	0	0	0	0
d__Bacteria	p__Firmicutes	c__Bacilli	o__Bacillales	f__Planococcaceae	g__Lysinibacillus	0	0.0541726	0	0	0
d__Bacteria	p__Firmicutes	c__Negativicutes	o__Veillonellales-Selenomonadales	f__Sporomusaceae	NA	0.0509028	0	0	0	0
d__Bacteria	p__Firmicutes	c__Clostridia	o__Clostridia	f__Hungateiclostridiaceae	g__Acetivibrio	0	0.0504299	0	0	0
d__Bacteria	p__Actinobacteriota	c__Actinobacteria	o__Corynebacteriales	f__Tsukamurellaceae	g__Tsukamurella	0.0298486	0	0.0176772	0	0
d__Bacteria	p__Firmicutes	c__Negativicutes	o__Veillonellales-Selenomonadales	NA	NA	0.0459104	0	0	0	0
d__Bacteria	p__Proteobacteria	c__Alphaproteobacteria	o__Sphingomonadales	f__Sphingomonadaceae	g__Sphingomonas	0	0	0.0442022	0	0
d__Bacteria	p__Firmicutes	c__Syntrophomonadia	o__Syntrophomonadales	f__Syntrophomonadaceae	NA	0.0435398	0	0	0	0
d__Bacteria	p__Bacteroidota	c__Bacteroidia	o__Bacteroidales	f__COB_P4-1_termite_group	g__COB_P4-1_termite_group	0.0414473	0	0	0	0
d__Bacteria	p__Actinobacteriota	c__Actinobacteria	o__Micrococcales	f__Microbacteriaceae	g__Microbacterium	0.0394625	0	0	0	0
d__Bacteria	p__Proteobacteria	c__Alphaproteobacteria	o__Sphingomonadales	f__Sphingomonadaceae	NA	0	0	0	0.0390674	0
d__Bacteria	p__Proteobacteria	c__Alphaproteobacteria	NA	NA	NA	0	0	0.0388987	0	0
d__Bacteria	p__Bacteroidota	c__Bacteroidia	o__Chitinophagales	f__Chitinophagaceae	g__Niabella	0	0	0	0.037824	0
d__Bacteria	p__Bdellovibrionota	c__Bdellovibrionia	o__Bacteriovoracales	f__Bacteriovoracaceae	g__Peredibacter	0	0	0	0.0377974	0
d__Bacteria	p__Verrucomicrobiota	c__Verrucomicrobiae	o__Opitutales	f__Opitutaceae	g__Diplosphaera	0	0	0.0265158	0.0109414	0
d__Bacteria	p__Bacteroidota	c__Bacteroidia	o__Bacteroidales	NA	NA	0.0373502	0	0	0	0
d__Bacteria	p__Proteobacteria	c__Alphaproteobacteria	o__Rhizobiales	f__Rhizobiaceae	g__Mesorhizobium	0	0	0	0.0368027	0
d__Bacteria	p__Proteobacteria	c__Alphaproteobacteria	o__Rhizobiales	NA	NA	0.0356158	0	0	0	0
d__Bacteria	p__Proteobacteria	c__Alphaproteobacteria	o__Rhizobiales	f__Hyphomicrobiaceae	g__Pedomicrobium	0	0	0.0353544	0	0
d__Bacteria	p__Proteobacteria	c__Alphaproteobacteria	o__Rhizobiales	f__Beijerinckiaceae	g__Beijerinckiaceae	0	0.0325036	0	0	0
d__Bacteria	p__Actinobacteriota	c__Actinobacteria	o__Propionibacteriales	f__Nocardioidaceae	g__Aeromicrobium	0	0	0.0306959	0	0
d__Bacteria	p__Bacteroidota	c__Bacteroidia	o__Bacteroidales	f__Rikenellaceae	NA	0.028996	0	0	0	0
d__Bacteria	p__Proteobacteria	c__Alphaproteobacteria	o__Rhizobiales	f__Xanthobacteraceae	g__Rhodoplanes	0	0	0	0.0228774	0.00547333
d__Bacteria	p__Synergistota	c__Synergistia	o__Synergistales	f__Synergistaceae	NA	0.0258471	0	0	0	0
d__Bacteria	p__Proteobacteria	c__Gammaproteobacteria	o__Orbales	f__Orbaceae	NA	0	0.025732	0	0	0
d__Bacteria	p__Actinobacteriota	c__Actinobacteria	o__Corynebacteriales	f__Nocardiaceae	g__Nocardia	0.0250569	0	0	0	0
d__Bacteria	p__Synergistota	c__Synergistia	o__Synergistales	f__Synergistaceae	g__uncultured	0.0119771	0	0	0	0.0106786
d__Bacteria	p__Bacteroidota	c__Bacteroidia	o__Chitinophagales	f__Chitinophagaceae	g__Chitinophaga	0	0	0	0.0218827	0
d__Bacteria	p__Myxococcota	c__Polyangia	o__Blfdi19	f__Blfdi19	g__Blfdi19	0	0	0.0214652	0	0
d__Bacteria	p__Firmicutes	c__Clostridia	o__Peptostreptococcales-Tissierellales	f__Anaerovoracaceae	g__[Eubacterium]_brachy_group	0	0	0.0208732	0	0
d__Bacteria	p__Bacteroidota	c__Bacteroidia	o__Chitinophagales	f__Chitinophagaceae	NA	0	0	0	0.0181091	0
d__Bacteria	p__Firmicutes	c__Clostridia	o__Oscillospirales	f__Ruminococcaceae	g__Ruminococcus	0.0177562	0	0	0	0
d__Bacteria	p__Firmicutes	c__Clostridia	o__Oscillospirales	f__uncultured	g__uncultured	0	0.0176505	0	0	0
d__Bacteria	p__Proteobacteria	c__Alphaproteobacteria	o__Puniceispirillales	f__uncultured	g__uncultured	0	0	0.0171897	0	0
d__Bacteria	p__Proteobacteria	c__Gammaproteobacteria	NA	NA	NA	0.0129236	0	0	0.00271636	0
d__Bacteria	p__Actinobacteriota	c__Acidimicrobiia	o__Microtrichales	f__uncultured	g__uncultured	0	0	0.0147341	0	0
d__Bacteria	p__Firmicutes	c__Clostridia	o__Peptostreptococcales-Tissierellales	f__Peptostreptococcales-Tissierellales	g__Gottschalkia	0	0.0135432	0	0	0
d__Bacteria	p__Actinobacteriota	c__Actinobacteria	o__Corynebacteriales	f__Corynebacteriaceae	g__Corynebacterium	0.0119771	0	0	0	0
d__Bacteria	p__Bdellovibrionota	NA	NA	NA	NA	0	0	0.0113639	0	0
d__Bacteria	p__Firmicutes	c__Clostridia	o__Christensenellales	f__Christensenellaceae	g__Christensenellaceae	0	0	0.0098227	0	0
d__Bacteria	p__Firmicutes	c__Clostridia	o__Lachnospirales	f__Lachnospiraceae	g__Anaerostignum	0.00947728	0	0	0	0
d__Bacteria	p__Proteobacteria	c__Alphaproteobacteria	o__Paracaedibacterales	f__Paracaedibacteraceae	g__uncultured	0	0	0.00859486	0	0
d__Bacteria	p__Actinobacteriota	c__Actinobacteria	o__Pseudonocardiales	f__Pseudonocardiaceae	g__Actinopolyspora	0.00816371	0	0	0	0
d__Bacteria	p__Proteobacteria	c__Gammaproteobacteria	o__Xanthomonadales	f__Xanthomonadaceae	g__Pseudoxanthomonas	0	0	0	0.00795735	0
d__Bacteria	p__Proteobacteria	c__Alphaproteobacteria	o__Rickettsiales	f__Rickettsiaceae	g__Candidatus_Megaira	0	0	0.00757595	0	0
d__Bacteria	p__Firmicutes	c__Desulfotomaculia	o__Desulfotomaculales	f__Desulfotomaculales	g__Desulfotomaculum	0	0.00756449	0	0	0
d__Bacteria	p__Actinobacteriota	c__Acidimicrobiia	o__uncultured	f__uncultured	g__uncultured	0.00698666	0	0	0	0
d__Bacteria	p__Actinobacteriota	c__Actinobacteria	o__Catenulisporales	f__Actinospicaceae	g__Actinospica	0.00698666	0	0	0	0
d__Bacteria	p__Actinobacteriota	c__Acidimicrobiia	o__Microtrichales	f__Ilumatobacteraceae	g__uncultured	0	0	0.00631329	0	0
d__Bacteria	p__Proteobacteria	c__Alphaproteobacteria	o__Reyranellales	f__Reyranellaceae	g__Reyranella	0	0	0.00631329	0	0
d__Bacteria	p__Proteobacteria	c__Alphaproteobacteria	o__Rhizobiales	f__Labraceae	g__Labrys	0	0	0	0.00596801	0
d__Bacteria	p__Planctomycetota	c__Planctomycetes	o__Isosphaerales	f__Isosphaeraceae	g__Aquisphaera	0	0	0.00505063	0	0
d__Bacteria	p__Proteobacteria	NA	NA	NA	NA	0	0	0.00505063	0	0
d__Bacteria	p__Firmicutes	c__Bacilli	o__Acholeplasmatales	f__Acholeplasmataceae	NA	0	0.00504299	0	0	0
d__Bacteria	p__Actinobacteriota	c__Thermoleophilia	o__Solirubrobacterales	f__Solirubrobacteraceae	g__uncultured	0.00499047	0	0	0	0
d__Bacteria	p__Proteobacteria	c__Gammaproteobacteria	o__Xanthomonadales	f__Xanthomonadaceae	g__Xanthomonas	0	0	0	0	0.00469142
d__Bacteria	p__Proteobacteria	c__Alphaproteobacteria	o__Micropepsales	f__Micropepsaceae	g__uncultured	0	0	0	0.00362181	0
d__Bacteria	p__Bacteroidota	c__Bacteroidia	o__Cytophagales	f__Spirosomaceae	g__Persicitalea	0	0	0	0.00355158	0
d__Bacteria	p__Firmicutes	c__Negativicutes	o__Veillonellales-Selenomonadales	f__Selenomonadaceae	g__Selenomonas	0.00299428	0	0	0	0
d__Bacteria	p__Proteobacteria	c__Gammaproteobacteria	o__Xanthomonadales	f__Rhodanobacteraceae	g__Rhodanobacter	0.00299428	0	0	0	0

## Sheet: Biogas-Sulfate-Cellulose_Fungi_
Relative abundances (%) of all fungal genera detected in each assay (methanogenic activity of P. marginata gut content, sulfate bioremediation assay using synthetic sulfate-rich media and sulfate-rich polluted water, and cellulose degradation test in aerobic and anaerobic cultures).
domain	phylum	class	order	family	genus	Methanogenic_act	Sulfate_sintetic	Sulfate_wastewater	Celulose_aerobic	Celulose_anaerobic
k__Fungi	p__Ascomycota	c__Dothideomycetes	o__Capnodiales	f__Cladosporiaceae	g__Cladosporium	0.000556279	0	0.00316902	0	0.548564
k__Fungi	p__Ascomycota	c__Dothideomycetes	o__Pleosporales	f__Coniothyriaceae	g__Coniothyrium	0	0.000953362	0	0	0
k__Fungi	p__Ascomycota	c__Dothideomycetes	o__Pleosporales	f__Sporormiaceae	NA	0.00115667	0	0	0	0
k__Fungi	p__Ascomycota	c__Dothideomycetes	o__Pleosporales	NA	NA	0	0.0454579	0.00514966	0	0.256946
k__Fungi	p__Ascomycota	c__Dothideomycetes	o__Venturiales	f__Sympoventuriaceae	g__Ochroconis	0	0	0.00976235	0	0
k__Fungi	p__Ascomycota	c__Eurotiomycetes	o__Eurotiales	f__Aspergillaceae	g__Aspergillus	0.138607	0.189942	2.92475	21.5126	4.51261
k__Fungi	p__Ascomycota	c__Eurotiomycetes	o__Eurotiales	f__Aspergillaceae	g__Penicillium	2.80378	0.246007	0.276354	24.306	0.65307
k__Fungi	p__Ascomycota	c__Eurotiomycetes	o__Eurotiales	f__Thermoascaceae	g__Byssochlamys	0	0.00405261	0	0	0.139179
k__Fungi	p__Ascomycota	c__Eurotiomycetes	o__Eurotiales	f__Trichocomaceae	g__Rasamsonia	0.00156392	0.00143004	0	0	0.278358
k__Fungi	p__Ascomycota	c__Eurotiomycetes	o__Eurotiales	f__Trichocomaceae	g__Talaromyces	0.0434617	0.0301711	0	0	0.797602
k__Fungi	p__Ascomycota	c__Eurotiomycetes	o__Eurotiales	f__Trichocomaceae	g__Thermomyces	0.00156392	0.00636839	0	0	0
k__Fungi	p__Ascomycota	c__Eurotiomycetes	o__Eurotiales	NA	NA	0.0463012	0	0.000792255	0	0
k__Fungi	p__Ascomycota	c__Leotiomycetes	o__Helotiales	f__Helotiaceae	g__Scytalidium	0.169988	0.0127021	0	0	0
k__Fungi	p__Ascomycota	c__Leotiomycetes	o__Helotiales	f__Helotiales_fam_Incertae_sedis	g__Leptodontidium	0.00166884	0	0	0	0
k__Fungi	p__Ascomycota	c__Leotiomycetes	o__Helotiales	f__Hyaloscyphaceae	NA	0.00182457	0	0	0	0
k__Fungi	p__Ascomycota	c__Leotiomycetes	o__Helotiales	f__Myxotrichaceae	g__Oidiodendron	0.688661	0.0398779	0.00509895	0	0.315829
k__Fungi	p__Ascomycota	c__Leotiomycetes	o__Helotiales	NA	NA	0.00857361	0	0	0	0
k__Fungi	p__Ascomycota	c__Leotiomycetes	o__Thelebolales	f__Pseudeurotiaceae	g__Pseudeurotium	0.00375353	0	0	0	0
k__Fungi	p__Ascomycota	c__Saccharomycetes	o__Saccharomycetales	f__Debaryomycetaceae	g__Schwanniomyces	0.0288823	0	0	0	0
k__Fungi	p__Ascomycota	c__Saccharomycetes	o__Saccharomycetales	f__Phaffomycetaceae	g__Cyberlindnera	0	0.0185262	0	0	0
k__Fungi	p__Ascomycota	c__Saccharomycetes	o__Saccharomycetales	f__Phaffomycetaceae	g__Wickerhamomyces	0.0162579	0	0	0	0
k__Fungi	p__Ascomycota	c__Saccharomycetes	o__Saccharomycetales	f__Pichiaceae	g__Ogataea	0	0.00115789	0	0	0
k__Fungi	p__Ascomycota	c__Saccharomycetes	o__Saccharomycetales	f__Saccharomycetaceae	g__Saccharomyces	0.00616048	0	0	0	0
k__Fungi	p__Ascomycota	c__Saccharomycetes	o__Saccharomycetales	f__Saccharomycetales_fam_Incertae_sedis	g__Candida	11.4725	4.5057	41.6984	2.16731	1.37573
k__Fungi	p__Ascomycota	c__Saccharomycetes	o__Saccharomycetales	f__Saccharomycetales_fam_Incertae_sedis	g__Nadsonia	0.00477918	0	0	0	0
k__Fungi	p__Ascomycota	c__Saccharomycetes	o__Saccharomycetales	f__Trichomonascaceae	g__Blastobotrys	0.001388	0	0	0	0
k__Fungi	p__Ascomycota	c__Saccharomycetes	o__Saccharomycetales	f__Trichomonascaceae	g__Sugiyamaella	0.0119734	0	0	0	0
k__Fungi	p__Ascomycota	c__Saccharomycetes	o__Saccharomycetales	f__Trichomonascaceae	g__unidentified	0.0668904	0.20194	0.0105659	0	0.273005
k__Fungi	p__Ascomycota	c__Saccharomycetes	o__Saccharomycetales	NA	NA	0.184849	0.00715021	0.024956	0.38914	0
k__Fungi	p__Ascomycota	c__Sordariomycetes	o__Coniochaetales	f__Coniochaetaceae	g__Coniochaeta	0.00597917	0.136558	0.746778	0	0.171297
k__Fungi	p__Ascomycota	c__Sordariomycetes	o__Hypocreales	f__Clavicipitaceae	g__Paecilomyces	0.0083856	0.00926312	0	0	0.0481773
k__Fungi	p__Ascomycota	c__Sordariomycetes	o__Hypocreales	f__Hypocreaceae	g__Trichoderma	0.0116512	0	0	0	0.219474
k__Fungi	p__Ascomycota	c__Sordariomycetes	o__Hypocreales	f__Hypocreales_fam_Incertae_sedis	g__Acremonium	0.109402	0	0	0	0
k__Fungi	p__Ascomycota	c__Sordariomycetes	o__Hypocreales	f__Nectriaceae	NA	0.00231334	0	0	0	0
k__Fungi	p__Ascomycota	c__Sordariomycetes	o__Hypocreales	f__unidentified	g__unidentified	0	0.00578945	0.00277289	0	0
k__Fungi	p__Ascomycota	c__Sordariomycetes	o__Hypocreales	NA	NA	0.000462667	0	0	0	0
k__Fungi	p__Ascomycota	c__Sordariomycetes	o__Microascales	f__Ceratocystidaceae	g__Thielaviopsis	0	0.00694734	0	0	0
k__Fungi	p__Ascomycota	c__Sordariomycetes	o__Pleurotheciales	f__Pleurotheciaceae	g__Phaeoisaria	0.00364914	0.00667353	0	0	0
k__Fungi	p__Ascomycota	c__Sordariomycetes	o__Sordariales	f__Cephalothecaceae	NA	0.00156392	0	0	0	0
k__Fungi	p__Ascomycota	c__Sordariomycetes	o__Sordariales	f__Chaetomiaceae	g__Humicola	58.5498	70.5694	0.942643	12.2007	13.2755
k__Fungi	p__Ascomycota	c__Sordariomycetes	o__Sordariales	f__Chaetomiaceae	g__Thermothielavioides	0	0.0023834	0	0	0.0695894
k__Fungi	p__Ascomycota	c__Sordariomycetes	o__Sordariales	f__Chaetomiaceae	g__unidentified	0	0	0	0	0.364006
k__Fungi	p__Ascomycota	c__Sordariomycetes	o__Sordariales	f__Chaetomiaceae	NA	0.00111256	0.0369832	0	0	0.428243
k__Fungi	p__Ascomycota	c__Sordariomycetes	o__Sordariales	f__Sordariales_fam_Incertae_sedis	g__Ramophialophora	0.00111256	0	0	0	0
k__Fungi	p__Ascomycota	c__Sordariomycetes	o__Sordariales	NA	NA	0.00111256	0	0	0	0
k__Fungi	p__Ascomycota	c__Sordariomycetes	o__Togniniales	f__Togniniaceae	g__Phaeoacremonium	0	0	0.0150528	0	0
k__Fungi	p__Ascomycota	c__Sordariomycetes	o__Xylariales	f__unidentified	g__unidentified	0	0.00173683	0	0	0
k__Fungi	p__Ascomycota	c__Sordariomycetes	o__unidentified	f__unidentified	g__unidentified	0.000781959	0	0	0	0
k__Fungi	p__Ascomycota	NA	NA	NA	NA	0.520533	0.0624205	0.045885	0.00680712	2.94032
k__Fungi	p__Basidiomycota	c__Agaricomycetes	o__Agaricales	f__Cortinariaceae	g__Cortinarius	0.00604748	0	0	0	0
k__Fungi	p__Basidiomycota	c__Agaricomycetes	o__Agaricales	f__Crepidotaceae	g__Simocybe	0.00467887	0	0	0	0
k__Fungi	p__Basidiomycota	c__Agaricomycetes	o__Agaricales	f__Lycoperdaceae	g__Lycoperdon	0.000694001	0	0	0	0
k__Fungi	p__Basidiomycota	c__Agaricomycetes	o__Agaricales	f__Lycoperdaceae	NA	0.00358084	0	0	0	0
k__Fungi	p__Basidiomycota	c__Agaricomycetes	o__Agaricomycetes_ord_Incertae_sedis	f__Agaricomycetes_fam_Incertae_sedis	g__Xenasmatella	0.00182457	0	0	0	0
k__Fungi	p__Basidiomycota	c__Agaricomycetes	o__Polyporales	f__Fomitopsidaceae	g__Fomitopsis	0	0	0.00273346	0	0
k__Fungi	p__Basidiomycota	c__Agaricomycetes	o__Polyporales	f__Ganodermataceae	g__Ganoderma	0.00111256	0	0	0	0
k__Fungi	p__Basidiomycota	c__Agaricomycetes	o__Russulales	f__Bondarzewiaceae	g__Heterobasidion	0.0013907	0	0	0	0
k__Fungi	p__Basidiomycota	c__Agaricomycetes	NA	NA	NA	0.0570689	0.00636839	0	0	0
k__Fungi	p__Basidiomycota	c__Agaricostilbomycetes	o__Agaricostilbales	f__Agaricostilbaceae	g__Pseudobensingtonia	0	0.0023834	0	0	0
k__Fungi	p__Basidiomycota	c__Cystobasidiomycetes	o__Cystobasidiales	f__Cystobasidiaceae	g__Cystobasidium	0.00266195	0.00854727	0	0	0.792249
k__Fungi	p__Basidiomycota	c__Cystobasidiomycetes	o__Erythrobasidiales	f__Erythrobasidiales_fam_Incertae_sedis	g__Sakaguchia	0	0.00231578	0	0	0
k__Fungi	p__Basidiomycota	c__Cystobasidiomycetes	NA	NA	NA	0.0202802	0	0	0	0
k__Fungi	p__Basidiomycota	c__Malasseziomycetes	o__Malasseziales	f__Malasseziaceae	g__Malassezia	0	0.00578945	0	0	1.35528
k__Fungi	p__Basidiomycota	c__Microbotryomycetes	o__Leucosporidiales	f__unidentified	g__unidentified	0.0429294	0.00405261	0	0	0
k__Fungi	p__Basidiomycota	c__Tremellomycetes	o__Filobasidiales	f__Filobasidiaceae	g__Naganishia	0.00321527	0	0	0.00794164	0
k__Fungi	p__Basidiomycota	c__Tremellomycetes	o__Filobasidiales	f__Piskurozymaceae	g__Solicoccozyma	0.0358904	0	0	0	0
k__Fungi	p__Basidiomycota	c__Tremellomycetes	o__Tremellales	f__Trimorphomycetaceae	g__Saitozyma	0.299057	0.00565255	0	0	0
k__Fungi	p__Basidiomycota	c__Tremellomycetes	o__Trichosporonales	f__Trichosporonaceae	g__Apiotrichum	18.5062	22.6256	51.1236	39.0767	29.66
k__Fungi	p__Basidiomycota	c__Tremellomycetes	o__Trichosporonales	f__Trichosporonaceae	g__Cutaneotrichosporon	0.0735219	0.036368	0.0146567	0.00453808	2.69258
k__Fungi	p__Basidiomycota	c__Tremellomycetes	o__Trichosporonales	f__Trichosporonaceae	g__Trichosporon	0.0120727	0	0	0	0
k__Fungi	p__Basidiomycota	c__Tremellomycetes	o__Trichosporonales	f__Trichosporonaceae	g__unidentified	0.0587973	0	0	0	0
k__Fungi	p__Basidiomycota	c__Wallemiomycetes	o__Wallemiales	f__Wallemiaceae	g__Wallemia	0.00963292	0	0	0	0
k__Fungi	p__Basidiomycota	NA	NA	NA	NA	0.00173661	0	0	0	0
k__Fungi	p__Chytridiomycota	c__unidentified	o__unidentified	f__unidentified	g__unidentified	0	0	0	0	1.37624
k__Fungi	p__Mortierellomycota	c__Mortierellomycetes	o__Mortierellales	f__Mortierellaceae	g__Mortierella	0.083587	0	0	0	0
k__Fungi	p__Mucoromycota	c__Endogonomycetes	o__GS20	f__unidentified	g__unidentified	0.000694001	0	0	0	0
k__Fungi	p__Mucoromycota	c__Endogonomycetes	o__GS22	f__unidentified	g__unidentified	0.00772519	0	0	0	0
k__Fungi	p__Mucoromycota	c__Mucoromycetes	o__Mucorales	f__Cunninghamellaceae	g__Gongronella	0.26893	0	0	0	0
k__Fungi	p__Mucoromycota	c__Mucoromycetes	o__Mucorales	f__Mucoraceae	g__Actinomucor	0.0602528	0	0	0	0
k__Fungi	p__Mucoromycota	c__Mucoromycetes	o__Mucorales	f__Mucoraceae	g__Mucor	0.0118125	0	0	0	0
k__Fungi	p__Mucoromycota	c__Umbelopsidomycetes	o__GS23	f__unidentified	g__unidentified	0.83196	0.0900383	0.00707959	0.00638903	1.00637
k__Fungi	p__Mucoromycota	c__Umbelopsidomycetes	o__Umbelopsidales	f__Umbelopsidaceae	g__Umbelopsis	4.4796	0.0109983	0.00788875	0	0.0374712
k__Fungi	p__Rozellomycota	c__unidentified	o__unidentified	f__unidentified	g__unidentified	0.00115667	0	0	0	0
k__Fungi	p__unidentified	c__unidentified	o__unidentified	f__unidentified	g__unidentified	0.090427	0.392891	0.221116	0.0158833	19.7695
k__Fungi	NA	NA	NA	NA	NA	0.0983876	0.65941	1.91079	0.305999	16.6428

## Sheet: Biogas-Sulfate-Cellulose_Archae
Relative abundances (%) of all archaeal genera detected in each assay (methanogenic activity of P. marginata gut content, sulfate bioremediation assay using synthetic sulfate-rich media and sulfate-rich polluted water, and cellulose degradation test in aerobic and anaerobic cultures).
domain	phylum	class	order	family	genus	Methanogenic_act	Sulfate_sintetic	Sulfate_wastewater	Celulose_aerobic	Celulose_anaerobic
d__Archaea	p__Euryarchaeota	c__Methanobacteria	o__Methanobacteriales	f__Methanobacteriaceae	g__Methanobacterium	0	0	0	0	11.3788
d__Archaea	p__Euryarchaeota	c__Methanobacteria	o__Methanobacteriales	f__Methanobacteriaceae	g__Methanobrevibacter	38.2522	32.5137	59.3487	0	48.3659
d__Archaea	p__Euryarchaeota	c__Methanobacteria	o__Methanobacteriales	f__Methanobacteriaceae	NA	47.6673	27.2545	0	0	28.078
d__Archaea	p__Halobacterota	c__Methanosarcinia	o__Methanosarciniales	f__Methanosarcinaceae	g__Methanimicrococcus	8.68892	0	0	0	0
d__Archaea	p__Thermoplasmatota	c__Thermoplasmata	o__Methanomassiliicoccales	f__Methanomethylophilaceae	g__uncultured	5.39162	40.2318	40.6513	0	12.1772
