# Supplementary material for: The highly differentiated gut of Pachnoda marginata hosts sequential microbiomes: microbial ecology and potential applications
Source: NPJ Biofilms Microbiomes. 2024 Jul 31;10:65. doi: 10.1038/s41522-024-00531-7 (PMC11291753; doi:10.1038/s41522-024-00531-7)
Supplement: Supplementary file 5 — Supplementary Dataset 4 [file 41522_2024_531_MOESM5_ESM.xlsx]

## Sheet: Sheet1
Supplementary_Dataset_4. All proteins, their EC numbers and the activity in which they are involved, potentially encoded by genes present in each gut segment (P1, P2, P3 and P4).
gut_area	activity	EC	protein
P1	acetoclastic	1.8.98.1	heterodisulfide reductase subunit D
P1	acetoclastic	2.3.1.8	phosphate acetyltransferase
P1	acetoclastic	2.3.1.8	putative phosphotransacetylase
P1	acetoclastic	2.7.2.1	acetate kinase
P1	acetoclastic	6.2.1.1	acetyl-CoA synthetase
P1	assimilatory	1.8.1.2	sulfite reductase (NADPH) flavoprotein alpha-component
P1	assimilatory	1.8.1.2	sulfite reductase (NADPH) hemoprotein beta-component
P1	assimilatory	1.8.4.8	phosphoadenosine phosphosulfate reductase
P1	assimilatory	2.7.1.25	3'-phosphoadenosine 5'-phosphosulfate synthase
P1	assimilatory	2.7.1.25	adenylylsulfate kinase
P1	assimilatory	2.7.7.4	3'-phosphoadenosine 5'-phosphosulfate synthase
P1	assimilatory	2.7.7.4	sulfate adenylyltransferase subunit 1
P1	assimilatory	2.7.7.4	sulfate adenylyltransferase subunit 2
P1	cellulose	3.2.1.21	beta-glucosidase
P1	cellulose	3.2.1.4	endoglucanase
P1	dissimilatory	2.7.7.4	3'-phosphoadenosine 5'-phosphosulfate synthase
P1	dissimilatory	2.7.7.4	sulfate adenylyltransferase subunit 1
P1	dissimilatory	2.7.7.4	sulfate adenylyltransferase subunit 2
P1	hydrogenotrophic	1.8.98.1	heterodisulfide reductase subunit D
P1	methylotrophic	1.8.98.1	heterodisulfide reductase subunit D
P2	acetoclastic	1.8.98.1	heterodisulfide reductase subunit D
P2	acetoclastic	2.3.1.8	phosphate acetyltransferase
P2	acetoclastic	2.3.1.8	putative phosphotransacetylase
P2	acetoclastic	2.7.2.1	acetate kinase
P2	acetoclastic	6.2.1.1	acetyl-CoA synthetase
P2	assimilatory	1.8.1.2	sulfite reductase (NADPH) flavoprotein alpha-component
P2	assimilatory	1.8.1.2	sulfite reductase (NADPH) hemoprotein beta-component
P2	assimilatory	1.8.4.8	phosphoadenosine phosphosulfate reductase
P2	assimilatory	1.8.7.1	sulfite reductase (ferredoxin)
P2	assimilatory	2.7.1.25	adenylylsulfate kinase
P2	assimilatory	2.7.7.4	sulfate adenylyltransferase subunit 1
P2	assimilatory	2.7.7.4	sulfate adenylyltransferase subunit 2
P2	cellulose	3.2.1.21	beta-glucosidase
P2	cellulose	3.2.1.4	endoglucanase
P2	dissimilatory	2.7.7.4	sulfate adenylyltransferase subunit 1
P2	dissimilatory	2.7.7.4	sulfate adenylyltransferase subunit 2
P2	hydrogenotrophic	1.5.98.2	5,10-methylenetetrahydromethanopterin reductase
P2	hydrogenotrophic	1.8.98.1	heterodisulfide reductase subunit D
P2	methylotrophic	1.8.98.1	heterodisulfide reductase subunit D
P2	methylotrophic	2.1.1.250	trimethylamine---corrinoid protein Co-methyltransferase
P3	acetoclastic	1.2.7.4	anaerobic carbon-monoxide dehydrogenase catalytic subunit
P3	acetoclastic	1.2.7.4	anaerobic carbon-monoxide dehydrogenase, CODH/ACS complex subunit alpha
P3	acetoclastic	2.1.1.245	acetyl-CoA decarbonylase/synthase, CODH/ACS complex subunit delta
P3	acetoclastic	2.1.1.245	acetyl-CoA decarbonylase/synthase, CODH/ACS complex subunit gamma
P3	acetoclastic	2.1.1.86	tetrahydromethanopterin S-methyltransferase subunit A
P3	acetoclastic	2.1.1.86	tetrahydromethanopterin S-methyltransferase subunit B
P3	acetoclastic	2.1.1.86	tetrahydromethanopterin S-methyltransferase subunit C
P3	acetoclastic	2.1.1.86	tetrahydromethanopterin S-methyltransferase subunit D
P3	acetoclastic	2.1.1.86	tetrahydromethanopterin S-methyltransferase subunit E
P3	acetoclastic	2.1.1.86	tetrahydromethanopterin S-methyltransferase subunit G
P3	acetoclastic	2.1.1.86	tetrahydromethanopterin S-methyltransferase subunit H
P3	acetoclastic	2.3.1.169	acetyl-CoA decarbonylase/synthase, CODH/ACS complex subunit beta
P3	acetoclastic	2.3.1.169	acetyl-CoA synthase
P3	acetoclastic	2.3.1.8	phosphate acetyltransferase
P3	acetoclastic	2.3.1.8	putative phosphotransacetylase
P3	acetoclastic	2.7.2.1	acetate kinase
P3	acetoclastic	2.8.4.1	methyl-coenzyme M reductase alpha subunit
P3	acetoclastic	2.8.4.1	methyl-coenzyme M reductase beta subunit
P3	acetoclastic	2.8.4.1	methyl-coenzyme M reductase gamma subunit
P3	acetoclastic	6.2.1.1	acetyl-CoA synthetase
P3	assimilatory	1.8.4.8	phosphoadenosine phosphosulfate reductase
P3	assimilatory	2.7.1.25	bifunctional enzyme CysN/CysC
P3	assimilatory	2.7.7.4	bifunctional enzyme CysN/CysC
P3	assimilatory	2.7.7.4	sulfate adenylyltransferase
P3	assimilatory	2.7.7.4	sulfate adenylyltransferase subunit 1
P3	assimilatory	2.7.7.4	sulfate adenylyltransferase subunit 2
P3	cellulose	3.2.1.21	beta-glucosidase
P3	cellulose	3.2.1.4	endoglucanase
P3	dissimilatory	1.8.99.2	adenylylsulfate reductase, subunit A
P3	dissimilatory	1.8.99.2	adenylylsulfate reductase, subunit B
P3	dissimilatory	1.8.99.5	dissimilatory sulfite reductase alpha subunit
P3	dissimilatory	1.8.99.5	dissimilatory sulfite reductase beta subunit
P3	dissimilatory	2.7.7.4	bifunctional enzyme CysN/CysC
P3	dissimilatory	2.7.7.4	sulfate adenylyltransferase
P3	dissimilatory	2.7.7.4	sulfate adenylyltransferase subunit 1
P3	dissimilatory	2.7.7.4	sulfate adenylyltransferase subunit 2
P3	hydrogenotrophic	1.2.7.12	formylmethanofuran dehydrogenase subunit A
P3	hydrogenotrophic	1.2.7.12	formylmethanofuran dehydrogenase subunit B
P3	hydrogenotrophic	1.2.7.12	formylmethanofuran dehydrogenase subunit C
P3	hydrogenotrophic	1.2.7.12	formylmethanofuran dehydrogenase subunit D
P3	hydrogenotrophic	1.2.7.12	formylmethanofuran dehydrogenase subunit E
P3	hydrogenotrophic	1.5.98.1	methylenetetrahydromethanopterin dehydrogenase
P3	hydrogenotrophic	1.5.98.2	5,10-methylenetetrahydromethanopterin reductase
P3	hydrogenotrophic	2.1.1.86	tetrahydromethanopterin S-methyltransferase subunit A
P3	hydrogenotrophic	2.1.1.86	tetrahydromethanopterin S-methyltransferase subunit B
P3	hydrogenotrophic	2.1.1.86	tetrahydromethanopterin S-methyltransferase subunit C
P3	hydrogenotrophic	2.1.1.86	tetrahydromethanopterin S-methyltransferase subunit D
P3	hydrogenotrophic	2.1.1.86	tetrahydromethanopterin S-methyltransferase subunit E
P3	hydrogenotrophic	2.1.1.86	tetrahydromethanopterin S-methyltransferase subunit G
P3	hydrogenotrophic	2.1.1.86	tetrahydromethanopterin S-methyltransferase subunit H
P3	hydrogenotrophic	2.3.1.101	formylmethanofuran--tetrahydromethanopterin N-formyltransferase
P3	hydrogenotrophic	2.8.4.1	methyl-coenzyme M reductase alpha subunit
P3	hydrogenotrophic	2.8.4.1	methyl-coenzyme M reductase beta subunit
P3	hydrogenotrophic	2.8.4.1	methyl-coenzyme M reductase gamma subunit
P3	hydrogenotrophic	3.5.4.27	methenyltetrahydromethanopterin cyclohydrolase
P3	methylotrophic	2.1.1.248	methylamine---corrinoid protein Co-methyltransferase
P3	methylotrophic	2.1.1.250	trimethylamine---corrinoid protein Co-methyltransferase
P3	methylotrophic	2.1.1.90	methanol---5-hydroxybenzimidazolylcobamide Co-methyltransferase
P3	methylotrophic	2.8.4.1	methyl-coenzyme M reductase alpha subunit
P3	methylotrophic	2.8.4.1	methyl-coenzyme M reductase beta subunit
P3	methylotrophic	2.8.4.1	methyl-coenzyme M reductase gamma subunit
P4	acetoclastic	1.2.7.4	anaerobic carbon-monoxide dehydrogenase catalytic subunit
P4	acetoclastic	1.2.7.4	anaerobic carbon-monoxide dehydrogenase, CODH/ACS complex subunit alpha
P4	acetoclastic	1.8.98.1	heterodisulfide reductase subunit D
P4	acetoclastic	2.1.1.245	acetyl-CoA decarbonylase/synthase, CODH/ACS complex subunit delta
P4	acetoclastic	2.1.1.245	acetyl-CoA decarbonylase/synthase, CODH/ACS complex subunit gamma
P4	acetoclastic	2.1.1.86	tetrahydromethanopterin S-methyltransferase subunit A
P4	acetoclastic	2.1.1.86	tetrahydromethanopterin S-methyltransferase subunit B
P4	acetoclastic	2.1.1.86	tetrahydromethanopterin S-methyltransferase subunit C
P4	acetoclastic	2.1.1.86	tetrahydromethanopterin S-methyltransferase subunit D
P4	acetoclastic	2.1.1.86	tetrahydromethanopterin S-methyltransferase subunit E
P4	acetoclastic	2.1.1.86	tetrahydromethanopterin S-methyltransferase subunit G
P4	acetoclastic	2.1.1.86	tetrahydromethanopterin S-methyltransferase subunit H
P4	acetoclastic	2.3.1.169	acetyl-CoA decarbonylase/synthase, CODH/ACS complex subunit beta
P4	acetoclastic	2.3.1.169	acetyl-CoA synthase
P4	acetoclastic	2.3.1.8	phosphate acetyltransferase
P4	acetoclastic	2.3.1.8	putative phosphotransacetylase
P4	acetoclastic	2.7.2.1	acetate kinase
P4	acetoclastic	2.8.4.1	methyl-coenzyme M reductase alpha subunit
P4	acetoclastic	2.8.4.1	methyl-coenzyme M reductase beta subunit
P4	acetoclastic	2.8.4.1	methyl-coenzyme M reductase gamma subunit
P4	acetoclastic	6.2.1.1	acetyl-CoA synthetase
P4	assimilatory	1.8.1.2	sulfite reductase (NADPH) flavoprotein alpha-component
P4	assimilatory	1.8.4.8	phosphoadenosine phosphosulfate reductase
P4	assimilatory	1.8.7.1	sulfite reductase (ferredoxin)
P4	assimilatory	2.7.1.25	3'-phosphoadenosine 5'-phosphosulfate synthase
P4	assimilatory	2.7.1.25	bifunctional enzyme CysN/CysC
P4	assimilatory	2.7.7.4	3'-phosphoadenosine 5'-phosphosulfate synthase
P4	assimilatory	2.7.7.4	bifunctional enzyme CysN/CysC
P4	assimilatory	2.7.7.4	sulfate adenylyltransferase
P4	assimilatory	2.7.7.4	sulfate adenylyltransferase subunit 1
P4	assimilatory	2.7.7.4	sulfate adenylyltransferase subunit 2
P4	cellulose	3.2.1.21	beta-glucosidase
P4	cellulose	3.2.1.4	endoglucanase
P4	cellulose	3.2.1.91	cellulose 1,4-beta-cellobiosidase
P4	dissimilatory	1.8.99.2	adenylylsulfate reductase, subunit A
P4	dissimilatory	1.8.99.2	adenylylsulfate reductase, subunit B
P4	dissimilatory	1.8.99.5	dissimilatory sulfite reductase alpha subunit
P4	dissimilatory	1.8.99.5	dissimilatory sulfite reductase beta subunit
P4	dissimilatory	2.7.7.4	3'-phosphoadenosine 5'-phosphosulfate synthase
P4	dissimilatory	2.7.7.4	bifunctional enzyme CysN/CysC
P4	dissimilatory	2.7.7.4	sulfate adenylyltransferase
P4	dissimilatory	2.7.7.4	sulfate adenylyltransferase subunit 1
P4	dissimilatory	2.7.7.4	sulfate adenylyltransferase subunit 2
P4	hydrogenotrophic	1.2.7.12	formylmethanofuran dehydrogenase subunit A
P4	hydrogenotrophic	1.2.7.12	formylmethanofuran dehydrogenase subunit B
P4	hydrogenotrophic	1.2.7.12	formylmethanofuran dehydrogenase subunit C
P4	hydrogenotrophic	1.2.7.12	formylmethanofuran dehydrogenase subunit D
P4	hydrogenotrophic	1.2.7.12	formylmethanofuran dehydrogenase subunit E
P4	hydrogenotrophic	1.5.98.1	methylenetetrahydromethanopterin dehydrogenase
P4	hydrogenotrophic	1.5.98.2	5,10-methylenetetrahydromethanopterin reductase
P4	hydrogenotrophic	1.8.98.1	heterodisulfide reductase subunit D
P4	hydrogenotrophic	2.1.1.86	tetrahydromethanopterin S-methyltransferase subunit A
P4	hydrogenotrophic	2.1.1.86	tetrahydromethanopterin S-methyltransferase subunit B
P4	hydrogenotrophic	2.1.1.86	tetrahydromethanopterin S-methyltransferase subunit C
P4	hydrogenotrophic	2.1.1.86	tetrahydromethanopterin S-methyltransferase subunit D
P4	hydrogenotrophic	2.1.1.86	tetrahydromethanopterin S-methyltransferase subunit E
P4	hydrogenotrophic	2.1.1.86	tetrahydromethanopterin S-methyltransferase subunit G
P4	hydrogenotrophic	2.1.1.86	tetrahydromethanopterin S-methyltransferase subunit H
P4	hydrogenotrophic	2.3.1.101	formylmethanofuran--tetrahydromethanopterin N-formyltransferase
P4	hydrogenotrophic	2.8.4.1	methyl-coenzyme M reductase alpha subunit
P4	hydrogenotrophic	2.8.4.1	methyl-coenzyme M reductase beta subunit
P4	hydrogenotrophic	2.8.4.1	methyl-coenzyme M reductase gamma subunit
P4	hydrogenotrophic	3.5.4.27	methenyltetrahydromethanopterin cyclohydrolase
P4	methylotrophic	1.8.98.1	heterodisulfide reductase subunit D
P4	methylotrophic	2.1.1.246	[methyl-Co(III) methanol/glycine betaine-specific corrinoid protein]:coenzyme M methyltransferase
P4	methylotrophic	2.1.1.248	methylamine---corrinoid protein Co-methyltransferase
P4	methylotrophic	2.1.1.250	trimethylamine---corrinoid protein Co-methyltransferase
P4	methylotrophic	2.1.1.90	methanol---5-hydroxybenzimidazolylcobamide Co-methyltransferase
P4	methylotrophic	2.8.4.1	methyl-coenzyme M reductase alpha subunit
P4	methylotrophic	2.8.4.1	methyl-coenzyme M reductase beta subunit
P4	methylotrophic	2.8.4.1	methyl-coenzyme M reductase gamma subunit
