# Supplementary material for: The highly differentiated gut of Pachnoda marginata hosts sequential microbiomes: microbial ecology and potential applications
Source: NPJ Biofilms Microbiomes. 2024 Jul 31;10:65. doi: 10.1038/s41522-024-00531-7 (PMC11291753; doi:10.1038/s41522-024-00531-7)
Supplement: Supplementary file 6 — Supplementary Dataset 5 [file 41522_2024_531_MOESM6_ESM.xlsx]

## Sheet: Sheet1
Supplementary_Dataset_5. All proteins, their EC numbers, the activity in which they are involved and the MAG where their encoding gene was detected present in each gut segment (P1, P2, P3 and P4). The taxonomic information of the MAGs is also included.
section	MAG	domain	phylum	class	order	family	genus	species	activity	EC	protein
P1	P1_M01	Bacteria	Proteobacteria	Gammaproteobacteria	Enterobacterales	Enterobacteriaceae	Providencia	Providencia rettgeri	acetoclastic	2.3.1.8	putative phosphotransacetylase
P1	P1_M01	Bacteria	Proteobacteria	Gammaproteobacteria	Enterobacterales	Enterobacteriaceae	Providencia	Providencia rettgeri	acetoclastic	2.7.2.1	acetate kinase
P1	P1_M01	Bacteria	Proteobacteria	Gammaproteobacteria	Enterobacterales	Enterobacteriaceae	Providencia	Providencia rettgeri	acetoclastic	6.2.1.1	acetyl-CoA synthetase
P1	P1_M01	Bacteria	Proteobacteria	Gammaproteobacteria	Enterobacterales	Enterobacteriaceae	Providencia	Providencia rettgeri	assimilatory	1.8.1.2	sulfite reductase (NADPH) flavoprotein alpha-component
P1	P1_M01	Bacteria	Proteobacteria	Gammaproteobacteria	Enterobacterales	Enterobacteriaceae	Providencia	Providencia rettgeri	assimilatory	1.8.1.2	sulfite reductase (NADPH) hemoprotein beta-component
P1	P1_M01	Bacteria	Proteobacteria	Gammaproteobacteria	Enterobacterales	Enterobacteriaceae	Providencia	Providencia rettgeri	assimilatory	1.8.4.8	phosphoadenosine phosphosulfate reductase
P1	P1_M01	Bacteria	Proteobacteria	Gammaproteobacteria	Enterobacterales	Enterobacteriaceae	Providencia	Providencia rettgeri	assimilatory	2.7.7.4	sulfate adenylyltransferase subunit 1
P1	P1_M01	Bacteria	Proteobacteria	Gammaproteobacteria	Enterobacterales	Enterobacteriaceae	Providencia	Providencia rettgeri	assimilatory	2.7.7.4	sulfate adenylyltransferase subunit 2
P1	P1_M01	Bacteria	Proteobacteria	Gammaproteobacteria	Enterobacterales	Enterobacteriaceae	Providencia	Providencia rettgeri	dissimilatory	2.7.7.4	sulfate adenylyltransferase subunit 1
P1	P1_M01	Bacteria	Proteobacteria	Gammaproteobacteria	Enterobacterales	Enterobacteriaceae	Providencia	Providencia rettgeri	dissimilatory	2.7.7.4	sulfate adenylyltransferase subunit 2
P2	P2_M01	Bacteria	Bacteroidota	Bacteroidia	Flavobacteriales	Weeksellaceae	Empedobacter	Empedobacter brevis	acetoclastic	1.8.98.1	heterodisulfide reductase subunit D
P2	P2_M01	Bacteria	Bacteroidota	Bacteroidia	Flavobacteriales	Weeksellaceae	Empedobacter	Empedobacter brevis	acetoclastic	6.2.1.1	acetyl-CoA synthetase
P2	P2_M01	Bacteria	Bacteroidota	Bacteroidia	Flavobacteriales	Weeksellaceae	Empedobacter	Empedobacter brevis	assimilatory	1.8.4.8	phosphoadenosine phosphosulfate reductase
P2	P2_M01	Bacteria	Bacteroidota	Bacteroidia	Flavobacteriales	Weeksellaceae	Empedobacter	Empedobacter brevis	assimilatory	2.7.7.4	sulfate adenylyltransferase subunit 1
P2	P2_M01	Bacteria	Bacteroidota	Bacteroidia	Flavobacteriales	Weeksellaceae	Empedobacter	Empedobacter brevis	assimilatory	2.7.7.4	sulfate adenylyltransferase subunit 2
P2	P2_M01	Bacteria	Bacteroidota	Bacteroidia	Flavobacteriales	Weeksellaceae	Empedobacter	Empedobacter brevis	cellulose	3.2.1.21	beta-glucosidase
P2	P2_M01	Bacteria	Bacteroidota	Bacteroidia	Flavobacteriales	Weeksellaceae	Empedobacter	Empedobacter brevis	dissimilatory	2.7.7.4	sulfate adenylyltransferase subunit 1
P2	P2_M01	Bacteria	Bacteroidota	Bacteroidia	Flavobacteriales	Weeksellaceae	Empedobacter	Empedobacter brevis	dissimilatory	2.7.7.4	sulfate adenylyltransferase subunit 2
P2	P2_M01	Bacteria	Bacteroidota	Bacteroidia	Flavobacteriales	Weeksellaceae	Empedobacter	Empedobacter brevis	hydrogenotrophic	1.8.98.1	heterodisulfide reductase subunit D
P2	P2_M01	Bacteria	Bacteroidota	Bacteroidia	Flavobacteriales	Weeksellaceae	Empedobacter	Empedobacter brevis	methylotrophic	1.8.98.1	heterodisulfide reductase subunit D
P2	P2_M02	Bacteria	Firmicutes	Bacilli	Lactobacillales	Vagococcaceae	Vagococcus	Vagococcus fluvialis	acetoclastic	2.3.1.8	phosphate acetyltransferase
P2	P2_M02	Bacteria	Firmicutes	Bacilli	Lactobacillales	Vagococcaceae	Vagococcus	Vagococcus fluvialis	acetoclastic	2.3.1.8	putative phosphotransacetylase
P2	P2_M02	Bacteria	Firmicutes	Bacilli	Lactobacillales	Vagococcaceae	Vagococcus	Vagococcus fluvialis	acetoclastic	2.7.2.1	acetate kinase
P2	P2_M02	Bacteria	Firmicutes	Bacilli	Lactobacillales	Vagococcaceae	Vagococcus	Vagococcus fluvialis	cellulose	3.2.1.21	beta-glucosidase
P2	P2_M02	Bacteria	Firmicutes	Bacilli	Lactobacillales	Vagococcaceae	Vagococcus	Vagococcus fluvialis	cellulose	3.2.1.4	endoglucanase
P2	P2_M03	Bacteria	Proteobacteria	Gammaproteobacteria	Enterobacterales	Enterobacteriaceae	Serratia	Serratia bockelmannii	acetoclastic	2.3.1.8	phosphate acetyltransferase
P2	P2_M03	Bacteria	Proteobacteria	Gammaproteobacteria	Enterobacterales	Enterobacteriaceae	Serratia	Serratia bockelmannii	acetoclastic	2.7.2.1	acetate kinase
P2	P2_M03	Bacteria	Proteobacteria	Gammaproteobacteria	Enterobacterales	Enterobacteriaceae	Serratia	Serratia bockelmannii	acetoclastic	6.2.1.1	acetyl-CoA synthetase
P2	P2_M03	Bacteria	Proteobacteria	Gammaproteobacteria	Enterobacterales	Enterobacteriaceae	Serratia	Serratia bockelmannii	assimilatory	1.8.1.2	sulfite reductase (NADPH) flavoprotein alpha-component
P2	P2_M03	Bacteria	Proteobacteria	Gammaproteobacteria	Enterobacterales	Enterobacteriaceae	Serratia	Serratia bockelmannii	assimilatory	1.8.1.2	sulfite reductase (NADPH) hemoprotein beta-component
P2	P2_M03	Bacteria	Proteobacteria	Gammaproteobacteria	Enterobacterales	Enterobacteriaceae	Serratia	Serratia bockelmannii	assimilatory	1.8.4.8	phosphoadenosine phosphosulfate reductase
P2	P2_M03	Bacteria	Proteobacteria	Gammaproteobacteria	Enterobacterales	Enterobacteriaceae	Serratia	Serratia bockelmannii	assimilatory	2.7.1.25	adenylylsulfate kinase
P2	P2_M03	Bacteria	Proteobacteria	Gammaproteobacteria	Enterobacterales	Enterobacteriaceae	Serratia	Serratia bockelmannii	assimilatory	2.7.7.4	sulfate adenylyltransferase subunit 1
P2	P2_M03	Bacteria	Proteobacteria	Gammaproteobacteria	Enterobacterales	Enterobacteriaceae	Serratia	Serratia bockelmannii	assimilatory	2.7.7.4	sulfate adenylyltransferase subunit 2
P2	P2_M03	Bacteria	Proteobacteria	Gammaproteobacteria	Enterobacterales	Enterobacteriaceae	Serratia	Serratia bockelmannii	cellulose	3.2.1.21	beta-glucosidase
P2	P2_M03	Bacteria	Proteobacteria	Gammaproteobacteria	Enterobacterales	Enterobacteriaceae	Serratia	Serratia bockelmannii	cellulose	3.2.1.4	endoglucanase
P2	P2_M03	Bacteria	Proteobacteria	Gammaproteobacteria	Enterobacterales	Enterobacteriaceae	Serratia	Serratia bockelmannii	dissimilatory	2.7.7.4	sulfate adenylyltransferase subunit 1
P2	P2_M03	Bacteria	Proteobacteria	Gammaproteobacteria	Enterobacterales	Enterobacteriaceae	Serratia	Serratia bockelmannii	dissimilatory	2.7.7.4	sulfate adenylyltransferase subunit 2
P3	P3_M01	Bacteria	Planctomycetota	SZUA-567	SZUA-567	SZUA-567	Unknown SZUA-567	Unknown SZUA-567	acetoclastic	2.7.2.1	acetate kinase
P3	P3_M02	Bacteria	Desulfobacterota_I	Desulfovibrionia	Desulfovibrionales	Desulfovibrionaceae	Frigididesulfovibrio	Unknown Frigididesulfovibrio	acetoclastic	2.3.1.8	phosphate acetyltransferase
P3	P3_M02	Bacteria	Desulfobacterota_I	Desulfovibrionia	Desulfovibrionales	Desulfovibrionaceae	Frigididesulfovibrio	Unknown Frigididesulfovibrio	acetoclastic	2.7.2.1	acetate kinase
P3	P3_M02	Bacteria	Desulfobacterota_I	Desulfovibrionia	Desulfovibrionales	Desulfovibrionaceae	Frigididesulfovibrio	Unknown Frigididesulfovibrio	acetoclastic	6.2.1.1	acetyl-CoA synthetase
P3	P3_M02	Bacteria	Desulfobacterota_I	Desulfovibrionia	Desulfovibrionales	Desulfovibrionaceae	Frigididesulfovibrio	Unknown Frigididesulfovibrio	assimilatory	2.7.7.4	sulfate adenylyltransferase
P3	P3_M02	Bacteria	Desulfobacterota_I	Desulfovibrionia	Desulfovibrionales	Desulfovibrionaceae	Frigididesulfovibrio	Unknown Frigididesulfovibrio	dissimilatory	1.8.99.2	adenylylsulfate reductase, subunit A
P3	P3_M02	Bacteria	Desulfobacterota_I	Desulfovibrionia	Desulfovibrionales	Desulfovibrionaceae	Frigididesulfovibrio	Unknown Frigididesulfovibrio	dissimilatory	1.8.99.2	adenylylsulfate reductase, subunit B
P3	P3_M02	Bacteria	Desulfobacterota_I	Desulfovibrionia	Desulfovibrionales	Desulfovibrionaceae	Frigididesulfovibrio	Unknown Frigididesulfovibrio	dissimilatory	1.8.99.5	dissimilatory sulfite reductase alpha subunit
P3	P3_M02	Bacteria	Desulfobacterota_I	Desulfovibrionia	Desulfovibrionales	Desulfovibrionaceae	Frigididesulfovibrio	Unknown Frigididesulfovibrio	dissimilatory	1.8.99.5	dissimilatory sulfite reductase beta subunit
P3	P3_M02	Bacteria	Desulfobacterota_I	Desulfovibrionia	Desulfovibrionales	Desulfovibrionaceae	Frigididesulfovibrio	Unknown Frigididesulfovibrio	dissimilatory	2.7.7.4	sulfate adenylyltransferase
P3	P3_M03	Bacteria	Desulfobacterota	Desulfarculia	Adiutricales	Adiutricaceae	Adiutrix	Unknown Adiutrix	acetoclastic	1.2.7.4	anaerobic carbon-monoxide dehydrogenase catalytic subunit
P3	P3_M03	Bacteria	Desulfobacterota	Desulfarculia	Adiutricales	Adiutricaceae	Adiutrix	Unknown Adiutrix	acetoclastic	2.1.1.245	acetyl-CoA decarbonylase/synthase, CODH/ACS complex subunit delta
P3	P3_M03	Bacteria	Desulfobacterota	Desulfarculia	Adiutricales	Adiutricaceae	Adiutrix	Unknown Adiutrix	acetoclastic	2.1.1.245	acetyl-CoA decarbonylase/synthase, CODH/ACS complex subunit gamma
P3	P3_M03	Bacteria	Desulfobacterota	Desulfarculia	Adiutricales	Adiutricaceae	Adiutrix	Unknown Adiutrix	acetoclastic	2.3.1.169	acetyl-CoA synthase
P3	P3_M03	Bacteria	Desulfobacterota	Desulfarculia	Adiutricales	Adiutricaceae	Adiutrix	Unknown Adiutrix	acetoclastic	2.3.1.8	phosphate acetyltransferase
P3	P3_M03	Bacteria	Desulfobacterota	Desulfarculia	Adiutricales	Adiutricaceae	Adiutrix	Unknown Adiutrix	acetoclastic	2.7.2.1	acetate kinase
P3	P3_M03	Bacteria	Desulfobacterota	Desulfarculia	Adiutricales	Adiutricaceae	Adiutrix	Unknown Adiutrix	hydrogenotrophic	1.2.7.12	formylmethanofuran dehydrogenase subunit E
P3	P3_M03	Bacteria	Desulfobacterota	Desulfarculia	Adiutricales	Adiutricaceae	Adiutrix	Unknown Adiutrix	methylotrophic	2.1.1.248	methylamine---corrinoid protein Co-methyltransferase
P3	P3_M03	Bacteria	Desulfobacterota	Desulfarculia	Adiutricales	Adiutricaceae	Adiutrix	Unknown Adiutrix	methylotrophic	2.1.1.250	trimethylamine---corrinoid protein Co-methyltransferase
P3	P3_M04	Bacteria	Firmicutes_A	Clostridia	Oscillospirales	Butyricicoccaceae	RGIG3726	Unknown RGIG3726	acetoclastic	2.3.1.8	putative phosphotransacetylase
P3	P3_M04	Bacteria	Firmicutes_A	Clostridia	Oscillospirales	Butyricicoccaceae	RGIG3726	Unknown RGIG3726	acetoclastic	2.7.2.1	acetate kinase
P3	P3_M05	Bacteria	Planctomycetota	SZUA-567	SZUA-567	Unknown SZUA-567	Unknown SZUA-567	Unknown SZUA-567	acetoclastic	1.2.7.4	anaerobic carbon-monoxide dehydrogenase catalytic subunit
P3	P3_M05	Bacteria	Planctomycetota	SZUA-567	SZUA-567	Unknown SZUA-567	Unknown SZUA-567	Unknown SZUA-567	acetoclastic	2.7.2.1	acetate kinase
P3	P3_M05	Bacteria	Planctomycetota	SZUA-567	SZUA-567	Unknown SZUA-567	Unknown SZUA-567	Unknown SZUA-567	hydrogenotrophic	1.2.7.12	formylmethanofuran dehydrogenase subunit E
P3	P3_M06	Bacteria	Firmicutes_A	Clostridia	Christensenellales	CAG-74	Limiplasma	Unknown Limiplasma	acetoclastic	2.3.1.8	phosphate acetyltransferase
P3	P3_M06	Bacteria	Firmicutes_A	Clostridia	Christensenellales	CAG-74	Limiplasma	Unknown Limiplasma	acetoclastic	2.7.2.1	acetate kinase
P3	P3_M06	Bacteria	Firmicutes_A	Clostridia	Christensenellales	CAG-74	Limiplasma	Unknown Limiplasma	cellulose	3.2.1.21	beta-glucosidase
P3	P3_M07	Bacteria	Bacteroidota	Bacteroidia	Bacteroidales	Azobacteroidaceae	Unknown Azobacteroidaceae	Unknown Azobacteroidaceae	acetoclastic	2.3.1.8	phosphate acetyltransferase
P3	P3_M07	Bacteria	Bacteroidota	Bacteroidia	Bacteroidales	Azobacteroidaceae	Unknown Azobacteroidaceae	Unknown Azobacteroidaceae	acetoclastic	2.7.2.1	acetate kinase
P3	P3_M07	Bacteria	Bacteroidota	Bacteroidia	Bacteroidales	Azobacteroidaceae	Unknown Azobacteroidaceae	Unknown Azobacteroidaceae	cellulose	3.2.1.21	beta-glucosidase
P3	P3_M08	Bacteria	Firmicutes_A	Clostridia	Oscillospirales	Oscillospiraceae	JAGFXR01	Unknown JAGFXR01	acetoclastic	2.7.2.1	acetate kinase
P3	P3_M09	Bacteria	Bacteroidota	Bacteroidia	Bacteroidales	Tannerellaceae	Tannerella	Unknown Tannerella	acetoclastic	2.3.1.8	phosphate acetyltransferase
P3	P3_M09	Bacteria	Bacteroidota	Bacteroidia	Bacteroidales	Tannerellaceae	Tannerella	Unknown Tannerella	acetoclastic	2.7.2.1	acetate kinase
P3	P3_M09	Bacteria	Bacteroidota	Bacteroidia	Bacteroidales	Tannerellaceae	Tannerella	Unknown Tannerella	cellulose	3.2.1.21	beta-glucosidase
P3	P3_M10	Bacteria	Bacteroidota	Bacteroidia	Bacteroidales	Bacteroidaceae	Bacteroides_H	Unknown Bacteroides_H	acetoclastic	2.7.2.1	acetate kinase
P3	P3_M10	Bacteria	Bacteroidota	Bacteroidia	Bacteroidales	Bacteroidaceae	Bacteroides_H	Unknown Bacteroides_H	cellulose	3.2.1.21	beta-glucosidase
P3	P3_M11	Bacteria	Firmicutes_A	Clostridia	Oscillospirales	Acutalibacteraceae	UBA945	Unknown UBA945	acetoclastic	2.3.1.8	putative phosphotransacetylase
P3	P3_M11	Bacteria	Firmicutes_A	Clostridia	Oscillospirales	Acutalibacteraceae	UBA945	Unknown UBA945	acetoclastic	2.7.2.1	acetate kinase
P3	P3_M11	Bacteria	Firmicutes_A	Clostridia	Oscillospirales	Acutalibacteraceae	UBA945	Unknown UBA945	cellulose	3.2.1.21	beta-glucosidase
P3	P3_M12	Bacteria	Bacteroidota	Bacteroidia	Bacteroidales	Rikenellaceae	UBA940	Unknown UBA940	cellulose	3.2.1.21	beta-glucosidase
P3	P3_M13	Bacteria	Bacteroidota	Bacteroidia	Bacteroidales	Rikenellaceae	Tidjanibacter	Unknown Tidjanibacter	acetoclastic	2.7.2.1	acetate kinase
P3	P3_M13	Bacteria	Bacteroidota	Bacteroidia	Bacteroidales	Rikenellaceae	Tidjanibacter	Unknown Tidjanibacter	cellulose	3.2.1.21	beta-glucosidase
P3	P3_M14	Bacteria	Firmicutes_A	Clostridia	Oscillospirales	Acutalibacteraceae	Unknown Acutalibacteraceae	Unknown Acutalibacteraceae	acetoclastic	2.3.1.8	putative phosphotransacetylase
P3	P3_M14	Bacteria	Firmicutes_A	Clostridia	Oscillospirales	Acutalibacteraceae	Unknown Acutalibacteraceae	Unknown Acutalibacteraceae	acetoclastic	2.7.2.1	acetate kinase
P3	P3_M14	Bacteria	Firmicutes_A	Clostridia	Oscillospirales	Acutalibacteraceae	Unknown Acutalibacteraceae	Unknown Acutalibacteraceae	cellulose	3.2.1.21	beta-glucosidase
P3	P3_M15	Bacteria	Bacteroidota	Bacteroidia	Bacteroidales	Rikenellaceae	Tidjanibacter	Unknown Tidjanibacter	acetoclastic	2.7.2.1	acetate kinase
P3	P3_M15	Bacteria	Bacteroidota	Bacteroidia	Bacteroidales	Rikenellaceae	Tidjanibacter	Unknown Tidjanibacter	cellulose	3.2.1.21	beta-glucosidase
P3	P3_M16	Bacteria	Bacteroidota	Bacteroidia	Bacteroidales	Tannerellaceae	Tannerella	Unknown Tannerella	acetoclastic	2.3.1.8	phosphate acetyltransferase
P3	P3_M16	Bacteria	Bacteroidota	Bacteroidia	Bacteroidales	Tannerellaceae	Tannerella	Unknown Tannerella	acetoclastic	2.7.2.1	acetate kinase
P3	P3_M16	Bacteria	Bacteroidota	Bacteroidia	Bacteroidales	Tannerellaceae	Tannerella	Unknown Tannerella	assimilatory	2.7.1.25	bifunctional enzyme CysN/CysC
P3	P3_M16	Bacteria	Bacteroidota	Bacteroidia	Bacteroidales	Tannerellaceae	Tannerella	Unknown Tannerella	assimilatory	2.7.7.4	bifunctional enzyme CysN/CysC
P3	P3_M16	Bacteria	Bacteroidota	Bacteroidia	Bacteroidales	Tannerellaceae	Tannerella	Unknown Tannerella	assimilatory	2.7.7.4	sulfate adenylyltransferase subunit 2
P3	P3_M16	Bacteria	Bacteroidota	Bacteroidia	Bacteroidales	Tannerellaceae	Tannerella	Unknown Tannerella	cellulose	3.2.1.21	beta-glucosidase
P3	P3_M16	Bacteria	Bacteroidota	Bacteroidia	Bacteroidales	Tannerellaceae	Tannerella	Unknown Tannerella	dissimilatory	2.7.7.4	bifunctional enzyme CysN/CysC
P3	P3_M16	Bacteria	Bacteroidota	Bacteroidia	Bacteroidales	Tannerellaceae	Tannerella	Unknown Tannerella	dissimilatory	2.7.7.4	sulfate adenylyltransferase subunit 2
P3	P3_M17	Bacteria	Bacteroidota	Bacteroidia	Bacteroidales	Dysgonomonadaceae	Dysgonomonas	Unknown Dysgonomonas	acetoclastic	2.3.1.8	phosphate acetyltransferase
P3	P3_M17	Bacteria	Bacteroidota	Bacteroidia	Bacteroidales	Dysgonomonadaceae	Dysgonomonas	Unknown Dysgonomonas	acetoclastic	2.7.2.1	acetate kinase
P3	P3_M17	Bacteria	Bacteroidota	Bacteroidia	Bacteroidales	Dysgonomonadaceae	Dysgonomonas	Unknown Dysgonomonas	cellulose	3.2.1.21	beta-glucosidase
P3	P3_M18	Bacteria	Firmicutes_A	Clostridia	Oscillospirales	Ruminococcaceae	WRAV01	Unknown WRAV01	acetoclastic	2.3.1.8	putative phosphotransacetylase
P3	P3_M18	Bacteria	Firmicutes_A	Clostridia	Oscillospirales	Ruminococcaceae	WRAV01	Unknown WRAV01	acetoclastic	2.7.2.1	acetate kinase
P3	P3_M18	Bacteria	Firmicutes_A	Clostridia	Oscillospirales	Ruminococcaceae	WRAV01	Unknown WRAV01	cellulose	3.2.1.21	beta-glucosidase
P3	P3_M19	Bacteria	Firmicutes_C	Negativicutes	Acidaminococcales	Unknown Acidaminococcales	Unknown Acidaminococcales	Unknown Acidaminococcales	acetoclastic	2.3.1.8	putative phosphotransacetylase
P3	P3_M19	Bacteria	Firmicutes_C	Negativicutes	Acidaminococcales	Unknown Acidaminococcales	Unknown Acidaminococcales	Unknown Acidaminococcales	acetoclastic	2.7.2.1	acetate kinase
P3	P3_M19	Bacteria	Firmicutes_C	Negativicutes	Acidaminococcales	Unknown Acidaminococcales	Unknown Acidaminococcales	Unknown Acidaminococcales	assimilatory	1.8.4.8	phosphoadenosine phosphosulfate reductase
P3	P3_M20	Bacteria	Desulfobacterota_I	Desulfovibrionia	Desulfovibrionales	Desulfovibrionaceae	Unknown Desulfovibrionaceae	Unknown Desulfovibrionaceae	acetoclastic	1.2.7.4	anaerobic carbon-monoxide dehydrogenase catalytic subunit
P3	P3_M20	Bacteria	Desulfobacterota_I	Desulfovibrionia	Desulfovibrionales	Desulfovibrionaceae	Unknown Desulfovibrionaceae	Unknown Desulfovibrionaceae	acetoclastic	6.2.1.1	acetyl-CoA synthetase
P3	P3_M21	Bacteria	Desulfobacterota_I	Desulfovibrionia	Desulfovibrionales	Desulfovibrionaceae	Frigididesulfovibrio	Unknown Frigididesulfovibrio	acetoclastic	1.2.7.4	anaerobic carbon-monoxide dehydrogenase catalytic subunit
P3	P3_M21	Bacteria	Desulfobacterota_I	Desulfovibrionia	Desulfovibrionales	Desulfovibrionaceae	Frigididesulfovibrio	Unknown Frigididesulfovibrio	acetoclastic	2.3.1.8	phosphate acetyltransferase
P3	P3_M21	Bacteria	Desulfobacterota_I	Desulfovibrionia	Desulfovibrionales	Desulfovibrionaceae	Frigididesulfovibrio	Unknown Frigididesulfovibrio	acetoclastic	6.2.1.1	acetyl-CoA synthetase
P3	P3_M21	Bacteria	Desulfobacterota_I	Desulfovibrionia	Desulfovibrionales	Desulfovibrionaceae	Frigididesulfovibrio	Unknown Frigididesulfovibrio	assimilatory	2.7.7.4	sulfate adenylyltransferase
P3	P3_M21	Bacteria	Desulfobacterota_I	Desulfovibrionia	Desulfovibrionales	Desulfovibrionaceae	Frigididesulfovibrio	Unknown Frigididesulfovibrio	dissimilatory	1.8.99.2	adenylylsulfate reductase, subunit A
P3	P3_M21	Bacteria	Desulfobacterota_I	Desulfovibrionia	Desulfovibrionales	Desulfovibrionaceae	Frigididesulfovibrio	Unknown Frigididesulfovibrio	dissimilatory	1.8.99.2	adenylylsulfate reductase, subunit B
P3	P3_M21	Bacteria	Desulfobacterota_I	Desulfovibrionia	Desulfovibrionales	Desulfovibrionaceae	Frigididesulfovibrio	Unknown Frigididesulfovibrio	dissimilatory	1.8.99.5	dissimilatory sulfite reductase alpha subunit
P3	P3_M21	Bacteria	Desulfobacterota_I	Desulfovibrionia	Desulfovibrionales	Desulfovibrionaceae	Frigididesulfovibrio	Unknown Frigididesulfovibrio	dissimilatory	1.8.99.5	dissimilatory sulfite reductase beta subunit
P3	P3_M21	Bacteria	Desulfobacterota_I	Desulfovibrionia	Desulfovibrionales	Desulfovibrionaceae	Frigididesulfovibrio	Unknown Frigididesulfovibrio	dissimilatory	2.7.7.4	sulfate adenylyltransferase
P3	P3_M21	Bacteria	Desulfobacterota_I	Desulfovibrionia	Desulfovibrionales	Desulfovibrionaceae	Frigididesulfovibrio	Unknown Frigididesulfovibrio	hydrogenotrophic	1.2.7.12	formylmethanofuran dehydrogenase subunit E
P3	P3_M21	Bacteria	Desulfobacterota_I	Desulfovibrionia	Desulfovibrionales	Desulfovibrionaceae	Frigididesulfovibrio	Unknown Frigididesulfovibrio	methylotrophic	2.1.1.248	methylamine---corrinoid protein Co-methyltransferase
P3	P3_M22	Bacteria	Bacteroidota	Bacteroidia	Bacteroidales	Tannerellaceae	UBA4116	Unknown UBA4116	acetoclastic	2.3.1.8	phosphate acetyltransferase
P3	P3_M22	Bacteria	Bacteroidota	Bacteroidia	Bacteroidales	Tannerellaceae	UBA4116	Unknown UBA4116	acetoclastic	2.7.2.1	acetate kinase
P3	P3_M22	Bacteria	Bacteroidota	Bacteroidia	Bacteroidales	Tannerellaceae	UBA4116	Unknown UBA4116	assimilatory	2.7.7.4	sulfate adenylyltransferase subunit 1
P3	P3_M22	Bacteria	Bacteroidota	Bacteroidia	Bacteroidales	Tannerellaceae	UBA4116	Unknown UBA4116	assimilatory	2.7.7.4	sulfate adenylyltransferase subunit 2
P3	P3_M22	Bacteria	Bacteroidota	Bacteroidia	Bacteroidales	Tannerellaceae	UBA4116	Unknown UBA4116	cellulose	3.2.1.21	beta-glucosidase
P3	P3_M22	Bacteria	Bacteroidota	Bacteroidia	Bacteroidales	Tannerellaceae	UBA4116	Unknown UBA4116	dissimilatory	2.7.7.4	sulfate adenylyltransferase subunit 1
P3	P3_M22	Bacteria	Bacteroidota	Bacteroidia	Bacteroidales	Tannerellaceae	UBA4116	Unknown UBA4116	dissimilatory	2.7.7.4	sulfate adenylyltransferase subunit 2
P3	P3_M22	Bacteria	Bacteroidota	Bacteroidia	Bacteroidales	Tannerellaceae	UBA4116	Unknown UBA4116	hydrogenotrophic	1.2.7.12	formylmethanofuran dehydrogenase subunit E
P3	P3_M23	Bacteria	Bacteroidota	Bacteroidia	Bacteroidales	Tannerellaceae	Tannerella	Unknown Tannerella	acetoclastic	2.3.1.8	phosphate acetyltransferase
P3	P3_M23	Bacteria	Bacteroidota	Bacteroidia	Bacteroidales	Tannerellaceae	Tannerella	Unknown Tannerella	acetoclastic	2.7.2.1	acetate kinase
P3	P3_M23	Bacteria	Bacteroidota	Bacteroidia	Bacteroidales	Tannerellaceae	Tannerella	Unknown Tannerella	cellulose	3.2.1.21	beta-glucosidase
P3	P3_M24	Bacteria	Bacteroidota	Bacteroidia	Bacteroidales	Dysgonomonadaceae	Dysgonomonas	Unknown Dysgonomonas	acetoclastic	2.3.1.8	phosphate acetyltransferase
P3	P3_M24	Bacteria	Bacteroidota	Bacteroidia	Bacteroidales	Dysgonomonadaceae	Dysgonomonas	Unknown Dysgonomonas	acetoclastic	2.7.2.1	acetate kinase
P3	P3_M24	Bacteria	Bacteroidota	Bacteroidia	Bacteroidales	Dysgonomonadaceae	Dysgonomonas	Unknown Dysgonomonas	cellulose	3.2.1.21	beta-glucosidase
P3	P3_M25	Bacteria	Bacteroidota	Bacteroidia	Bacteroidales	Dysgonomonadaceae	Proteiniphilum	Unknown Proteiniphilum	acetoclastic	2.3.1.8	phosphate acetyltransferase
P3	P3_M25	Bacteria	Bacteroidota	Bacteroidia	Bacteroidales	Dysgonomonadaceae	Proteiniphilum	Unknown Proteiniphilum	acetoclastic	2.7.2.1	acetate kinase
P3	P3_M25	Bacteria	Bacteroidota	Bacteroidia	Bacteroidales	Dysgonomonadaceae	Proteiniphilum	Unknown Proteiniphilum	cellulose	3.2.1.21	beta-glucosidase
P3	P3_M26	Bacteria	Bacteroidota	Bacteroidia	Bacteroidales	Azobacteroidaceae	BHEP01	Unknown BHEP01	acetoclastic	2.3.1.8	phosphate acetyltransferase
P3	P3_M26	Bacteria	Bacteroidota	Bacteroidia	Bacteroidales	Azobacteroidaceae	BHEP01	Unknown BHEP01	acetoclastic	2.7.2.1	acetate kinase
P3	P3_M26	Bacteria	Bacteroidota	Bacteroidia	Bacteroidales	Azobacteroidaceae	BHEP01	Unknown BHEP01	cellulose	3.2.1.21	beta-glucosidase
P3	P3_M27	Bacteria	Fusobacteriota	Fusobacteriia	Fusobacteriales	Leptotrichiaceae	Sebaldella	Sebaldella termitidis	acetoclastic	2.3.1.8	phosphate acetyltransferase
P3	P3_M27	Bacteria	Fusobacteriota	Fusobacteriia	Fusobacteriales	Leptotrichiaceae	Sebaldella	Sebaldella termitidis	acetoclastic	2.3.1.8	putative phosphotransacetylase
P3	P3_M27	Bacteria	Fusobacteriota	Fusobacteriia	Fusobacteriales	Leptotrichiaceae	Sebaldella	Sebaldella termitidis	acetoclastic	2.7.2.1	acetate kinase
P3	P3_M28	Bacteria	Desulfobacterota_I	Desulfovibrionia	Desulfovibrionales	Desulfovibrionaceae	Frigididesulfovibrio	Unknown Frigididesulfovibrio	acetoclastic	1.2.7.4	anaerobic carbon-monoxide dehydrogenase catalytic subunit
P3	P3_M28	Bacteria	Desulfobacterota_I	Desulfovibrionia	Desulfovibrionales	Desulfovibrionaceae	Frigididesulfovibrio	Unknown Frigididesulfovibrio	acetoclastic	2.3.1.8	phosphate acetyltransferase
P3	P3_M28	Bacteria	Desulfobacterota_I	Desulfovibrionia	Desulfovibrionales	Desulfovibrionaceae	Frigididesulfovibrio	Unknown Frigididesulfovibrio	acetoclastic	2.3.1.8	putative phosphotransacetylase
P3	P3_M28	Bacteria	Desulfobacterota_I	Desulfovibrionia	Desulfovibrionales	Desulfovibrionaceae	Frigididesulfovibrio	Unknown Frigididesulfovibrio	acetoclastic	2.7.2.1	acetate kinase
P3	P3_M28	Bacteria	Desulfobacterota_I	Desulfovibrionia	Desulfovibrionales	Desulfovibrionaceae	Frigididesulfovibrio	Unknown Frigididesulfovibrio	acetoclastic	6.2.1.1	acetyl-CoA synthetase
P3	P3_M28	Bacteria	Desulfobacterota_I	Desulfovibrionia	Desulfovibrionales	Desulfovibrionaceae	Frigididesulfovibrio	Unknown Frigididesulfovibrio	assimilatory	2.7.7.4	sulfate adenylyltransferase
P3	P3_M28	Bacteria	Desulfobacterota_I	Desulfovibrionia	Desulfovibrionales	Desulfovibrionaceae	Frigididesulfovibrio	Unknown Frigididesulfovibrio	dissimilatory	1.8.99.2	adenylylsulfate reductase, subunit A
P3	P3_M28	Bacteria	Desulfobacterota_I	Desulfovibrionia	Desulfovibrionales	Desulfovibrionaceae	Frigididesulfovibrio	Unknown Frigididesulfovibrio	dissimilatory	1.8.99.2	adenylylsulfate reductase, subunit B
P3	P3_M28	Bacteria	Desulfobacterota_I	Desulfovibrionia	Desulfovibrionales	Desulfovibrionaceae	Frigididesulfovibrio	Unknown Frigididesulfovibrio	dissimilatory	1.8.99.5	dissimilatory sulfite reductase alpha subunit
P3	P3_M28	Bacteria	Desulfobacterota_I	Desulfovibrionia	Desulfovibrionales	Desulfovibrionaceae	Frigididesulfovibrio	Unknown Frigididesulfovibrio	dissimilatory	1.8.99.5	dissimilatory sulfite reductase beta subunit
P3	P3_M28	Bacteria	Desulfobacterota_I	Desulfovibrionia	Desulfovibrionales	Desulfovibrionaceae	Frigididesulfovibrio	Unknown Frigididesulfovibrio	dissimilatory	2.7.7.4	sulfate adenylyltransferase
P3	P3_M28	Bacteria	Desulfobacterota_I	Desulfovibrionia	Desulfovibrionales	Desulfovibrionaceae	Frigididesulfovibrio	Unknown Frigididesulfovibrio	hydrogenotrophic	1.2.7.12	formylmethanofuran dehydrogenase subunit E
P3	P3_M29	Bacteria	Bacteroidota	Bacteroidia	Bacteroidales	UBA932	Unknown UBA932	Unknown UBA932	acetoclastic	2.7.2.1	acetate kinase
P3	P3_M30	Bacteria	Firmicutes	Bacilli	RF39	UBA660	UBA5578	Unknown UBA5578	acetoclastic	2.3.1.8	phosphate acetyltransferase
P3	P3_M30	Bacteria	Firmicutes	Bacilli	RF39	UBA660	UBA5578	Unknown UBA5578	acetoclastic	2.7.2.1	acetate kinase
P3	P3_M31	Bacteria	Desulfobacterota	Desulfobacteria	Desulfobacterales	UBA2174_A	Unknown UBA2174_A	Unknown UBA2174_A	hydrogenotrophic	1.2.7.12	formylmethanofuran dehydrogenase subunit E
P3	P3_M32	Bacteria	Bacteroidota	Bacteroidia	Bacteroidales	Dysgonomonadaceae	Proteiniphilum	Unknown Proteiniphilum	cellulose	3.2.1.21	beta-glucosidase
P3	P3_M33	Bacteria	Firmicutes_C	Negativicutes	JAGOZY01	JAGOZY01	JAGOHU01	Unknown JAGOHU01	acetoclastic	2.3.1.8	putative phosphotransacetylase
P3	P3_M33	Bacteria	Firmicutes_C	Negativicutes	JAGOZY01	JAGOZY01	JAGOHU01	Unknown JAGOHU01	acetoclastic	2.7.2.1	acetate kinase
P3	P3_M34	Bacteria	Firmicutes	Bacilli	RF39	UBA660	Faecisoma	Unknown Faecisoma	acetoclastic	2.7.2.1	acetate kinase
P3	P3_M35	Bacteria	Desulfobacterota	Desulfarculia	Desulfarculales	Desulfarculaceae	Unknown Desulfarculaceae	Unknown Desulfarculaceae	acetoclastic	2.1.1.245	acetyl-CoA decarbonylase/synthase, CODH/ACS complex subunit delta
P3	P3_M35	Bacteria	Desulfobacterota	Desulfarculia	Desulfarculales	Desulfarculaceae	Unknown Desulfarculaceae	Unknown Desulfarculaceae	acetoclastic	2.1.1.245	acetyl-CoA decarbonylase/synthase, CODH/ACS complex subunit gamma
P3	P3_M36	Bacteria	Desulfobacterota_I	Desulfovibrionia	Desulfovibrionales	Desulfovibrionaceae	FLUQ01	Unknown FLUQ01	acetoclastic	2.3.1.8	phosphate acetyltransferase
P3	P3_M36	Bacteria	Desulfobacterota_I	Desulfovibrionia	Desulfovibrionales	Desulfovibrionaceae	FLUQ01	Unknown FLUQ01	acetoclastic	2.7.2.1	acetate kinase
P3	P3_M36	Bacteria	Desulfobacterota_I	Desulfovibrionia	Desulfovibrionales	Desulfovibrionaceae	FLUQ01	Unknown FLUQ01	dissimilatory	1.8.99.5	dissimilatory sulfite reductase alpha subunit
P3	P3_M36	Bacteria	Desulfobacterota_I	Desulfovibrionia	Desulfovibrionales	Desulfovibrionaceae	FLUQ01	Unknown FLUQ01	dissimilatory	1.8.99.5	dissimilatory sulfite reductase beta subunit
P3	P3_M36	Bacteria	Desulfobacterota_I	Desulfovibrionia	Desulfovibrionales	Desulfovibrionaceae	FLUQ01	Unknown FLUQ01	hydrogenotrophic	1.2.7.12	formylmethanofuran dehydrogenase subunit E
P3	P3_M37	Bacteria	Firmicutes_A	Clostridia	Oscillospirales	Oscillospiraceae	UBA2658	Unknown UBA2658	acetoclastic	2.3.1.8	phosphate acetyltransferase
P3	P3_M37	Bacteria	Firmicutes_A	Clostridia	Oscillospirales	Oscillospiraceae	UBA2658	Unknown UBA2658	acetoclastic	2.7.2.1	acetate kinase
P3	P3_M37	Bacteria	Firmicutes_A	Clostridia	Oscillospirales	Oscillospiraceae	UBA2658	Unknown UBA2658	cellulose	3.2.1.21	beta-glucosidase
P3	P3_M38	Bacteria	Firmicutes_A	Clostridia	Christensenellales	CAG-552	Unknown CAG-552	Unknown CAG-552	acetoclastic	2.3.1.8	phosphate acetyltransferase
P3	P3_M38	Bacteria	Firmicutes_A	Clostridia	Christensenellales	CAG-552	Unknown CAG-552	Unknown CAG-552	acetoclastic	2.7.2.1	acetate kinase
P3	P3_M38	Bacteria	Firmicutes_A	Clostridia	Christensenellales	CAG-552	Unknown CAG-552	Unknown CAG-552	cellulose	3.2.1.21	beta-glucosidase
P3	P3_M39	Bacteria	Firmicutes_A	Clostridia	Christensenellales	CAG-138	Unknown CAG-138	Unknown CAG-138	acetoclastic	2.3.1.8	phosphate acetyltransferase
P3	P3_M39	Bacteria	Firmicutes_A	Clostridia	Christensenellales	CAG-138	Unknown CAG-138	Unknown CAG-138	acetoclastic	2.7.2.1	acetate kinase
P3	P3_M40	Bacteria	Firmicutes_A	Clostridia	Oscillospirales	Oscillospiraceae	Unknown Oscillospiraceae	Unknown Oscillospiraceae	acetoclastic	2.7.2.1	acetate kinase
P3	P3_M40	Bacteria	Firmicutes_A	Clostridia	Oscillospirales	Oscillospiraceae	Unknown Oscillospiraceae	Unknown Oscillospiraceae	cellulose	3.2.1.21	beta-glucosidase
P3	P3_M41	Bacteria	Bacteroidota	Bacteroidia	Bacteroidales	Rikenellaceae	Tidjanibacter	Unknown Tidjanibacter	acetoclastic	2.7.2.1	acetate kinase
P3	P3_M42	Bacteria	Bacteroidota	Bacteroidia	Bacteroidales	Dysgonomonadaceae	Dysgonomonas	Unknown Dysgonomonas	acetoclastic	2.3.1.8	phosphate acetyltransferase
P3	P3_M42	Bacteria	Bacteroidota	Bacteroidia	Bacteroidales	Dysgonomonadaceae	Dysgonomonas	Unknown Dysgonomonas	acetoclastic	2.7.2.1	acetate kinase
P3	P3_M42	Bacteria	Bacteroidota	Bacteroidia	Bacteroidales	Dysgonomonadaceae	Dysgonomonas	Unknown Dysgonomonas	cellulose	3.2.1.21	beta-glucosidase
P3	P3_M43	Bacteria	Firmicutes	Bacilli	Lactobacillales	Streptococcaceae	MMGLQ5-1	Unknown MMGLQ5-1	acetoclastic	2.3.1.8	phosphate acetyltransferase
P3	P3_M43	Bacteria	Firmicutes	Bacilli	Lactobacillales	Streptococcaceae	MMGLQ5-1	Unknown MMGLQ5-1	acetoclastic	2.7.2.1	acetate kinase
P4	P4_M01	Bacteria	Firmicutes_A	Clostridia	Oscillospirales	Ruminococcaceae	WRAV01	Unknown WRAV01	acetoclastic	2.3.1.8	putative phosphotransacetylase
P4	P4_M01	Bacteria	Firmicutes_A	Clostridia	Oscillospirales	Ruminococcaceae	WRAV01	Unknown WRAV01	acetoclastic	2.7.2.1	acetate kinase
P4	P4_M02	Bacteria	Firmicutes	Bacilli	RF39	UBA660	UBA5578	Unknown UBA5578	acetoclastic	2.3.1.8	phosphate acetyltransferase
P4	P4_M02	Bacteria	Firmicutes	Bacilli	RF39	UBA660	UBA5578	Unknown UBA5578	acetoclastic	2.7.2.1	acetate kinase
P4	P4_M03	Bacteria	Bacteroidota	Bacteroidia	Bacteroidales	Tannerellaceae	Tannerella	Unknown Tannerella	acetoclastic	2.3.1.8	phosphate acetyltransferase
P4	P4_M03	Bacteria	Bacteroidota	Bacteroidia	Bacteroidales	Tannerellaceae	Tannerella	Unknown Tannerella	acetoclastic	2.7.2.1	acetate kinase
P4	P4_M03	Bacteria	Bacteroidota	Bacteroidia	Bacteroidales	Tannerellaceae	Tannerella	Unknown Tannerella	cellulose	3.2.1.21	beta-glucosidase
P4	P4_M04	Bacteria	Fusobacteriota	Fusobacteriia	Fusobacteriales	Leptotrichiaceae	Sebaldella	Sebaldella termitidis	acetoclastic	2.3.1.8	phosphate acetyltransferase
P4	P4_M04	Bacteria	Fusobacteriota	Fusobacteriia	Fusobacteriales	Leptotrichiaceae	Sebaldella	Sebaldella termitidis	acetoclastic	2.3.1.8	putative phosphotransacetylase
P4	P4_M04	Bacteria	Fusobacteriota	Fusobacteriia	Fusobacteriales	Leptotrichiaceae	Sebaldella	Sebaldella termitidis	acetoclastic	2.7.2.1	acetate kinase
P4	P4_M05	Bacteria	Bacteroidota	Bacteroidia	Bacteroidales	UBA932	Unknown UBA932	Unknown UBA932	acetoclastic	2.7.2.1	acetate kinase
P4	P4_M05	Bacteria	Bacteroidota	Bacteroidia	Bacteroidales	UBA932	Unknown UBA932	Unknown UBA932	cellulose	3.2.1.21	beta-glucosidase
P4	P4_M06	Bacteria	Bacteroidota	Bacteroidia	Bacteroidales	Azobacteroidaceae	BHEP01	Unknown BHEP01	acetoclastic	2.3.1.8	phosphate acetyltransferase
P4	P4_M06	Bacteria	Bacteroidota	Bacteroidia	Bacteroidales	Azobacteroidaceae	BHEP01	Unknown BHEP01	acetoclastic	2.7.2.1	acetate kinase
P4	P4_M06	Bacteria	Bacteroidota	Bacteroidia	Bacteroidales	Azobacteroidaceae	BHEP01	Unknown BHEP01	cellulose	3.2.1.21	beta-glucosidase
P4	P4_M07	Bacteria	Bacteroidota	Bacteroidia	Bacteroidales	Rikenellaceae	UBA940	Unknown UBA940	acetoclastic	2.3.1.8	phosphate acetyltransferase
P4	P4_M07	Bacteria	Bacteroidota	Bacteroidia	Bacteroidales	Rikenellaceae	UBA940	Unknown UBA940	acetoclastic	2.7.2.1	acetate kinase
P4	P4_M07	Bacteria	Bacteroidota	Bacteroidia	Bacteroidales	Rikenellaceae	UBA940	Unknown UBA940	assimilatory	1.8.4.8	phosphoadenosine phosphosulfate reductase
P4	P4_M07	Bacteria	Bacteroidota	Bacteroidia	Bacteroidales	Rikenellaceae	UBA940	Unknown UBA940	assimilatory	2.7.7.4	sulfate adenylyltransferase subunit 1
P4	P4_M07	Bacteria	Bacteroidota	Bacteroidia	Bacteroidales	Rikenellaceae	UBA940	Unknown UBA940	assimilatory	2.7.7.4	sulfate adenylyltransferase subunit 2
P4	P4_M07	Bacteria	Bacteroidota	Bacteroidia	Bacteroidales	Rikenellaceae	UBA940	Unknown UBA940	cellulose	3.2.1.21	beta-glucosidase
P4	P4_M07	Bacteria	Bacteroidota	Bacteroidia	Bacteroidales	Rikenellaceae	UBA940	Unknown UBA940	dissimilatory	2.7.7.4	sulfate adenylyltransferase subunit 1
P4	P4_M07	Bacteria	Bacteroidota	Bacteroidia	Bacteroidales	Rikenellaceae	UBA940	Unknown UBA940	dissimilatory	2.7.7.4	sulfate adenylyltransferase subunit 2
P4	P4_M08	Bacteria	Bacteroidota	Bacteroidia	Bacteroidales	Rikenellaceae	UBA940	Unknown UBA940	acetoclastic	2.7.2.1	acetate kinase
P4	P4_M08	Bacteria	Bacteroidota	Bacteroidia	Bacteroidales	Rikenellaceae	UBA940	Unknown UBA940	cellulose	3.2.1.21	beta-glucosidase
P4	P4_M09	Bacteria	Firmicutes_A	Clostridia	Oscillospirales	Acutalibacteraceae	WRKY01	Unknown WRKY01	acetoclastic	2.3.1.8	putative phosphotransacetylase
P4	P4_M09	Bacteria	Firmicutes_A	Clostridia	Oscillospirales	Acutalibacteraceae	WRKY01	Unknown WRKY01	cellulose	3.2.1.21	beta-glucosidase
P4	P4_M10	Bacteria	Bacteroidota	Bacteroidia	Bacteroidales	Rikenellaceae	Tidjanibacter	Unknown Tidjanibacter	acetoclastic	2.7.2.1	acetate kinase
P4	P4_M10	Bacteria	Bacteroidota	Bacteroidia	Bacteroidales	Rikenellaceae	Tidjanibacter	Unknown Tidjanibacter	cellulose	3.2.1.21	beta-glucosidase
P4	P4_M11	Bacteria	Firmicutes_A	Clostridia	Oscillospirales	Acutalibacteraceae	WRMQ01	Unknown WRMQ01	acetoclastic	2.3.1.8	putative phosphotransacetylase
P4	P4_M11	Bacteria	Firmicutes_A	Clostridia	Oscillospirales	Acutalibacteraceae	WRMQ01	Unknown WRMQ01	acetoclastic	2.7.2.1	acetate kinase
P4	P4_M11	Bacteria	Firmicutes_A	Clostridia	Oscillospirales	Acutalibacteraceae	WRMQ01	Unknown WRMQ01	cellulose	3.2.1.21	beta-glucosidase
P4	P4_M12	Bacteria	Bacteroidota	Bacteroidia	Bacteroidales	Azobacteroidaceae	Unknown Azobacteroidaceae	Unknown Azobacteroidaceae	acetoclastic	2.3.1.8	phosphate acetyltransferase
P4	P4_M12	Bacteria	Bacteroidota	Bacteroidia	Bacteroidales	Azobacteroidaceae	Unknown Azobacteroidaceae	Unknown Azobacteroidaceae	acetoclastic	2.7.2.1	acetate kinase
P4	P4_M12	Bacteria	Bacteroidota	Bacteroidia	Bacteroidales	Azobacteroidaceae	Unknown Azobacteroidaceae	Unknown Azobacteroidaceae	cellulose	3.2.1.21	beta-glucosidase
P4	P4_M13	Bacteria	Firmicutes_C	Negativicutes	Acidaminococcales	Unknown Acidaminococcales	Unknown Acidaminococcales	Unknown Acidaminococcales	acetoclastic	2.3.1.8	putative phosphotransacetylase
P4	P4_M13	Bacteria	Firmicutes_C	Negativicutes	Acidaminococcales	Unknown Acidaminococcales	Unknown Acidaminococcales	Unknown Acidaminococcales	acetoclastic	2.7.2.1	acetate kinase
P4	P4_M13	Bacteria	Firmicutes_C	Negativicutes	Acidaminococcales	Unknown Acidaminococcales	Unknown Acidaminococcales	Unknown Acidaminococcales	assimilatory	1.8.4.8	phosphoadenosine phosphosulfate reductase
P4	P4_M14	Bacteria	Firmicutes_A	Clostridia	Oscillospirales	Oscillospiraceae	UBA2658	Unknown UBA2658	acetoclastic	2.3.1.8	phosphate acetyltransferase
P4	P4_M14	Bacteria	Firmicutes_A	Clostridia	Oscillospirales	Oscillospiraceae	UBA2658	Unknown UBA2658	acetoclastic	2.7.2.1	acetate kinase
P4	P4_M14	Bacteria	Firmicutes_A	Clostridia	Oscillospirales	Oscillospiraceae	UBA2658	Unknown UBA2658	cellulose	3.2.1.21	beta-glucosidase
P4	P4_M15	Bacteria	Verrucomicrobiota	Lentisphaeria	Victivallales	Victivallaceae	Victivallis	Unknown Victivallis	acetoclastic	2.7.2.1	acetate kinase
P4	P4_M16	Bacteria	Bacteroidota	Bacteroidia	Bacteroidales	Rikenellaceae	Tidjanibacter	Unknown Tidjanibacter	acetoclastic	2.7.2.1	acetate kinase
P4	P4_M16	Bacteria	Bacteroidota	Bacteroidia	Bacteroidales	Rikenellaceae	Tidjanibacter	Unknown Tidjanibacter	cellulose	3.2.1.21	beta-glucosidase
P4	P4_M17	Bacteria	Actinobacteriota	Actinomycetia	Actinomycetales	Cellulomonadaceae	Luteimicrobium	Unknown Luteimicrobium	acetoclastic	2.3.1.8	phosphate acetyltransferase
P4	P4_M17	Bacteria	Actinobacteriota	Actinomycetia	Actinomycetales	Cellulomonadaceae	Luteimicrobium	Unknown Luteimicrobium	acetoclastic	2.7.2.1	acetate kinase
P4	P4_M17	Bacteria	Actinobacteriota	Actinomycetia	Actinomycetales	Cellulomonadaceae	Luteimicrobium	Unknown Luteimicrobium	acetoclastic	6.2.1.1	acetyl-CoA synthetase
P4	P4_M17	Bacteria	Actinobacteriota	Actinomycetia	Actinomycetales	Cellulomonadaceae	Luteimicrobium	Unknown Luteimicrobium	assimilatory	1.8.4.8	phosphoadenosine phosphosulfate reductase
P4	P4_M17	Bacteria	Actinobacteriota	Actinomycetia	Actinomycetales	Cellulomonadaceae	Luteimicrobium	Unknown Luteimicrobium	assimilatory	1.8.7.1	sulfite reductase (ferredoxin)
P4	P4_M17	Bacteria	Actinobacteriota	Actinomycetia	Actinomycetales	Cellulomonadaceae	Luteimicrobium	Unknown Luteimicrobium	assimilatory	2.7.7.4	sulfate adenylyltransferase subunit 1
P4	P4_M17	Bacteria	Actinobacteriota	Actinomycetia	Actinomycetales	Cellulomonadaceae	Luteimicrobium	Unknown Luteimicrobium	assimilatory	2.7.7.4	sulfate adenylyltransferase subunit 2
P4	P4_M17	Bacteria	Actinobacteriota	Actinomycetia	Actinomycetales	Cellulomonadaceae	Luteimicrobium	Unknown Luteimicrobium	cellulose	3.2.1.21	beta-glucosidase
P4	P4_M17	Bacteria	Actinobacteriota	Actinomycetia	Actinomycetales	Cellulomonadaceae	Luteimicrobium	Unknown Luteimicrobium	dissimilatory	2.7.7.4	sulfate adenylyltransferase subunit 1
P4	P4_M17	Bacteria	Actinobacteriota	Actinomycetia	Actinomycetales	Cellulomonadaceae	Luteimicrobium	Unknown Luteimicrobium	dissimilatory	2.7.7.4	sulfate adenylyltransferase subunit 2
P4	P4_M18	Bacteria	Firmicutes	Bacilli	RF39	UBA660	Faecisoma	Unknown Faecisoma	acetoclastic	2.7.2.1	acetate kinase
P4	P4_M19	Bacteria	Desulfobacterota_I	Desulfovibrionia	Desulfovibrionales	Desulfovibrionaceae	FLUQ01	Unknown FLUQ01	acetoclastic	2.3.1.8	phosphate acetyltransferase
P4	P4_M19	Bacteria	Desulfobacterota_I	Desulfovibrionia	Desulfovibrionales	Desulfovibrionaceae	FLUQ01	Unknown FLUQ01	acetoclastic	2.7.2.1	acetate kinase
P4	P4_M19	Bacteria	Desulfobacterota_I	Desulfovibrionia	Desulfovibrionales	Desulfovibrionaceae	FLUQ01	Unknown FLUQ01	dissimilatory	1.8.99.5	dissimilatory sulfite reductase alpha subunit
P4	P4_M19	Bacteria	Desulfobacterota_I	Desulfovibrionia	Desulfovibrionales	Desulfovibrionaceae	FLUQ01	Unknown FLUQ01	dissimilatory	1.8.99.5	dissimilatory sulfite reductase beta subunit
P4	P4_M19	Bacteria	Desulfobacterota_I	Desulfovibrionia	Desulfovibrionales	Desulfovibrionaceae	FLUQ01	Unknown FLUQ01	hydrogenotrophic	1.2.7.12	formylmethanofuran dehydrogenase subunit E
P4	P4_M20	Bacteria	Fibrobacterota	Chitinivibrionia	Chitinivibrionales	WRFX01	Unknown WRFX01	Unknown WRFX01	acetoclastic	2.7.2.1	acetate kinase
P4	P4_M20	Bacteria	Fibrobacterota	Chitinivibrionia	Chitinivibrionales	WRFX01	Unknown WRFX01	Unknown WRFX01	cellulose	3.2.1.4	endoglucanase
P4	P4_M21	Bacteria	Bacteroidota	Bacteroidia	Bacteroidales	Dysgonomonadaceae	Proteiniphilum	Unknown Proteiniphilum	acetoclastic	2.3.1.8	phosphate acetyltransferase
P4	P4_M21	Bacteria	Bacteroidota	Bacteroidia	Bacteroidales	Dysgonomonadaceae	Proteiniphilum	Unknown Proteiniphilum	acetoclastic	2.7.2.1	acetate kinase
P4	P4_M21	Bacteria	Bacteroidota	Bacteroidia	Bacteroidales	Dysgonomonadaceae	Proteiniphilum	Unknown Proteiniphilum	cellulose	3.2.1.21	beta-glucosidase
P4	P4_M22	Bacteria	Bacteroidota	Bacteroidia	Bacteroidales	Bacteroidaceae	Bacteroides_H	Unknown Bacteroides_H	acetoclastic	2.7.2.1	acetate kinase
P4	P4_M22	Bacteria	Bacteroidota	Bacteroidia	Bacteroidales	Bacteroidaceae	Bacteroides_H	Unknown Bacteroides_H	cellulose	3.2.1.21	beta-glucosidase
P4	P4_M23	Bacteria	Desulfobacterota_I	Desulfovibrionia	Desulfovibrionales	Desulfovibrionaceae	Frigididesulfovibrio	Unknown Frigididesulfovibrio	acetoclastic	1.2.7.4	anaerobic carbon-monoxide dehydrogenase catalytic subunit
P4	P4_M23	Bacteria	Desulfobacterota_I	Desulfovibrionia	Desulfovibrionales	Desulfovibrionaceae	Frigididesulfovibrio	Unknown Frigididesulfovibrio	acetoclastic	2.3.1.8	phosphate acetyltransferase
P4	P4_M23	Bacteria	Desulfobacterota_I	Desulfovibrionia	Desulfovibrionales	Desulfovibrionaceae	Frigididesulfovibrio	Unknown Frigididesulfovibrio	acetoclastic	2.3.1.8	putative phosphotransacetylase
P4	P4_M23	Bacteria	Desulfobacterota_I	Desulfovibrionia	Desulfovibrionales	Desulfovibrionaceae	Frigididesulfovibrio	Unknown Frigididesulfovibrio	acetoclastic	2.7.2.1	acetate kinase
P4	P4_M23	Bacteria	Desulfobacterota_I	Desulfovibrionia	Desulfovibrionales	Desulfovibrionaceae	Frigididesulfovibrio	Unknown Frigididesulfovibrio	acetoclastic	6.2.1.1	acetyl-CoA synthetase
P4	P4_M23	Bacteria	Desulfobacterota_I	Desulfovibrionia	Desulfovibrionales	Desulfovibrionaceae	Frigididesulfovibrio	Unknown Frigididesulfovibrio	assimilatory	2.7.7.4	sulfate adenylyltransferase
P4	P4_M23	Bacteria	Desulfobacterota_I	Desulfovibrionia	Desulfovibrionales	Desulfovibrionaceae	Frigididesulfovibrio	Unknown Frigididesulfovibrio	dissimilatory	1.8.99.2	adenylylsulfate reductase, subunit A
P4	P4_M23	Bacteria	Desulfobacterota_I	Desulfovibrionia	Desulfovibrionales	Desulfovibrionaceae	Frigididesulfovibrio	Unknown Frigididesulfovibrio	dissimilatory	1.8.99.2	adenylylsulfate reductase, subunit B
P4	P4_M23	Bacteria	Desulfobacterota_I	Desulfovibrionia	Desulfovibrionales	Desulfovibrionaceae	Frigididesulfovibrio	Unknown Frigididesulfovibrio	dissimilatory	1.8.99.5	dissimilatory sulfite reductase alpha subunit
P4	P4_M23	Bacteria	Desulfobacterota_I	Desulfovibrionia	Desulfovibrionales	Desulfovibrionaceae	Frigididesulfovibrio	Unknown Frigididesulfovibrio	dissimilatory	1.8.99.5	dissimilatory sulfite reductase beta subunit
P4	P4_M23	Bacteria	Desulfobacterota_I	Desulfovibrionia	Desulfovibrionales	Desulfovibrionaceae	Frigididesulfovibrio	Unknown Frigididesulfovibrio	dissimilatory	2.7.7.4	sulfate adenylyltransferase
P4	P4_M23	Bacteria	Desulfobacterota_I	Desulfovibrionia	Desulfovibrionales	Desulfovibrionaceae	Frigididesulfovibrio	Unknown Frigididesulfovibrio	hydrogenotrophic	1.2.7.12	formylmethanofuran dehydrogenase subunit E
P4	P4_M24	Bacteria	Patescibacteria	Saccharimonadia	Saccharimonadales	Nanosyncoccaceae	WQUV01	Unknown WQUV01	acetoclastic	2.7.2.1	acetate kinase
P4	P4_M25	Bacteria	Bacteroidota	Bacteroidia	Bacteroidales	Rikenellaceae	WRDF01	Unknown WRDF01	acetoclastic	2.7.2.1	acetate kinase
P4	P4_M26	Archaea	Thermoplasmatota	Thermoplasmata	Methanomassiliicoccales	Methanomethylophilaceae	Unknown Methanomethylophilaceae	Unknown Methanomethylophilaceae	acetoclastic	1.8.98.1	heterodisulfide reductase subunit D
P4	P4_M26	Archaea	Thermoplasmatota	Thermoplasmata	Methanomassiliicoccales	Methanomethylophilaceae	Unknown Methanomethylophilaceae	Unknown Methanomethylophilaceae	acetoclastic	2.1.1.245	acetyl-CoA decarbonylase/synthase, CODH/ACS complex subunit delta
P4	P4_M26	Archaea	Thermoplasmatota	Thermoplasmata	Methanomassiliicoccales	Methanomethylophilaceae	Unknown Methanomethylophilaceae	Unknown Methanomethylophilaceae	acetoclastic	2.1.1.245	acetyl-CoA decarbonylase/synthase, CODH/ACS complex subunit gamma
P4	P4_M26	Archaea	Thermoplasmatota	Thermoplasmata	Methanomassiliicoccales	Methanomethylophilaceae	Unknown Methanomethylophilaceae	Unknown Methanomethylophilaceae	acetoclastic	2.8.4.1	methyl-coenzyme M reductase alpha subunit
P4	P4_M26	Archaea	Thermoplasmatota	Thermoplasmata	Methanomassiliicoccales	Methanomethylophilaceae	Unknown Methanomethylophilaceae	Unknown Methanomethylophilaceae	acetoclastic	2.8.4.1	methyl-coenzyme M reductase beta subunit
P4	P4_M26	Archaea	Thermoplasmatota	Thermoplasmata	Methanomassiliicoccales	Methanomethylophilaceae	Unknown Methanomethylophilaceae	Unknown Methanomethylophilaceae	acetoclastic	2.8.4.1	methyl-coenzyme M reductase gamma subunit
P4	P4_M26	Archaea	Thermoplasmatota	Thermoplasmata	Methanomassiliicoccales	Methanomethylophilaceae	Unknown Methanomethylophilaceae	Unknown Methanomethylophilaceae	acetoclastic	6.2.1.1	acetyl-CoA synthetase
P4	P4_M26	Archaea	Thermoplasmatota	Thermoplasmata	Methanomassiliicoccales	Methanomethylophilaceae	Unknown Methanomethylophilaceae	Unknown Methanomethylophilaceae	assimilatory	1.8.4.8	phosphoadenosine phosphosulfate reductase
P4	P4_M26	Archaea	Thermoplasmatota	Thermoplasmata	Methanomassiliicoccales	Methanomethylophilaceae	Unknown Methanomethylophilaceae	Unknown Methanomethylophilaceae	hydrogenotrophic	1.2.7.12	formylmethanofuran dehydrogenase subunit E
P4	P4_M26	Archaea	Thermoplasmatota	Thermoplasmata	Methanomassiliicoccales	Methanomethylophilaceae	Unknown Methanomethylophilaceae	Unknown Methanomethylophilaceae	hydrogenotrophic	1.8.98.1	heterodisulfide reductase subunit D
P4	P4_M26	Archaea	Thermoplasmatota	Thermoplasmata	Methanomassiliicoccales	Methanomethylophilaceae	Unknown Methanomethylophilaceae	Unknown Methanomethylophilaceae	hydrogenotrophic	2.8.4.1	methyl-coenzyme M reductase alpha subunit
P4	P4_M26	Archaea	Thermoplasmatota	Thermoplasmata	Methanomassiliicoccales	Methanomethylophilaceae	Unknown Methanomethylophilaceae	Unknown Methanomethylophilaceae	hydrogenotrophic	2.8.4.1	methyl-coenzyme M reductase beta subunit
P4	P4_M26	Archaea	Thermoplasmatota	Thermoplasmata	Methanomassiliicoccales	Methanomethylophilaceae	Unknown Methanomethylophilaceae	Unknown Methanomethylophilaceae	hydrogenotrophic	2.8.4.1	methyl-coenzyme M reductase gamma subunit
P4	P4_M26	Archaea	Thermoplasmatota	Thermoplasmata	Methanomassiliicoccales	Methanomethylophilaceae	Unknown Methanomethylophilaceae	Unknown Methanomethylophilaceae	methylotrophic	1.8.98.1	heterodisulfide reductase subunit D
P4	P4_M26	Archaea	Thermoplasmatota	Thermoplasmata	Methanomassiliicoccales	Methanomethylophilaceae	Unknown Methanomethylophilaceae	Unknown Methanomethylophilaceae	methylotrophic	2.1.1.246	[methyl-Co(III) methanol/glycine betaine-specific corrinoid protein]:coenzyme M methyltransferase
P4	P4_M26	Archaea	Thermoplasmatota	Thermoplasmata	Methanomassiliicoccales	Methanomethylophilaceae	Unknown Methanomethylophilaceae	Unknown Methanomethylophilaceae	methylotrophic	2.1.1.248	methylamine---corrinoid protein Co-methyltransferase
P4	P4_M26	Archaea	Thermoplasmatota	Thermoplasmata	Methanomassiliicoccales	Methanomethylophilaceae	Unknown Methanomethylophilaceae	Unknown Methanomethylophilaceae	methylotrophic	2.1.1.90	methanol---5-hydroxybenzimidazolylcobamide Co-methyltransferase
P4	P4_M26	Archaea	Thermoplasmatota	Thermoplasmata	Methanomassiliicoccales	Methanomethylophilaceae	Unknown Methanomethylophilaceae	Unknown Methanomethylophilaceae	methylotrophic	2.8.4.1	methyl-coenzyme M reductase alpha subunit
P4	P4_M26	Archaea	Thermoplasmatota	Thermoplasmata	Methanomassiliicoccales	Methanomethylophilaceae	Unknown Methanomethylophilaceae	Unknown Methanomethylophilaceae	methylotrophic	2.8.4.1	methyl-coenzyme M reductase beta subunit
P4	P4_M26	Archaea	Thermoplasmatota	Thermoplasmata	Methanomassiliicoccales	Methanomethylophilaceae	Unknown Methanomethylophilaceae	Unknown Methanomethylophilaceae	methylotrophic	2.8.4.1	methyl-coenzyme M reductase gamma subunit
P4	P4_M27	Bacteria	Firmicutes_A	Clostridia	UBA1381	UBA1381	Unknown UBA1381	Unknown UBA1381	acetoclastic	2.3.1.8	phosphate acetyltransferase
P4	P4_M27	Bacteria	Firmicutes_A	Clostridia	UBA1381	UBA1381	Unknown UBA1381	Unknown UBA1381	acetoclastic	2.7.2.1	acetate kinase
P4	P4_M27	Bacteria	Firmicutes_A	Clostridia	UBA1381	UBA1381	Unknown UBA1381	Unknown UBA1381	assimilatory	2.7.7.4	sulfate adenylyltransferase
P4	P4_M27	Bacteria	Firmicutes_A	Clostridia	UBA1381	UBA1381	Unknown UBA1381	Unknown UBA1381	dissimilatory	2.7.7.4	sulfate adenylyltransferase
P4	P4_M28	Bacteria	Firmicutes	Bacilli	Lactobacillales	Streptococcaceae	MMGLQ5-1	Unknown MMGLQ5-1	acetoclastic	2.3.1.8	phosphate acetyltransferase
P4	P4_M28	Bacteria	Firmicutes	Bacilli	Lactobacillales	Streptococcaceae	MMGLQ5-1	Unknown MMGLQ5-1	acetoclastic	2.7.2.1	acetate kinase
P4	P4_M28	Bacteria	Firmicutes	Bacilli	Lactobacillales	Streptococcaceae	MMGLQ5-1	Unknown MMGLQ5-1	cellulose	3.2.1.21	beta-glucosidase
P4	P4_M29	Bacteria	Firmicutes_C	Negativicutes	JAGOZY01	JAGOZY01	JAGOHU01	Unknown JAGOHU01	acetoclastic	2.3.1.8	putative phosphotransacetylase
P4	P4_M29	Bacteria	Firmicutes_C	Negativicutes	JAGOZY01	JAGOZY01	JAGOHU01	Unknown JAGOHU01	acetoclastic	2.7.2.1	acetate kinase
P4	P4_M30	Bacteria	Bacteroidota	Bacteroidia	Bacteroidales	UBA932	Unknown UBA932	Unknown UBA932	acetoclastic	2.7.2.1	acetate kinase
P4	P4_M31	Bacteria	Firmicutes_A	Clostridia	Christensenellales	UBA1242	Onthoplasma	Unknown Onthoplasma	acetoclastic	2.7.2.1	acetate kinase
P4	P4_M32	Bacteria	Firmicutes	Bacilli	RF39	UBA660	DUUS01	Unknown DUUS01	acetoclastic	2.7.2.1	acetate kinase
P4	P4_M33	Bacteria	Desulfobacterota	Desulfobacteria	Desulfobacterales	UBA2174_A	Unknown UBA2174_A	Unknown UBA2174_A	hydrogenotrophic	1.2.7.12	formylmethanofuran dehydrogenase subunit E
P4	P4_M34	Bacteria	Firmicutes_A	Clostridia	Oscillospirales	Ruminococcaceae	WRAV01	Unknown WRAV01	acetoclastic	2.3.1.8	putative phosphotransacetylase
P4	P4_M34	Bacteria	Firmicutes_A	Clostridia	Oscillospirales	Ruminococcaceae	WRAV01	Unknown WRAV01	acetoclastic	2.7.2.1	acetate kinase
P4	P4_M34	Bacteria	Firmicutes_A	Clostridia	Oscillospirales	Ruminococcaceae	WRAV01	Unknown WRAV01	cellulose	3.2.1.21	beta-glucosidase
P4	P4_M35	Bacteria	Firmicutes_A	Clostridia	Oscillospirales	CAG-272	Unknown CAG-272	Unknown CAG-272	acetoclastic	2.3.1.8	putative phosphotransacetylase
P4	P4_M35	Bacteria	Firmicutes_A	Clostridia	Oscillospirales	CAG-272	Unknown CAG-272	Unknown CAG-272	acetoclastic	2.7.2.1	acetate kinase
P4	P4_M35	Bacteria	Firmicutes_A	Clostridia	Oscillospirales	CAG-272	Unknown CAG-272	Unknown CAG-272	assimilatory	2.7.7.4	sulfate adenylyltransferase subunit 2
P4	P4_M35	Bacteria	Firmicutes_A	Clostridia	Oscillospirales	CAG-272	Unknown CAG-272	Unknown CAG-272	cellulose	3.2.1.21	beta-glucosidase
P4	P4_M35	Bacteria	Firmicutes_A	Clostridia	Oscillospirales	CAG-272	Unknown CAG-272	Unknown CAG-272	dissimilatory	2.7.7.4	sulfate adenylyltransferase subunit 2
P4	P4_M36	Bacteria	Firmicutes_A	Clostridia	Christensenellales	Unknown Christensenellales	Unknown Christensenellales	Unknown Christensenellales	acetoclastic	1.2.7.4	anaerobic carbon-monoxide dehydrogenase catalytic subunit
P4	P4_M36	Bacteria	Firmicutes_A	Clostridia	Christensenellales	Unknown Christensenellales	Unknown Christensenellales	Unknown Christensenellales	acetoclastic	2.1.1.245	acetyl-CoA decarbonylase/synthase, CODH/ACS complex subunit delta
P4	P4_M36	Bacteria	Firmicutes_A	Clostridia	Christensenellales	Unknown Christensenellales	Unknown Christensenellales	Unknown Christensenellales	acetoclastic	2.1.1.245	acetyl-CoA decarbonylase/synthase, CODH/ACS complex subunit gamma
P4	P4_M36	Bacteria	Firmicutes_A	Clostridia	Christensenellales	Unknown Christensenellales	Unknown Christensenellales	Unknown Christensenellales	acetoclastic	2.3.1.169	acetyl-CoA synthase
P4	P4_M36	Bacteria	Firmicutes_A	Clostridia	Christensenellales	Unknown Christensenellales	Unknown Christensenellales	Unknown Christensenellales	acetoclastic	2.3.1.8	phosphate acetyltransferase
P4	P4_M36	Bacteria	Firmicutes_A	Clostridia	Christensenellales	Unknown Christensenellales	Unknown Christensenellales	Unknown Christensenellales	acetoclastic	2.3.1.8	putative phosphotransacetylase
P4	P4_M36	Bacteria	Firmicutes_A	Clostridia	Christensenellales	Unknown Christensenellales	Unknown Christensenellales	Unknown Christensenellales	acetoclastic	2.7.2.1	acetate kinase
P4	P4_M36	Bacteria	Firmicutes_A	Clostridia	Christensenellales	Unknown Christensenellales	Unknown Christensenellales	Unknown Christensenellales	assimilatory	1.8.4.8	phosphoadenosine phosphosulfate reductase
P4	P4_M36	Bacteria	Firmicutes_A	Clostridia	Christensenellales	Unknown Christensenellales	Unknown Christensenellales	Unknown Christensenellales	hydrogenotrophic	1.2.7.12	formylmethanofuran dehydrogenase subunit E
P4	P4_M37	Bacteria	Actinobacteriota	Actinomycetia	Mycobacteriales	Mycobacteriaceae	Mycobacterium	Unknown Mycobacterium	acetoclastic	2.3.1.8	phosphate acetyltransferase
P4	P4_M37	Bacteria	Actinobacteriota	Actinomycetia	Mycobacteriales	Mycobacteriaceae	Mycobacterium	Unknown Mycobacterium	acetoclastic	2.7.2.1	acetate kinase
P4	P4_M37	Bacteria	Actinobacteriota	Actinomycetia	Mycobacteriales	Mycobacteriaceae	Mycobacterium	Unknown Mycobacterium	acetoclastic	6.2.1.1	acetyl-CoA synthetase
P4	P4_M37	Bacteria	Actinobacteriota	Actinomycetia	Mycobacteriales	Mycobacteriaceae	Mycobacterium	Unknown Mycobacterium	assimilatory	1.8.1.2	sulfite reductase (NADPH) flavoprotein alpha-component
P4	P4_M37	Bacteria	Actinobacteriota	Actinomycetia	Mycobacteriales	Mycobacteriaceae	Mycobacterium	Unknown Mycobacterium	assimilatory	1.8.4.8	phosphoadenosine phosphosulfate reductase
P4	P4_M37	Bacteria	Actinobacteriota	Actinomycetia	Mycobacteriales	Mycobacteriaceae	Mycobacterium	Unknown Mycobacterium	assimilatory	1.8.7.1	sulfite reductase (ferredoxin)
P4	P4_M37	Bacteria	Actinobacteriota	Actinomycetia	Mycobacteriales	Mycobacteriaceae	Mycobacterium	Unknown Mycobacterium	assimilatory	2.7.1.25	bifunctional enzyme CysN/CysC
P4	P4_M37	Bacteria	Actinobacteriota	Actinomycetia	Mycobacteriales	Mycobacteriaceae	Mycobacterium	Unknown Mycobacterium	assimilatory	2.7.7.4	bifunctional enzyme CysN/CysC
P4	P4_M37	Bacteria	Actinobacteriota	Actinomycetia	Mycobacteriales	Mycobacteriaceae	Mycobacterium	Unknown Mycobacterium	assimilatory	2.7.7.4	sulfate adenylyltransferase subunit 2
P4	P4_M37	Bacteria	Actinobacteriota	Actinomycetia	Mycobacteriales	Mycobacteriaceae	Mycobacterium	Unknown Mycobacterium	dissimilatory	2.7.7.4	bifunctional enzyme CysN/CysC
P4	P4_M37	Bacteria	Actinobacteriota	Actinomycetia	Mycobacteriales	Mycobacteriaceae	Mycobacterium	Unknown Mycobacterium	dissimilatory	2.7.7.4	sulfate adenylyltransferase subunit 2
P4	P4_M37	Bacteria	Actinobacteriota	Actinomycetia	Mycobacteriales	Mycobacteriaceae	Mycobacterium	Unknown Mycobacterium	hydrogenotrophic	1.5.98.2	5,10-methylenetetrahydromethanopterin reductase
