# Supplementary material for: The highly differentiated gut of Pachnoda marginata hosts sequential microbiomes: microbial ecology and potential applications
Source: NPJ Biofilms Microbiomes. 2024 Jul 31;10:65. doi: 10.1038/s41522-024-00531-7 (PMC11291753; doi:10.1038/s41522-024-00531-7)
Supplement: Supplementary file 7 — Supplementary Dataset 6 [file 41522_2024_531_MOESM7_ESM.xlsx]

## Sheet: Description
Supplementary_Dataset_6_Results for the reciprocal BLAST performed between the MAG P4_M26 and the protein sequences located in the BRENDA database for the EC numbers involved in the methanogenic pathways.
Only results with a coverage>80, bitscore>40, e-value≤ 1e-6 are shown.

## Sheet: P4_M26_2.1.1.90_methylotrophic
query_UniProt	subject_P4_M26	identity	coverage	qlength	slength	alength	bitscore	E-value	query_organism	query_source
A0A0A7LB62	k141_733366_186	73.517	100	471	467	472	730	0	Candidatus_Methanoplasma_termitum	TrEMBL
A0A1V4Z2W5	k141_733366_186	64.454	100	467	467	467	642	0	Methanomassiliicoccales_archaeon_PtaU1.Bin030	TrEMBL
A0A1V4Z920	k141_733366_186	65.525	100	467	467	467	657	0	Methanomassiliicoccales_archaeon_PtaU1.Bin030	TrEMBL
A0A1V4ZI21	k141_733366_186	65.096	100	467	467	467	650	0	Methanomassiliicoccales_archaeon_PtaU1.Bin124	TrEMBL
Q0W3A8	k141_733366_185	39.095	96	249	295	243	172	5.62e-54	Methanocella_arvoryzae_(strain_DSM_22066_/_NBRC_105507_/_MRE50)	TrEMBL
Q12XQ6	k141_733366_186	52.463	100	461	467	467	492	6.12e-174	Methanococcoides_burtonii_(strain_DSM_6242_/_NBRC_107633_/_OCM_468_/_ACE-M)	TrEMBL
Q46EH4	k141_733366_185	41.393	95	258	295	244	179	1.49e-56	Methanosarcina_barkeri_(strain_Fusaro_/_DSM_804)	Swiss-Prot
Q8PXZ6	k141_301924_145	22.286	99	342	349	350	66.2	1.61e-13	Methanosarcina_mazei_(strain_ATCC_BAA-159_/_DSM_3647_/_Goe1_/_Go1_/_JCM_11833_/_OCM_88)	TrEMBL
	k141_527625_117	37.647	97	342	343	340	225	8.07e-73	Methanosarcina_mazei_(strain_ATCC_BAA-159_/_DSM_3647_/_Goe1_/_Go1_/_JCM_11833_/_OCM_88)	TrEMBL
	k141_527625_388	26.126	95	342	340	333	103	2.3e-26	Methanosarcina_mazei_(strain_ATCC_BAA-159_/_DSM_3647_/_Goe1_/_Go1_/_JCM_11833_/_OCM_88)	TrEMBL

## Sheet: P4_M26_2.1.1.246_methylotrophic
query_UniProt	subject_P4_M26	identity	coverage	qlength	slength	alength	bitscore	E-value	query_organism	query_source
A0A069RG61	k141_301924_145	26.761	98	349	349	355	125	2.35e-34	Peptoclostridium_litorale_DSM_5388	TrEMBL
	k141_301924_146	25.496	98	349	349	353	112	1.26e-29	Peptoclostridium_litorale_DSM_5388	TrEMBL
	k141_527625_388	27.405	97	349	340	343	114	1.54e-30	Peptoclostridium_litorale_DSM_5388	TrEMBL
A0A069RGP9	k141_301924_145	26.286	95	357	349	350	105	4.53e-27	Peptoclostridium_litorale_DSM_5388	TrEMBL
	k141_301924_146	25.852	95	357	349	352	111	3.4e-29	Peptoclostridium_litorale_DSM_5388	TrEMBL
	k141_527625_388	30.769	94	357	340	338	139	1.51e-39	Peptoclostridium_litorale_DSM_5388	TrEMBL
	k141_733366_154	24.242	96	357	363	363	82	8.37e-19	Peptoclostridium_litorale_DSM_5388	TrEMBL
A0A069RKV2	k141_527625_388	29.167	92	361	340	336	126	8.94e-35	Peptoclostridium_litorale_DSM_5388	TrEMBL
	k141_733366_154	23.224	94	361	363	366	87.8	9.16e-21	Peptoclostridium_litorale_DSM_5388	TrEMBL
A0A1D3L2M1	k141_527625_117	36.313	99	353	343	358	228	9.82e-74	Methanobacterium_congolense	TrEMBL
A0A1V4TE72	k141_301924_177	42.151	97	353	345	344	252	4.66e-83	Methanomassiliicoccales_archaeon_PtaB.Bin215	TrEMBL
	k141_733366_253	40.23	98	353	347	348	257	4.24e-85	Methanomassiliicoccales_archaeon_PtaB.Bin215	TrEMBL
A0A1V4TKZ1	k141_301924_177	41.124	96	353	345	338	244	3.15e-80	Methanomassiliicoccales_archaeon_PtaB.Bin134	TrEMBL
	k141_733366_253	39.368	98	353	347	348	249	7.71e-82	Methanomassiliicoccales_archaeon_PtaB.Bin134	TrEMBL
A0A1V4TQ62	k141_733366_154	24.722	98	345	363	360	77.8	2.5e-17	Methanomassiliicoccales_archaeon_PtaB.Bin134	TrEMBL
A0A1V4TQ70	k141_527625_117	62.84	99	328	343	331	411	3.53e-146	Methanomassiliicoccales_archaeon_PtaB.Bin134	TrEMBL
A0A1V4YET7	k141_733366_253	24.528	97	307	347	318	72.4	7.88e-16	Methanomethylovorans_sp._PtaU1.Bin093	TrEMBL
A0A1V4YJQ0	k141_527625_117	39.403	96	339	343	335	226	1.88e-73	Methanomethylovorans_sp._PtaU1.Bin093	TrEMBL
A0A1V4Z9S7	k141_527625_117	45.536	92	358	343	336	282	6.97e-95	Methanomassiliicoccales_archaeon_PtaU1.Bin030	TrEMBL
	k141_733366_253	24.217	93	358	347	351	78.2	1.57e-17	Methanomassiliicoccales_archaeon_PtaU1.Bin030	TrEMBL
A0A1V4ZC92	k141_733366_154	25.978	98	343	363	358	78.6	1.42e-17	Methanomassiliicoccales_archaeon_PtaU1.Bin124	TrEMBL
A0A1V4ZCI2	k141_301924_145	25	99	335	349	348	103	1.98e-26	Methanomassiliicoccales_archaeon_PtaU1.Bin124	TrEMBL
	k141_527625_117	51.622	99	335	343	339	348	3.75e-121	Methanomassiliicoccales_archaeon_PtaU1.Bin124	TrEMBL
	k141_733366_253	22.881	99	335	347	354	84.3	9.73e-20	Methanomassiliicoccales_archaeon_PtaU1.Bin124	TrEMBL
A0A212LV25	k141_301924_146	27.119	94	360	349	354	108	4.16e-28	uncultured_Sporomusa_sp	TrEMBL
A0A7U4JN74	k141_301924_145	30.362	98	350	349	359	142	5.62e-41	Clostridium_sporogenes	TrEMBL
	k141_301924_146	27.714	98	350	349	350	127	4.05e-35	Clostridium_sporogenes	TrEMBL
	k141_527625_388	27.647	96	350	340	340	125	2.07e-34	Clostridium_sporogenes	TrEMBL
	k141_733366_154	24.791	97	350	363	359	87.8	8.61e-21	Clostridium_sporogenes	TrEMBL
A0A7W0C766	k141_301924_177	24.09	99	336	345	357	87	1.27e-20	Desulfosalsimonas_propionicica	TrEMBL
O30640	k141_527625_388	31.054	97	339	340	351	134	7.89e-38	Methanosarcina_barkeri	Swiss-Prot

## Sheet: P4_M26_2.1.1.248_methylotrophic
query_UniProt	subject_P4_M26	identity	coverage	qlength	slength	alength	bitscore	E-value	query_organism	query_source
A0A0Q4BFR3	k141_301924_38	70.455	100	220	224	220	343	6.15e-123	Methanomassiliicoccales_archaeon_RumEn_M1	TrEMBL
A0A0W7TJZ0	k141_301924_46	75.124	100	201	202	201	326	1.34e-116	Candidatus_Methanomethylophilus_sp._1R26	TrEMBL
A0A1V4Z1E2	k141_301924_38	68.919	92	241	224	222	343	1.33e-122	Methanomassiliicoccales_archaeon_PtaU1.Bin030	TrEMBL
A0A843DT00	k141_301924_45	77.311	100	238	245	238	375	6.79e-135	Candidatus_Methanomethylophilus_sp	TrEMBL
A0A8J8PFH6	k141_301924_37	63.317	99	200	202	199	276	3.21e-97	Candidatus_Methanomassiliicoccus_intestinalis	TrEMBL
A0A8J8PFL1	k141_301924_38	72.146	100	219	224	219	349	2.63e-125	Candidatus_Methanomassiliicoccus_intestinalis	TrEMBL
R7Q039	k141_301924_45	79.918	100	244	245	244	392	1.59e-141	Methanoculleus_sp._CAG:1088	TrEMBL
R7Q0M7	k141_301924_46	75.124	100	201	202	201	329	6.66e-118	Methanoculleus_sp._CAG:1088	TrEMBL
R7Q1V0	k141_301924_37	64.677	100	201	202	201	285	1.75e-100	Methanoculleus_sp._CAG:1088	TrEMBL

## Sheet: P4_M26_2.1.1.249_methylotrophic
Significant hits were not found for EC 2.1.1.249

## Sheet: P4_M26_2.1.1.250_methylotrophic
Significant hits were not found for EC 2.1.1.250

## Sheet: P4_M26_2.1.1.247_methylotrophic
query_UniProt	subject_P4_M26	identity	coverage	qlength	slength	alength	bitscore	E-value	query_organism	query_source
A0A0J8FZP5	k141_301924_146	23.729	96	356	349	354	105	4.88e-27	Clostridium_cylindrosporum_DSM_605	TrEMBL
A0A1Q9P6R3	k141_301924_177	23.353	88	364	345	334	83.6	2.62e-19	Thorarchaeota_archaeon_(strain_AB_25)	TrEMBL
	k141_527625_388	27.381	91	364	340	336	144	1.28e-41	Thorarchaeota_archaeon_(strain_AB_25)	TrEMBL
A0A1Q9P749	k141_301924_145	26.346	98	344	349	353	112	1.41e-29	Thorarchaeota_archaeon_(strain_AB_25)	TrEMBL
	k141_301924_146	29.014	98	344	349	355	114	1.37e-30	Thorarchaeota_archaeon_(strain_AB_25)	TrEMBL
	k141_301924_177	23.188	97	344	345	345	86.3	2.23e-20	Thorarchaeota_archaeon_(strain_AB_25)	TrEMBL
A0A1V4YJ19	k141_230404_7	24.791	97	358	384	359	85.5	7.93e-20	Methanomethylovorans_sp._PtaU1.Bin093	TrEMBL
	k141_527625_422	22.928	97	358	374	362	73.9	5.63e-16	Methanomethylovorans_sp._PtaU1.Bin093	TrEMBL
	k141_733366_154	24.576	93	358	363	354	76.3	9.46e-17	Methanomethylovorans_sp._PtaU1.Bin093	TrEMBL
A0A1V4YMS2	k141_527625_388	31.085	97	339	340	341	131	1.03e-36	Methanomethylovorans_sp._PtaU1.Bin073	TrEMBL
A0A1V4YT11	k141_733366_154	34.754	98	303	363	305	167	9.29e-51	Methanomethylovorans_sp._PtaU1.Bin073	TrEMBL
A0A1V4Z2H3	k141_527625_117	51.471	99	333	343	340	336	1.81e-116	Methanomassiliicoccales_archaeon_PtaU1.Bin030	TrEMBL
A0A1V4ZD75	k141_301924_145	23.38	98	345	349	355	98.2	1.61e-24	Methanomassiliicoccales_archaeon_PtaU1.Bin124	TrEMBL
A0A1V4ZLD8	k141_230404_7	22.039	97	365	384	363	57.8	1.29e-10	Methanomassiliicoccales_archaeon_PtaU1.Bin124	TrEMBL
	k141_733366_154	70.112	98	365	363	358	529	0	Methanomassiliicoccales_archaeon_PtaU1.Bin124	TrEMBL
A0A212LUZ0	k141_301924_145	23.343	94	359	349	347	108	2.96e-28	uncultured_Sporomusa_sp	TrEMBL
	k141_733366_154	23.562	95	359	363	365	71.6	2.85e-15	uncultured_Sporomusa_sp	TrEMBL
A0A564Q2Z2	k141_733366_154	25.07	97	351	363	359	93.2	1.39e-22	Candidatus_Methanolliviera_sp._GoM_asphalt	TrEMBL
A0A7U4JN84	k141_301924_145	28.693	96	356	349	352	142	6.63e-41	Clostridium_sporogenes	TrEMBL
	k141_301924_146	24.138	96	356	349	348	112	1.01e-29	Clostridium_sporogenes	TrEMBL
O30640	k141_527625_117	38.596	98	339	343	342	217	1.07e-69	Methanosarcina_barkeri	Swiss-Prot
	k141_527625_388	31.054	97	339	340	351	134	7.89e-38	Methanosarcina_barkeri	Swiss-Prot
P58869	k141_301924_146	27.606	99	339	349	355	104	5.58e-27	Methanosarcina_acetivorans_(strain_ATCC_35395_/_DSM_2834_/_JCM_12185_/_C2A)	Swiss-Prot
	k141_527625_117	37.572	98	339	343	346	223	4.34e-72	Methanosarcina_acetivorans_(strain_ATCC_35395_/_DSM_2834_/_JCM_12185_/_C2A)	Swiss-Prot
	k141_527625_388	31.073	98	339	340	354	136	1.09e-38	Methanosarcina_acetivorans_(strain_ATCC_35395_/_DSM_2834_/_JCM_12185_/_C2A)	Swiss-Prot
P58984	k141_301924_146	28.412	100	339	349	359	106	1.11e-27	Methanosarcina_mazei_(strain_ATCC_BAA-159_/_DSM_3647_/_Goe1_/_Go1_/_JCM_11833_/_OCM_88)	Swiss-Prot
	k141_527625_117	36.55	98	339	343	342	209	8.04e-67	Methanosarcina_mazei_(strain_ATCC_BAA-159_/_DSM_3647_/_Goe1_/_Go1_/_JCM_11833_/_OCM_88)	Swiss-Prot
	k141_527625_388	31.519	98	339	340	349	139	1.09e-39	Methanosarcina_mazei_(strain_ATCC_BAA-159_/_DSM_3647_/_Goe1_/_Go1_/_JCM_11833_/_OCM_88)	Swiss-Prot
Q8PXZ6	k141_527625_117	37.647	97	342	343	340	225	8.07e-73	Methanosarcina_mazei_(strain_ATCC_BAA-159_/_DSM_3647_/_Goe1_/_Go1_/_JCM_11833_/_OCM_88)	TrEMBL

## Sheet: P4_M26_2.8.4.1_methylotrophic
query_UniProt	subject_P4_M26	identity	coverage	qlength	slength	alength	bitscore	E-value	query_organism	query_source
A0A0Q4BCJ2	k141_527625_109	89.522	100	544	553	544	1022	0	Methanomassiliicoccales_archaeon_RumEn_M2	TrEMBL
A0A0Q4BDK3	k141_527625_112	85.135	100	444	445	444	750	0	Methanomassiliicoccales_archaeon_RumEn_M2	TrEMBL
A0A126QVA5	k141_527625_110	87.059	97	263	258	255	463	3.98e-169	methanogenic_archaeon_mixed_culture_ISO4-G1	TrEMBL
A0A1F2P9E1	k141_527625_96	31.206	92	286	309	282	114	2.52e-31	Candidatus_Syntrophoarchaeum_caldarius	TrEMBL
A0A6B9TAS2	k141_527625_110	88.281	99	258	258	256	469	2.29e-171	Methanomassiliicoccaceae_archaeon_DOK	TrEMBL
A0A6B9TBW2	k141_527625_109	87.114	99	552	553	551	1007	0	Methanomassiliicoccaceae_archaeon_DOK	TrEMBL
A0A843E4E9	k141_527625_109	87.044	99	554	553	548	1006	0	Candidatus_Methanomethylophilaceae_archaeon	TrEMBL
A0A843FF50	k141_527625_112	85.586	100	444	445	444	755	0	Candidatus_Methanomethylophilaceae_archaeon	TrEMBL
A0A843FMG8	k141_527625_109	87.477	99	552	553	551	1004	0	Candidatus_Methanomethylophilaceae_archaeon	TrEMBL
A0A843G4C7	k141_527625_112	84.91	100	444	445	444	750	0	Candidatus_Methanomethylophilaceae_archaeon	TrEMBL
A0A843IMS3	k141_527625_110	86.77	99	258	258	257	464	1.31e-169	Candidatus_Methanomethylophilaceae_archaeon	TrEMBL
A0A843IT28	k141_527625_109	87.659	99	552	553	551	1007	0	Candidatus_Methanomethylophilaceae_archaeon	TrEMBL
A0A843J7P6	k141_527625_112	84.91	100	444	445	444	752	0	Candidatus_Methanomethylophilaceae_archaeon	TrEMBL
A0A843JC42	k141_527625_112	84.685	100	444	445	444	749	0	Candidatus_Methanomethylophilaceae_archaeon	TrEMBL
A0A843JDQ6	k141_527625_110	88.327	99	258	258	257	473	6.86e-173	Candidatus_Methanomethylophilaceae_archaeon	TrEMBL
A0A843JGL6	k141_527625_110	87.059	99	256	258	255	464	2.09e-169	Candidatus_Methanomethylophilaceae_archaeon	TrEMBL

## Sheet: P4_M26_1.8.98.1_methylotrophic
query_UniProt	subject_P4_M26	identity	coverage	qlength	slength	alength	bitscore	E-value	query_organism	query_source
A0A098E884	k141_301924_72	46.779	86	1157	1010	1009	925	1.16e-09	groundwater_metagenome	TrEMBL
A0A0A7LE51	k141_527625_607	55.13	94	579	597	575	640	0	Candidatus_Methanoplasma_termitum	TrEMBL
A0A0M2NA21	k141_301924_73	57.037	90	150	141	135	157	7.08e-52	Christensenella_hongkongensis	TrEMBL
A0A0W8FDE0	k141_527625_380	34.737	90	97	259	95	46.2	1.07e-08	hydrocarbon_metagenome	TrEMBL
A0A0W8FQ79	k141_301924_73	51.825	94	145	141	137	154	1.19e-50	hydrocarbon_metagenome	TrEMBL
A0A1V4TBQ3	k141_527625_607	56.25	97	393	597	384	470	2.07e-164	Methanomassiliicoccales_archaeon_PtaB.Bin134	TrEMBL
A0A1V4TEC8	k141_301924_18	59.078	99	349	365	347	435	9.13e-155	Methanomassiliicoccales_archaeon_PtaB.Bin134	TrEMBL
A0A1V4TJE8	k141_527625_137	44.615	83	77	69	65	60.8	9.55e-16	Methanobacterium_sp._PtaB.Bin024	TrEMBL
A0A1V4TVV2	k141_527625_178	41.818	95	58	58	55	50.8	3.12e-12	Methanoregula_sp._PtaB.Bin085	TrEMBL
	k141_527625_282	45	88	58	628	44	42.4	0.043	Methanoregula_sp._PtaB.Bin085	TrEMBL
A0A1V4TWQ2	k141_527625_506	35.316	96	277	259	269	157	2.36e-48	Methanomassiliicoccales_archaeon_PtaB.Bin134	TrEMBL
A0A1V4V7W7	k141_527625_391	40.154	98	264	229	259	191	6.5e-62	Methanosaeta_sp._PtaB.Bin087	TrEMBL
A0A1V4YWF3	k141_301924_18	55.587	98	367	365	358	422	2.06e-149	Methanomassiliicoccales_archaeon_PtaU1.Bin030	TrEMBL
A0A1V4Z2J2	k141_527625_607	61.719	90	428	597	384	525	0	Methanomassiliicoccales_archaeon_PtaU1.Bin030	TrEMBL
A0A1V4Z8B4	k141_527625_506	34.962	96	277	259	266	159	6.95e-49	Methanomassiliicoccales_archaeon_PtaU1.Bin030	TrEMBL
A0A1V4ZB91	k141_301924_18	59.777	98	367	365	358	452	4.55e-161	Methanomassiliicoccales_archaeon_PtaU1.Bin124	TrEMBL
A0A1V4ZK63	k141_527625_607	55.844	96	402	597	385	476	1.13e-166	Methanomassiliicoccales_archaeon_PtaU1.Bin124	TrEMBL
A0A1V4ZLM2	k141_527625_506	34.444	96	276	259	270	138	5.04e-41	Methanomassiliicoccales_archaeon_PtaU1.Bin124	TrEMBL
A0A1V4ZQ41	k141_527625_178	41.818	95	58	58	55	50.8	3.12e-12	Methanoregula_sp._PtaU1.Bin006	TrEMBL
	k141_527625_282	45	88	58	628	44	42.4	0.043	Methanoregula_sp._PtaU1.Bin006	TrEMBL
A0A1V4ZUB8	k141_527625_178	52.381	91	58	58	50	48.9	0.045	Methanoregula_sp._PtaU1.Bin051	TrEMBL
A0A1V5B0F7	k141_733366_199	37.127	100	368	365	369	234	1.08e-75	Methanosaeta_sp._PtaU1.Bin060	TrEMBL
A0A1V5B628	k141_527625_391	40.154	98	264	229	259	189	2.61e-61	Methanosaeta_sp._PtaU1.Bin055	TrEMBL
A0A1V5T0Z6	k141_527625_229	30.824	99	274	276	279	133	7.67e-39	Euryarchaeota_archaeon_ADurb.Bin294	TrEMBL
A0A1V5T1P4	k141_527625_391	38.043	99	277	229	276	181	4.1e-58	Euryarchaeota_archaeon_ADurb.Bin294	TrEMBL
A0A1V5XMB8	k141_527625_391	40.909	86	281	229	242	181	9.71e-58	Euryarchaeota_archaeon_ADurb.Bin190	TrEMBL
A0A2D0TC98	k141_301924_73	54.815	96	140	141	135	160	2.78e-53	Methanothermococcus_thermolithotrophicus_DSM_2095	TrEMBL
A0A366MI20	k141_527625_154	21.927	96	293	273	301	43.1	3.68e-06	Methanocorpusculum_sp._MCE	TrEMBL
A0A3S3QF64	k141_301924_72	44.675	98	1022	1010	1014	860	0	Candidatus_Electrothrix_aarhusiensis	TrEMBL
A0A5E4J364	k141_527625_391	41.224	97	253	229	245	184	9.87e-60	uncultured_archaeon	TrEMBL
A0A5E4JMZ7	k141_733366_199	36.982	96	335	365	338	201	1.7e-63	uncultured_archaeon	TrEMBL
A0A6B9T8J6	k141_527625_272	74.823	100	281	283	282	431	1.12e-155	Methanomassiliicoccaceae_archaeon_DOK	TrEMBL
A0A7C6D206	k141_527625_506	31.939	92	285	259	263	120	5.75e-34	Euryarchaeota_archaeon	TrEMBL
A0A7D5P0S2	k141_527625_507	28.169	83	169	147	142	73.6	1.31e-18	Methanomassiliicoccales_archaeon	TrEMBL
A0A7J4N5D2	k141_527625_507	28.369	83	169	147	141	73.2	2.3e-18	Methanomassiliicoccales_archaeon	TrEMBL
A0A7K3ZJC2	k141_527625_273	66.463	100	164	165	164	239	1.77e-83	Thermoplasmatales_archaeon	TrEMBL
A0A7K3ZJF3	k141_527625_272	76.95	100	281	283	282	449	1.2e-162	Thermoplasmatales_archaeon	TrEMBL
A0A7L4QBY2	k141_527625_507	26.95	84	168	147	141	73.9	1.22e-18	Methanomassiliicoccales_archaeon	TrEMBL
A0A840USZ2	k141_301924_72	44.267	98	1011	1010	1003	856	1.47e-08	Desulfoprunum_benzoelyticum	TrEMBL
A0A842Y2L2	k141_527625_506	29.699	91	293	259	266	117	1.35e-32	Methanosarcinales_archaeon	TrEMBL
A0A843D6Q5	k141_527625_272	75.177	100	281	283	282	436	1.79e-157	Candidatus_Methanomethylophilaceae_archaeon	TrEMBL
A0A843E5V3	k141_527625_273	66.871	99	164	165	163	235	4.64e-82	Candidatus_Methanomethylophilaceae_archaeon	TrEMBL
A0A843EL92	k141_527625_273	65.031	99	164	165	163	235	5.53e-82	Candidatus_Methanomethylophilaceae_archaeon	TrEMBL
A0A843G2K7	k141_527625_272	74.113	100	281	283	282	430	4.04e-155	Candidatus_Methanomethylophilaceae_archaeon	TrEMBL
A0A843G2S2	k141_527625_273	65.644	99	164	165	163	235	4.49e-82	Candidatus_Methanomethylophilaceae_archaeon	TrEMBL
A0A843IFP6	k141_527625_273	61.963	99	164	165	163	227	1.12e-78	Candidatus_Methanomethylophilaceae_archaeon	TrEMBL
A0A843J588	k141_527625_272	74.468	100	281	283	282	430	2.36e-155	Candidatus_Methanomethylophilaceae_archaeon	TrEMBL
M4YN46	k141_527625_607	63.517	96	395	597	381	542	0	Thermoplasmatales_archaeon_(strain_BRNA1)	TrEMBL
M9SC65	k141_301924_73	82.963	87	155	141	135	228	1.44e-79	Methanomethylophilus_alvus_(strain_Mx1201)	TrEMBL
Q12XD2	k141_301924_18	51.934	99	365	365	362	397	1.31e-139	Methanococcoides_burtonii_(strain_DSM_6242_/_NBRC_107633_/_OCM_468_/_ACE-M)	TrEMBL
S0G255	k141_301924_72	45.743	98	1017	1010	1010	852	2e-06	Desulfotignum_phosphitoxidans_DSM_13687	TrEMBL
S0G7J9	k141_301924_73	53.125	80	160	141	128	151	2.77e-49	Desulfotignum_phosphitoxidans_DSM_13687	TrEMBL
S0G7S2	k141_301924_72	45.446	98	1024	1010	1010	888	2e-10	Desulfotignum_phosphitoxidans_DSM_13687	TrEMBL

## Sheet: P4_M26_2.7.2.1_acetoclastic
query_UniProt	subject_P4_M26	identity	coverage	qlength	slength	alength	bitscore	E-value	query_organism	query_source
M9XF51	k141_527625_445	40.647	89	303	440	278	196	3.85e-61	Vigna_radiata	TrEMBL

[truncated: 8 more sheets: P4_M26_1.2.7.4_acetoclastic, P4_M26_2.3.1.8_acetoclastic, P4_M26_2.3.1.169_acetoclastic, P4_M26_6.2.1.1_acetoclastic, P4_M26_2.1.1.245_acetoclastic, P4_M26_2.1.1.86_acetoclastic, P4_M26_2.8.4.1_acetoclastic, P4_M26_1.8.98.1_acetoclastic]
