# Supplementary material for: The highly differentiated gut of Pachnoda marginata hosts sequential microbiomes: microbial ecology and potential applications
Source: NPJ Biofilms Microbiomes. 2024 Jul 31;10:65. doi: 10.1038/s41522-024-00531-7 (PMC11291753; doi:10.1038/s41522-024-00531-7)
Supplement: Supplementary file 8 — Supplementary Dataset 7 [file 41522_2024_531_MOESM8_ESM.xlsx]

## Sheet: Description
Supplementary_Dataset_7_Results for the reciprocal BLAST performed between the MAG P3_M03 and the protein sequences located in the BRENDA database for the EC numbers involved in the Wood-Ljungdahl pathway (WLP).
Only results with a coverage>80, bitscore>40, e-value≤ 1e-6 are shown.

## Sheet: P3_M03_1.7.1.10
query_UniProt	subject_P3_M03	identity	coverage	qlength	slength	alength	bitscore	E-value	query_organism	query_source
Q7MVY0	k141_346391_21	44.384	99	550	542	552	451	3.12e-155	Porphyromonas_gingivalis_(strain_ATCC_BAA-308_/_W83)	Swiss-Prot
	k141_387348_11	41.446	99	550	560	567	427	1.5e-145	Porphyromonas_gingivalis_(strain_ATCC_BAA-308_/_W83)	Swiss-Prot

## Sheet: P3_M03_6.3.4.3
query_UniProt	subject_P3_M03	identity	coverage	qlength	slength	alength	bitscore	E-value	query_organism	query_source
A0A1Q6DLF0	k141_515751_13	75.93	87	587	525	511	823	0	Desulfobulbaceae_bacterium_DB1	TrEMBL
A0A2H6FGC6	k141_515751_13	75.93	87	587	525	511	823	0	bacterium_BMS3Abin08	TrEMBL
A0A3A6P5G9	k141_515751_13	76.953	87	590	525	512	830	0	Desulfarculus_sp	TrEMBL
A0A3M1SMZ6	k141_515751_13	76.517	87	587	525	511	824	0	Nitrospirae_bacterium	TrEMBL
D5BN59	k141_12963_8	27.151	97	1042	1039	1046	307	0.005	Puniceispirillum_marinum_(strain_IMCC1322)	TrEMBL
	k141_375056_65	23.704	96	1042	1035	1042	181	8.44e-48	Puniceispirillum_marinum_(strain_IMCC1322)	TrEMBL
D5BQ97	k141_12963_8	27.783	98	1053	1039	1051	333	4.54e-99	Puniceispirillum_marinum_(strain_IMCC1322)	TrEMBL
	k141_375056_65	25.61	98	1053	1035	1062	241	1.61e-07	Puniceispirillum_marinum_(strain_IMCC1322)	TrEMBL
	k141_93117_6	24.413	99	1053	1056	1065	242	7.17e-05	Puniceispirillum_marinum_(strain_IMCC1322)	TrEMBL
E1QJ48	k141_515751_13	75.586	87	590	525	512	823	0	Desulfarculus_baarsii_(strain_ATCC_33931_/_DSM_2075_/_LMG_7858_/_VKM_B-1802_/_2st14)	TrEMBL
G8SH35	k141_525170_18	36.576	89	283	264	257	179	2.6e-56	Actinoplanes_sp._(strain_ATCC_31044_/_CBS_674.73_/_SE50/110)	TrEMBL

## Sheet: P3_M03_3.5.4.9
query_UniProt	subject_P3_M03	identity	coverage	qlength	slength	alength	bitscore	E-value	query_organism	query_source
A0A0D2HZB1	k141_64912_50	66.09	99	286	289	289	369	1.02e-130	Dethiosulfatarculus_sandiegensis	TrEMBL
A0A0J1FDC4	k141_64912_49	41.463	97	211	213	205	164	1.64e-52	Peptococcaceae_bacterium_CEB3	TrEMBL
A0A0J1FTD5	k141_64912_49	42.105	99	211	213	209	166	3.51e-53	Desulfosporosinus_acididurans	TrEMBL
A0A0K9ID22	k141_64912_50	69.55	99	286	289	289	387	1.1e-137	Desulfocarbo_indianensis	TrEMBL
A0A139DSB6	k141_64912_50	87.063	99	285	289	286	494	4.36e-180	Candidatus_Adiutrix_intracellularis	TrEMBL
A0A2U3JVL3	k141_64912_49	42.105	99	211	213	209	173	9.31e-56	Candidatus_Desulfosporosinus_infrequens	TrEMBL
A0A3A6P795	k141_64912_50	62.543	99	289	289	291	356	1.12e-125	Desulfarculus_sp	TrEMBL
A0A485LXS1	k141_64912_49	37.799	99	211	213	209	158	3.98e-50	anaerobic_digester_metagenome	TrEMBL
A0A4V0C274	k141_211131_7	56.098	98	210	210	205	224	4.54e-76	Streptococcus_canis	TrEMBL
A0A509DL01	k141_211131_7	56.098	99	208	210	205	225	1.98e-76	Streptococcus_sp._NCTC_11567	TrEMBL
A0A644TG05	k141_64912_49	42.233	98	211	213	206	171	5.65e-55	bioreactor_metagenome	TrEMBL
A0A644XL51	k141_211131_7	66.346	100	208	210	208	259	1.27e-89	bioreactor_metagenome	TrEMBL
A0A7Z2KKF1	k141_211131_7	56.585	99	208	210	205	226	7.1e-77	Streptococcus_pyogenes	TrEMBL
A0A8H2R6G1	k141_211131_7	56.585	99	208	210	205	227	3.2e-77	Streptococcus_pyogenes	TrEMBL
E1QGK2	k141_64912_50	65.052	99	287	289	289	358	1.2e-126	Desulfarculus_baarsii_(strain_ATCC_33931_/_DSM_2075_/_LMG_7858_/_VKM_B-1802_/_2st14)	TrEMBL

## Sheet: P3_M03_1.5.1.5
query_UniProt	subject_P3_M03	identity	coverage	qlength	slength	alength	bitscore	E-value	query_organism	query_source
A0A0D2HZB1	k141_64912_50	66.09	99	286	289	289	369	1.02e-130	Dethiosulfatarculus_sandiegensis	TrEMBL
A0A0K9ID22	k141_64912_50	69.55	99	286	289	289	387	1.1e-137	Desulfocarbo_indianensis	TrEMBL
A0A139DSB6	k141_64912_50	87.063	99	285	289	286	494	4.36e-180	Candidatus_Adiutrix_intracellularis	TrEMBL
A0A3A6P795	k141_64912_50	62.543	99	289	289	291	356	1.12e-125	Desulfarculus_sp	TrEMBL
A0A3R7KFD7	k141_247576_47	23.377	88	263	248	231	47.8	1.3e-07	Trypanosoma_rangeli	TrEMBL
E1QGK2	k141_64912_50	65.052	99	287	289	289	358	1.2e-126	Desulfarculus_baarsii_(strain_ATCC_33931_/_DSM_2075_/_LMG_7858_/_VKM_B-1802_/_2st14)	TrEMBL

## Sheet: P3_M03_1.5.1.54
query_UniProt	subject_P3_M03	identity	coverage	qlength	slength	alength	bitscore	E-value	query_organism	query_source
H6LBX9	k141_520517_16	40	96	298	314	295	221	6.65e-72	Acetobacterium_woodii_(strain_ATCC_29683_/_DSM_1030_/_JCM_2381_/_KCTC_1655_/_WB1)	TrEMBL
P0AEZ1	k141_520517_16	20.979	89	296	314	286	44.7	1.89e-06	Escherichia_coli_(strain_K12)	Swiss-Prot

## Sheet: P3_M03_2.1.1.258
query_UniProt	subject_P3_M03	identity	coverage	qlength	slength	alength	bitscore	E-value	query_organism	query_source
A0A162R643	k141_260377_27	60	99	265	267	265	332	9.6e-117	Clostridium_magnum_DSM_2767	TrEMBL
A0A1V5CBA1	k141_525170_41	54.362	100	292	304	298	318	3.12e-110	Syntrophorhabdaceae_bacterium_PtaU1.Bin034	TrEMBL
A0A259UT84	k141_260377_27	60	99	265	267	265	338	2.58e-119	Sporomusa_acidovorans_DSM_3132	TrEMBL
A0A2T0BLS2	k141_260377_27	60.15	100	265	267	266	337	6.84e-119	Clostridium_luticellarii	TrEMBL
A0A2U3QFA2	k141_525170_40	47.64	99	446	445	445	399	1.45e-137	Candidatus_Sulfobium_mesophilum	TrEMBL
A0A2U3QFA5	k141_488611_3	39.297	99	313	311	313	239	3.94e-79	Candidatus_Sulfobium_mesophilum	TrEMBL
	k141_525170_36	40.645	99	313	329	310	231	1.25e-75	Candidatus_Sulfobium_mesophilum	TrEMBL
	k141_582453_1	41.776	97	313	519	304	228	2.5e-72	Candidatus_Sulfobium_mesophilum	TrEMBL
A0A517DWB0	k141_260377_27	61.923	98	265	267	260	336	2.74e-118	Sporomusa_termitida	TrEMBL
A0A653AIK2	k141_525170_41	58.667	100	294	304	300	331	1.63e-115	uncultured_Desulfatiglans_sp	TrEMBL
A0A6J4XLK9	k141_525170_41	55.921	100	296	304	304	319	1.45e-110	Olavius_sp._associated_proteobacterium_Delta_1	TrEMBL
A0A6J4Y9P4	k141_525170_41	56.579	100	296	304	304	325	3.46e-113	Olavius_algarvensis_Delta_1_endosymbiont	TrEMBL
A0A6N3DP29	k141_260377_27	64.773	99	267	267	264	351	2.32e-124	Intestinibacter_bartlettii	TrEMBL
A0A7I8MR84	k141_525170_41	57.143	100	293	304	301	329	1.5e-114	Olavius_algarvensis_associated_proteobacterium_Delta_3	TrEMBL

## Sheet: P3_M03_1.2.7.4
query_UniProt	subject_P3_M03	identity	coverage	qlength	slength	alength	bitscore	E-value	query_organism	query_source
A0A084A6U0	k141_525170_4	54.325	99	292	291	289	306	8.62e-106	Serratia_sp._DD3	TrEMBL
A0A0B0EIG9	k141_33830_18	40.541	87	256	253	222	161	4.08e-50	Candidatus_Scalindua_brodae	TrEMBL
A0A0P1FN88	k141_33655_17	29.448	99	791	907	815	201	4.75e-55	Thalassobius_autumnalis	TrEMBL
A0A0P1GMT4	k141_33655_17	29.902	99	791	907	816	204	2.76e-56	Thalassobius_mediterraneus	TrEMBL
A0A139DSS4	k141_525170_38	85.097	100	669	672	671	1204	0	Candidatus_Adiutrix_intracellularis	TrEMBL
A0A160VCJ0	k141_196736_8	31.074	99	762	761	782	278	1.99e-83	hydrothermal_vent_metagenome	TrEMBL
A0A174I9G1	k141_525170_3	53.289	92	161	173	152	174	2.23e-57	Enterocloster_clostridioformis	TrEMBL
A0A174TEJ7	k141_525170_3	51.22	99	162	173	164	179	2.15e-59	Anaerotruncus_colihominis	TrEMBL
A0A1E3XFF2	k141_33830_18	38.565	87	257	253	223	159	4.37e-49	Candidatus_Scalindua_rubra	TrEMBL
A0A1F9A1L1	k141_525170_38	69.265	98	680	672	667	957	0	Deltaproteobacteria_bacterium_RBG_13_43_22	TrEMBL
A0A1M4M9Z4	k141_196736_9	34.507	99	287	286	284	159	2.92e-48	Proteiniborus_sp._DW1	TrEMBL
A0A1V4X0A7	k141_196736_10	51.773	90	157	159	141	163	2.04e-53	Syntrophorhabdus_sp._PtaB.Bin047	TrEMBL
A0A1W1H9A2	k141_525170_40	63.964	99	446	445	444	581	0	Desulfamplus_magnetovallimortis	TrEMBL
A0A1X6Z4L4	k141_33655_17	28.747	99	789	907	814	207	1.97e-57	Roseivivax_jejudonensis	TrEMBL
A0A1Y1J0I1	k141_5327_9	28.07	98	282	319	285	102	1.6e-26	Comamonas_testosteroni	TrEMBL
A0A238KIX0	k141_196736_10	51.299	96	160	159	154	147	3.4e-47	Maliponia_aquimaris	TrEMBL
A0A2S6TEK8	k141_196736_10	48.052	97	159	159	154	150	1.7e-48	Alphaproteobacteria_bacterium_MarineAlpha3_Bin6	TrEMBL
A0A2T4HX01	k141_525170_4	50.877	98	292	291	285	284	4.83e-97	Morganella_morganii	TrEMBL
A0A2U3QG55	k141_511127_9	53.012	89	276	253	249	258	7.02e-88	Candidatus_Sulfobium_mesophilum	TrEMBL
A0A2X3KKL9	k141_196736_8	34.565	96	773	761	758	324	9.25e-101	Candidatus_Bipolaricaulis_anaerobius	TrEMBL
	k141_20306_15	30.668	97	773	861	763	258	1.6e-75	Candidatus_Bipolaricaulis_anaerobius	TrEMBL
	k141_525170_5	36.649	97	773	760	764	458	5.42e-152	Candidatus_Bipolaricaulis_anaerobius	TrEMBL
A0A2Z5PHK8	k141_33830_18	39.841	99	250	253	251	182	2.43e-58	Methanococcus_maripaludis_OS7	TrEMBL
	k141_511127_9	33.074	99	250	253	257	110	2.21e-30	Methanococcus_maripaludis_OS7	TrEMBL
A0A2Z5PIA3	k141_33830_18	39.442	99	250	253	251	181	9.19e-58	Methanococcus_maripaludis_KA1	TrEMBL
	k141_511127_9	33.852	99	250	253	257	112	3.97e-31	Methanococcus_maripaludis_KA1	TrEMBL
A0A377PMY5	k141_525170_4	50.519	99	292	291	289	288	1.44e-98	Hafnia_alvei	TrEMBL
A0A3A4QNU0	k141_525170_38	69.507	98	680	672	669	964	0	Deltaproteobacteria_bacterium	TrEMBL
A0A3S4GYX7	k141_196736_9	33.101	98	292	286	287	146	3e-43	Morganella_morganii	TrEMBL
	k141_525170_4	52.281	98	292	291	285	289	4.54e-99	Morganella_morganii	TrEMBL
A0A448SLD3	k141_525170_4	52.595	99	293	291	289	288	6.9e-99	Serratia_fonticola	TrEMBL
A0A485LUG3	k141_511127_9	50.439	89	253	253	228	212	6.44e-70	anaerobic_digester_metagenome	TrEMBL
A0A485LX39	k141_196736_8	31.923	99	782	761	780	313	1.7e-96	anaerobic_digester_metagenome	TrEMBL
	k141_20306_15	33.517	86	782	861	543	239	2.86e-08	anaerobic_digester_metagenome	TrEMBL
	k141_525170_5	31.313	98	782	760	792	343	1.1e-107	anaerobic_digester_metagenome	TrEMBL
A0A564Q5U8	k141_433621_45	33.835	83	138	443	133	43.1	8.76e-07	Candidatus_Methanolliviera_sp._GoM_oil	TrEMBL
A0A6L4YBK5	k141_525170_38	68.209	98	680	672	670	950	0	bacterium	TrEMBL
A0A6N2YTU8	k141_525170_3	54.194	93	163	173	155	175	7.14e-58	Flavonifractor_plautii	TrEMBL
A0A7C3U029	k141_525170_38	69.76	98	680	672	668	963	0	Deltaproteobacteria_bacterium	TrEMBL
A0A7W8P0P6	k141_20306_15	29.622	96	974	861	952	267	2.18e-77	Paraburkholderia_youngii	TrEMBL
A0A841R962	k141_196736_8	32.349	98	781	761	779	333	4.28e-104	Spirochaeta_isovalerica	TrEMBL
	k141_20306_15	28.031	97	781	861	767	246	3.26e-71	Spirochaeta_isovalerica	TrEMBL
	k141_525170_5	31.526	98	781	760	793	355	1.7e-112	Spirochaeta_isovalerica	TrEMBL
A0A8B6LGT2	k141_196736_9	35.379	86	320	286	277	155	1.66e-46	Variovorax_sp._SRS16	TrEMBL
B0EM38	k141_346391_21	50.919	99	539	542	544	540	0	Entamoeba_dispar_(strain_ATCC_PRA-260_/_SAW760)	TrEMBL
	k141_387348_11	43.75	99	539	560	560	453	5.99e-156	Entamoeba_dispar_(strain_ATCC_PRA-260_/_SAW760)	TrEMBL
B8YAD0	k141_525170_5	31.91	99	785	760	796	323	3.47e-100	Aeropyrum_pernix	TrEMBL
C0QAI8	k141_525170_40	63.063	99	446	445	444	576	0	Desulforapulum_autotrophicum_(strain_ATCC_43914_/_DSM_3382_/_VKM_B-1955_/_HRM2)	TrEMBL
C0QAS5	k141_196736_10	55.195	98	156	159	154	149	4.16e-48	Desulforapulum_autotrophicum_(strain_ATCC_43914_/_DSM_3382_/_VKM_B-1955_/_HRM2)	TrEMBL
C8PNA1	k141_525170_3	53.125	93	167	173	160	176	3.28e-58	Treponema_vincentii_ATCC_35580	TrEMBL
D4LTL6	k141_525170_40	40.757	99	448	445	449	338	1.1e-113	Blautia_obeum_A2-162	TrEMBL
G7LZF7	k141_196736_9	32.852	96	289	286	277	166	4e-51	Clostridium_sp._DL-VIII	TrEMBL
G7Q4V4	k141_196736_10	52.903	96	161	159	155	148	1.83e-47	Desulfovibrio_carbinoliphilus_subsp._oakridgensis	TrEMBL
H6RKG6	k141_33655_17	27.897	97	980	907	975	253	4.58e-72	Blastococcus_saxobsidens_(strain_DD2)	TrEMBL
P27988	k141_525170_39	44.87	96	729	739	731	618	0	Moorella_thermoacetica	Swiss-Prot
Q1PYX5	k141_33830_18	38.117	87	256	253	223	165	1.18e-51	Kuenenia_stuttgartiensis	TrEMBL
	k141_511127_9	30.453	91	256	253	243	86.3	2.46e-21	Kuenenia_stuttgartiensis	TrEMBL
Q1PYX7	k141_260377_27	30.682	100	261	267	264	135	1.4e-39	Kuenenia_stuttgartiensis	TrEMBL
	k141_525170_41	27.642	91	261	304	246	122	1.66e-34	Kuenenia_stuttgartiensis	TrEMBL
Q24X02	k141_525170_40	43.919	99	440	445	444	366	9.59e-125	Desulfitobacterium_hafniense_(strain_Y51)	TrEMBL
Q3AE89	k141_196736_9	40.141	99	286	286	284	186	5.29e-59	Carboxydothermus_hydrogenoformans_(strain_ATCC_BAA-161_/_DSM_6008_/_Z-2901)	TrEMBL
S0FTC9	k141_196736_8	33.075	96	788	761	774	330	1.36e-102	Desulfotignum_phosphitoxidans_DSM_13687	TrEMBL
	k141_20306_15	29.818	97	788	861	768	257	6.36e-75	Desulfotignum_phosphitoxidans_DSM_13687	TrEMBL
	k141_525170_5	32.915	98	788	760	796	385	1.06e-123	Desulfotignum_phosphitoxidans_DSM_13687	TrEMBL
S0G5W5	k141_525170_40	61.556	100	447	445	450	563	0	Desulfotignum_phosphitoxidans_DSM_13687	TrEMBL

## Sheet: P3_M03_2.3.1.169
query_UniProt	subject_P3_M03	identity	coverage	qlength	slength	alength	bitscore	E-value	query_organism	query_source
A0A1F9A1P6	k141_525170_39	75.339	100	737	739	738	1193	0	Deltaproteobacteria_bacterium_RBG_13_43_22	TrEMBL
A0A1J5D9U2	k141_525170_39	74.425	100	738	739	739	1174	0	Deltaproteobacteria_bacterium_CG2_30_43_15	TrEMBL
A0A3A4R2V9	k141_525170_39	76.016	100	737	739	738	1207	0	Deltaproteobacteria_bacterium	TrEMBL
A0A3D5WCG3	k141_525170_39	74.425	100	738	739	739	1174	0	Deltaproteobacteria_bacterium	TrEMBL
A0A6L4YBA5	k141_525170_39	76.423	100	737	739	738	1209	0	bacterium	TrEMBL
D8GTX0	k141_525170_40	44.17	99	450	445	446	380	2.35e-130	Clostridium_ljungdahlii_(strain_ATCC_55383_/_DSM_13528_/_PETC)	TrEMBL
D8GTX1	k141_525170_36	38.188	98	314	329	309	206	6.67e-66	Clostridium_ljungdahlii_(strain_ATCC_55383_/_DSM_13528_/_PETC)	TrEMBL
P27989	k141_525170_38	38.146	94	674	672	658	429	6.87e-143	Moorella_thermoacetica	Swiss-Prot
